# Supplementary material for: A BLADE-ON-PETIOLE orthologue regulates corolla differentiation in the proximal region in Torenia fournieri
Source: Nat Commun. 2023 Aug 8;14:4763. doi: 10.1038/s41467-023-40399-3 (PMC10409793; doi:10.1038/s41467-023-40399-3)
Supplement: Supplementary file 3 — Supplementary Dataset 1 [file 41467_2023_40399_MOESM3_ESM.xlsx]

## Sheet: All
* Gene name; ** the log fold change from the TPM (transcripts per million) value;
reference_id*	wt_1	wt_2	wt_3	bop2_1	bop2_2	bop2_3	logfc**	adj_pvalue	annotation
TfA000003	460	394	543	426	388	486	-0.273469	0.0124312	proteasome beta subunit C1
TfA000005	724	729	1022	887	762	1117	-0.0102243	1	proteasome beta subunit C1
TfA000014	183	218	252	189	175	221	-0.329308	0.0194681	Eukaryotic protein of unknown function (DUF872)
TfA000015	187	168	262	173	191	216	-0.246354	0.142923	unknown protein
TfA000017	0	0	0	0	2	1	3.09975	0.473337	unknown protein
TfA000022	5	13	9	4	9	10	-0.408878	0.721759	beta glucosidase 41
TfA000026	165	209	266	217	187	270	-0.0934915	0.680287	Leucine-rich repeat protein kinase family protein
TfA000037	26	29	40	35	38	39	0.0759397	0.994366	Aldolase-type TIM barrel family protein
TfA000045	626	385	813	497	469	559	-0.402119	0.0208473	jasmonate-zim-domain protein 1
TfA000047	292	333	467	335	344	397	-0.177233	0.227892	F-box family protein with a domain of unknown function (DUF295)
TfA000049	429	505	631	449	422	514	-0.341548	0.00344711	ARM repeat superfamily protein
TfA000050	1438	1148	1925	1757	1595	1956	0.0808236	0.615996	PA-domain containing subtilase family protein
TfA000053	110	119	175	93	88	123	-0.572792	0.000334454	F-box family protein
TfA000055	35	44	52	43	38	38	-0.300474	0.355489	Signal recognition particle, SRP9/SRP14 subunit
TfA000059	76	77	102	78	69	70	-0.393667	0.0647916	hapless 2
TfA000075	4220	3388	5244	5708	5293	6782	0.303992	0.000669107	subtilisin-like serine protease 3
TfA000080	799	779	1136	461	444	583	-1.03025	1.5e-35	cyclin-dependent kinase-activating kinase assembly factor-related / CDK-activating kinase assembly factor-related
TfA000083	400	372	535	608	516	667	0.289893	0.00221468	Flavin containing amine oxidoreductase family protein
TfA000091	602	542	692	865	733	977	0.311552	0.00166615	receptor for activated C kinase 1B
TfA000092	120	101	158	95	86	108	-0.553581	0.000719363	far-red elongated hypocotyl 1
TfA000094	328	392	511	335	339	425	-0.327179	0.00873848	DNAJ heat shock family protein
TfA000099	620	601	812	972	890	1149	0.398196	3.71e-06	Transketolase family protein
TfA000105	96	127	172	150	140	148	-0.00380192	1	F-box family protein
TfA000108	644	593	834	867	709	950	0.118636	0.285783	winged-helix DNA-binding transcription factor family protein
TfA000115	426	455	614	471	426	643	-0.129616	0.297489	zinc finger protein-related
TfA000119	34	53	77	38	25	42	-0.800823	0.00117011	Inositol monophosphatase family protein
TfA000122	257	223	307	356	314	425	0.305697	0.0064473	Galactose oxidase/kelch repeat superfamily protein
TfA000131	316	304	417	340	277	377	-0.228946	0.0376802	RNAhelicase-like 8
TfA000137	256	229	320	315	278	361	0.077326	0.690957	unknown protein
TfA000148	688	640	904	989	854	1112	0.238438	0.0100067	Galactose oxidase/kelch repeat superfamily protein
TfA000150	362	322	511	567	485	607	0.315298	0.00221468	Galactose oxidase/kelch repeat superfamily protein
TfA000151	191	157	217	174	160	136	-0.419543	0.0374749	G-box binding factor 6
TfA000162	267	308	398	351	289	361	-0.122624	0.430232	plant glycogenin-like starch initiation protein 2
TfA000179	768	664	956	677	627	740	-0.387921	3e-05	casein kinase II beta subunit 4
TfA000181	250	209	306	290	255	306	-0.0104699	1	debranching enzyme 1
TfA000182	119	124	170	168	164	231	0.277553	0.131737	Glycosyltransferase family 29 (sialyltransferase) family protein
TfA000187	437	500	657	431	374	626	-0.334323	0.0116456	histidine biosynthesis bifunctional protein (HISIE)
TfA000201	555	574	743	582	549	716	-0.189354	0.0548142	vacuolar ATP synthase subunit C (VATC) / V-ATPase C subunit / vacuolar proton pump C subunit (DET3)
TfA000203	244	242	305	229	212	284	-0.297596	0.0136294	unknown protein
TfA000230	478	490	645	460	424	527	-0.359818	0.00282481	cytochrome-c oxidases;electron carriers
TfA000233	236	226	292	249	236	287	-0.134316	0.37028	WPP domain-interacting protein 2
TfA000234	177	151	232	162	146	222	-0.249013	0.125487	WPP domain-interacting protein 2
TfA000240	1119	1447	1776	1273	1066	1409	-0.379152	0.000606852	cytochrome P450, family 714, subfamily A, polypeptide 1
TfA000242	1175	1257	1727	1202	1197	1434	-0.277261	0.0107073	Ribosomal protein S19 family protein
TfA000243	124	120	161	114	113	131	-0.34292	0.0298904	BSD domain-containing protein
TfA000245	871	665	1121	915	841	1167	-0.0262765	1	Translation elongation factor EFG/EF2 protein
TfA000252	369	422	566	457	451	489	-0.113436	0.487131	ribosomal protein 5B
TfA000254	84	88	118	110	100	134	0.0793091	0.866103	DCD (Development and Cell Death) domain protein
TfA000261	334	268	413	483	410	532	0.324422	0.0035225	lycopene cyclase
TfA000264	237	242	364	337	285	407	0.123924	0.365994	galacturonosyltransferase 14
TfA000280	323	345	500	429	392	516	0.0336811	0.951792	galacturonosyltransferase 14
TfA000281	997	875	1303	1697	1485	1985	0.536496	9.04e-13	endomembrane-type CA-ATPase 4
TfA000282	409	586	630	811	648	952	0.387834	0.0062299	wall-associated kinase 2
TfA000289	486	467	637	679	583	761	0.179831	0.0752696	P-loop containing nucleoside triphosphate hydrolases superfamily protein
TfA000290	83	60	103	49	61	76	-0.566	0.00931751	pseudo-response regulator 9
TfA000293	104	94	140	1471	1211	1593	3.49552	1.75e-189	FAD-binding Berberine family protein
TfA000295	537	569	736	572	525	652	-0.241499	0.0132642	Splicing factor 3B subunit 5/RDS3 complex subunit 10
TfA000297	332	357	477	1121	904	1233	1.31497	2.37e-48	FAD-binding Berberine family protein
TfA000299	488	544	716	803	665	1038	0.344413	0.00113346	HEAT repeat ;WD domain, G-beta repeat protein protein
TfA000311	144	189	265	239	199	285	0.11301	0.600525	HEAT repeat ;WD domain, G-beta repeat protein protein
TfA000317	985	963	1391	3693	2941	4249	1.53646	5.16e-93	FAD-binding Berberine family protein
TfA000326	3921	3930	5664	6856	5938	8285	0.475527	1.37e-12	Clathrin, heavy chain
TfA000327	174	175	233	162	128	159	-0.539356	4.04e-05	PLAC8 family protein
TfA000336	4039	3301	5321	6602	6004	7707	0.522826	3.21e-10	cellulose synthase 1
TfA000343	280	240	354	372	372	481	0.32001	0.00528753	galacturonosyltransferase 14
TfA000347	4264	3947	5844	6877	5857	7855	0.386945	2.28e-08	Cellulose synthase family protein
TfA000354	133	153	202	164	138	175	-0.196626	0.233998	EXS (ERD1/XPR1/SYG1) family protein
TfA000355	373	370	476	306	290	368	-0.508355	2.34e-07	basic helix-loop-helix (bHLH) DNA-binding superfamily protein
TfA000367	600	618	843	1317	1033	1336	0.674845	8.45e-12	cellulose synthase-like D3
TfA000368	539	622	801	834	690	985	0.184321	0.0864465	LSD1-like 3
TfA000372	533	393	670	474	466	627	-0.190033	0.196222	Ribosomal protein L10 family protein
TfA000376	23	15	24	13	23	22	-0.258811	0.743292	Glycosyl hydrolase superfamily protein
TfA000378	2079	2047	2936	2881	2766	3276	0.179773	0.0366923	Ribosomal protein L6 family
TfA000381	883	929	1174	953	857	1261	-0.138559	0.234418	unknown protein
TfA000385	681	641	879	693	684	812	-0.172728	0.141588	translationally controlled tumor protein
TfA000388	414	455	599	372	330	456	-0.510828	5.7e-07	potassium channel in Arabidopsis thaliana 1
TfA000392	92	44	91	65	77	102	-0.0663126	1	alpha/beta-Hydrolases superfamily protein
TfA000401	1791	1806	2583	2411	2209	2877	0.116309	0.303968	Ribosomal protein L6 family
TfA000403	188	188	257	220	184	261	-0.0967757	0.579592	Glycosyl hydrolase superfamily protein
TfA000407	871	928	1190	937	800	1001	-0.293775	0.00318815	Translation initiation factor SUI1 family protein
TfA000412	502	534	707	1017	810	1122	0.589641	2.19e-11	cellulose synthase-like D5
TfA000413	2896	2596	3946	3657	3227	4588	0.114467	0.216806	glutamate synthase 1
TfA000417	198	197	237	207	193	227	-0.18154	0.248429	Ribosomal protein S16 family protein
TfA000420	1389	1229	1667	1265	1200	1575	-0.259626	0.0368796	translationally controlled tumor protein
TfA000422	263	278	386	260	212	292	-0.443948	3.95e-05	translationally controlled tumor protein
TfA000429	89	87	133	154	123	164	0.351031	0.0421268	MATE efflux family protein
TfA000433	507	485	648	596	539	735	0.0173993	1	BTB-POZ and MATH domain 2
TfA000437	557	557	705	745	633	978	0.191963	0.0804447	P-loop containing nucleoside triphosphate hydrolases superfamily protein
TfA000471	877	892	1142	892	858	1032	-0.233564	0.0172439	Protein of unknown function (DUF1664)
TfA000472	758	720	948	906	829	1146	0.0721937	0.673332	PLAT/LH2 domain-containing lipoxygenase family protein
TfA000480	717	738	985	975	859	1267	0.171611	0.0789744	BTB-POZ and MATH domain 2
TfA000483	84	110	103	78	90	100	-0.326261	0.186419	Protein kinase superfamily protein
TfA000484	760	667	973	711	664	838	-0.282213	0.0288969	Topoisomerase II-associated protein PAT1
TfA000488	199	182	310	267	186	273	-0.0846871	0.794589	P-loop containing nucleoside triphosphate hydrolases superfamily protein
TfA000490	5207	5510	7219	5322	4634	5571	-0.371274	0.000380254	Histone superfamily protein
TfA000494	1087	1209	1561	1312	1141	1573	-0.108945	0.342819	Translocon-associated protein (TRAP), alpha subunit
TfA000496	762	795	1104	1035	881	1088	0.0146884	1	Topoisomerase II-associated protein PAT1
TfA000498	420	506	635	709	609	879	0.320847	0.0028019	zinc ion binding;DNA binding;helicases;ATP binding;nucleic acid binding
TfA000501	299	366	513	381	379	465	-0.0996112	0.596598	XAP5 family protein
TfA000503	402	383	578	372	346	400	-0.440823	0.000317334	Protein of unknown function, DUF647
TfA000504	133	150	203	159	145	199	-0.116214	0.605737	unknown protein
TfA000507	99	125	146	99	103	137	-0.295404	0.0776124	RING-H2 group F2A
TfA000509	1023	926	1389	1347	1229	1682	0.185242	0.0291071	TOPLESS-related 3
TfA000511	180	254	308	204	209	315	-0.201415	0.331902	ubiquitin-conjugating enzyme 16
TfA000514	274	266	350	306	300	376	-0.0264521	1	Ribonuclease II/R family protein
TfA000522	377	415	533	390	400	538	-0.167656	0.198698	Ribonuclease II/R family protein
TfA000527	462	456	601	458	419	547	-0.262601	0.00550996	RING-H2 group F2A
TfA000528	581	605	763	643	608	677	-0.179717	0.210916	Ribosomal protein L1p/L10e family
TfA000530	1020	1015	1484	1614	1488	1992	0.370499	3.29e-06	aspartate kinase-homoserine dehydrogenase ii
TfA000542	2848	2643	3757	4204	3581	4885	0.285264	7.59e-05	TOPLESS-related 3
TfA000544	131	142	194	199	169	226	0.181924	0.290816	Ribosomal protein S5/Elongation factor G/III/V family protein
TfA000546	548	514	698	359	369	442	-0.755909	2.01e-17	PNAS-3 related
TfA000566	901	909	1287	944	957	1202	-0.15973	0.159244	plant VAP homolog 12
TfA000573	435	472	598	391	358	467	-0.476954	3.78e-07	PNAS-3 related
TfA000575	478	559	716	581	492	709	-0.14713	0.220378	vesicle associated protein
TfA000576	277	323	458	413	398	476	0.127618	0.445555	cytochrome C oxidase 6B
TfA000586	330	256	439	390	394	483	0.147773	0.281972	Ring/U-Box superfamily protein
TfA000600	143	167	191	248	203	315	0.43453	0.00141479	ATPase E1-E2 type family protein / haloacid dehalogenase-like hydrolase family protein
TfA000604	629	681	885	724	695	780	-0.158272	0.162043	cytochrome C oxidase 6B
TfA000605	417	376	571	597	509	727	0.259733	0.00738137	ATPase E1-E2 type family protein / haloacid dehalogenase-like hydrolase family protein
TfA000609	599	667	850	998	843	1287	0.386236	0.000276997	unknown protein
TfA000614	113	96	153	171	172	189	0.397881	0.0132437	Protein of unknown function, DUF584
TfA000620	2576	2575	3604	2362	2064	2610	-0.477851	8.75e-10	Exostosin family protein
TfA000622	0	0	0	0	0	0	0	1	Glycosyl hydrolase family protein with chitinase insertion domain
TfA000625	1171	1155	1724	1250	1201	1548	-0.178197	0.0289003	signal recognition particle receptor alpha subunit family protein
TfA000633	11	10	6	7	5	11	-0.403678	0.593715	unknown protein
TfA000636	159	94	202	96	97	116	-0.707901	0.000562626	Phosphatidic acid phosphatase (PAP2) family protein
TfA000638	620	555	829	715	777	948	0.121994	0.365268	myb domain protein 4
TfA000643	385	364	545	356	318	427	-0.395593	0.00869545	Aluminium induced protein with YGL and LRDR motifs
TfA000644	179	219	268	153	139	220	-0.554402	7.84e-05	G-protein gamma subunit 2
TfA000651	609	661	853	684	694	843	-0.100863	0.415834	signal recognition particle receptor alpha subunit family protein
TfA000659	348	325	424	336	312	395	-0.24298	0.0248206	Peptidase C13 family
TfA000666	299	337	454	386	351	452	-0.0381887	0.940003	NAD(P)-binding Rossmann-fold superfamily protein
TfA000668	674	746	996	875	739	1117	0.00431188	1	ARM repeat superfamily protein
TfA000690	491	553	750	513	485	697	-0.250586	0.0243981	unknown protein
TfA000696	516	504	731	643	530	763	-0.0220435	1	unknown protein
TfA000717	310	321	374	386	338	467	0.0665276	0.787476	Small nuclear ribonucleoprotein family protein
TfA000718	861	920	1188	779	735	882	-0.474602	6.77e-06	RAS 5
TfA000723	670	822	1075	1191	1021	1352	0.310109	0.00625362	expansin A4
TfA000725	217	237	285	230	199	297	-0.201333	0.14139	sequence-specific DNA binding transcription factors
TfA000727	2821	2355	3447	3789	3164	3956	0.173931	0.0923614	Barwin-like endoglucanases superfamily protein
TfA000728	1345	1315	1775	1545	1393	1895	-0.0473821	0.723617	Glycosyl hydrolase family 38 protein
TfA000758	2012	1950	2848	2927	2710	3590	0.274685	7.62e-05	Coatomer, beta subunit
TfA000762	174	154	247	224	203	270	0.115861	0.550168	unknown protein
TfA000763	553	627	753	557	502	687	-0.321637	0.000969234	tobamovirus multiplication 2A
TfA000765	1394	1261	1790	1904	1709	2485	0.281359	0.00126774	Coatomer, beta subunit
TfA000783	1585	1621	2100	2265	2117	2704	0.247005	0.00384	WUS-interacting protein 2
TfA000793	437	457	612	493	490	593	-0.0984691	0.521858	Survival protein SurE-like phosphatase/nucleotidase
TfA000797	643	635	870	802	719	870	-0.00832015	1	20S proteasome subunit PAA2
TfA000802	4198	4548	5984	6917	5875	8007	0.327923	0.00508094	unknown protein
TfA000810	446	370	607	523	472	668	0.060883	0.769815	Core-2/I-branching beta-1,6-N-acetylglucosaminyltransferase family protein
TfA000813	503	483	669	475	452	546	-0.332343	0.000284775	2-oxoglutarate (2OG) and Fe(II)-dependent oxygenase superfamily protein
TfA000814	293	283	375	273	232	306	-0.399306	0.00105231	RING/FYVE/PHD zinc finger superfamily protein
TfA000816	493	441	641	559	538	683	0.0111123	1	RAS 5
TfA000822	228	257	272	240	241	330	-0.0843213	0.717481	ubiquitin-specific protease 8
TfA000825	56	59	80	46	41	50	-0.672441	0.00138284	unknown protein
TfA000826	469	418	556	414	431	536	-0.235203	0.0409519	2-oxoglutarate (2OG) and Fe(II)-dependent oxygenase superfamily protein
TfA000842	2146	1751	2581	2815	2420	2920	0.168314	0.21236	Ribosomal protein L2 family
TfA000843	115	111	152	121	122	147	-0.12017	0.599988	RING/FYVE/PHD zinc finger superfamily protein
TfA000860	618	552	820	801	725	863	0.10406	0.438738	Ribosomal protein L2 family
TfA000866	362	348	490	372	373	451	-0.168388	0.166926	scramblase-related
TfA000868	1519	1541	2063	2173	1925	2292	0.156304	0.243029	Ribosomal protein L2 family
TfA000880	386	354	462	431	329	424	-0.193045	0.191097	ARM repeat superfamily protein
TfA000881	389	29	334	22	36	20	-3.35884	1.6e-06	GRAS family transcription factor
TfA000885	850	1066	1276	982	881	1185	-0.238843	0.0374234	Phosphoinositide phosphatase family protein
TfA000894	8	8	18	49	34	42	1.72647	2.24e-05	Pyridoxal phosphate (PLP)-dependent transferases superfamily protein
TfA000896	94	95	151	225	205	277	0.896192	1.84e-08	Homeodomain-like superfamily protein
TfA000900	394	433	558	547	453	626	0.0616923	0.766093	DDT domain superfamily
TfA000904	45	33	46	21	25	22	-1.02816	0.00117446	cytochrome P450, family 76, subfamily C, polypeptide 2
TfA000912	116	131	191	156	115	159	-0.186058	0.418426	Calcium-dependent lipid-binding (CaLB domain) family protein
TfA000914	262	209	321	310	259	300	-0.0252586	1	Ribosomal protein S5 domain 2-like superfamily protein
TfA000916	504	540	686	551	484	665	-0.196981	0.0488324	RPM1-interacting protein 4 (RIN4) family protein
TfA000924	86	91	141	65	68	97	-0.628446	0.0008119	unknown protein
TfA000925	404	501	635	453	387	499	-0.365967	0.00328109	mitogen-activated protein kinase phosphatase 1
TfA000927	97	91	136	100	100	112	-0.215254	0.29845	unknown protein
TfA000929	130	144	207	93	87	104	-0.919017	3.04e-10	beta galactosidase 1
TfA000948	212	262	322	370	320	430	0.323683	0.0236343	Chaperonin-like RbcX protein
TfA000958	2102	2025	2750	1855	1721	2384	-0.380151	7.23e-06	unknown protein
TfA000973	1	0	1	0	0	0	-2.73211	0.766093	Nodulin MtN3 family protein
TfA000974	1092	1080	1554	1269	1176	1557	-0.0609684	0.663734	DNA-binding bromodomain-containing protein
TfA000987	285	299	435	341	314	439	-0.061928	0.766093	P-loop containing nucleoside triphosphate hydrolases superfamily protein
TfA000989	3474	3175	4862	7390	6590	9126	0.841483	3.11e-22	SKU5-similar 6
TfA000991	291	323	391	359	324	409	-0.0507913	0.884821	Glycosyltransferase family 29 (sialyltransferase) family protein
TfA001006	352	299	397	362	370	422	-0.0301753	1	high-affinity nickel-transport family protein
TfA001008	668	796	1015	532	502	637	-0.734342	2.25e-13	beta-galactosidase 3
TfA001010	449	252	453	374	375	471	-0.0886354	0.820649	UDP-Glycosyltransferase superfamily protein
TfA001016	36	41	53	39	24	34	-0.586157	0.0348555	unknown protein
TfA001025	323	258	411	403	355	418	0.0865191	0.636651	high-affinity nickel-transport family protein
TfA001038	2	4	5	6	4	4	0.181394	1	beta-hexosaminidase 2
TfA001045	329	373	456	453	407	524	0.0878907	0.556557	dynamin-like 3
TfA001050	1690	1886	2581	2895	2495	3389	0.347505	3.05e-05	time for coffee
TfA001051	789	687	1047	980	881	1059	0.0519097	0.766093	Protein-tyrosine phosphatase-like, PTPLA
TfA001061	1385	1242	1762	1748	1561	2038	0.116553	0.244808	RNA polymerase I-associated factor PAF67
TfA001071	452	574	703	618	480	713	-0.106193	0.538523	Transcription factor jumonji (jmjC) domain-containing protein
TfA001075	62	52	85	159	140	177	1.0939	7.19e-14	UDP-glucosyl transferase 71B8
TfA001077	717	673	985	777	706	832	-0.195073	0.0827897	ATPase, F0/V0 complex, subunit C protein
TfA001085	679	604	909	887	840	1121	0.212308	0.04458	RNA polymerase I-associated factor PAF67
TfA001087	1533	1364	2055	1726	1559	1949	-0.0806573	0.501797	global transcription factor group E2
TfA001098	801	816	1110	784	729	945	-0.316411	0.000459216	Plant protein of unknown function (DUF827)
TfA001102	178	147	196	160	126	151	-0.423476	0.0173582	ubiquitin-conjugating enzyme 5
TfA001103	244	305	364	287	263	334	-0.214743	0.119203	F-box and associated interaction domains-containing protein
TfA001107	345	136	369	137	161	203	-0.914467	0.00203672	WRKY DNA-binding protein 70
TfA001113	244	303	365	262	245	324	-0.304019	0.0254926	Protein of unknown function (DUF3353)
TfA001115	194	227	280	167	170	239	-0.455526	0.000772784	unknown protein
TfA001117	498	500	713	388	375	542	-0.559448	1.36e-08	sterol carrier protein 2
TfA001120	131	101	157	146	167	209	0.25737	0.185502	B12D protein
TfA001122	944	1138	1377	1607	1224	1899	0.271235	0.0407175	homeobox-1
TfA001130	296	328	439	736	604	807	0.848772	9.75e-21	Inorganic H pyrophosphatase family protein
TfA001132	139	118	163	133	118	163	-0.19154	0.298294	F-box and associated interaction domains-containing protein
TfA001135	27	44	57	60	49	61	0.250945	0.479734	unknown protein
TfA001137	154	132	196	130	128	136	-0.448963	0.0163895	copper ion binding
TfA001139	264	337	430	350	306	435	-0.0872832	0.949665	methylcrotonyl-CoA carboxylase alpha chain, mitochondrial / 3-methylcrotonyl-CoA carboxylase 1 (MCCA)
TfA001152	488	365	576	448	416	542	-0.190606	0.25108	polyubiquitin 10
TfA001156	431	431	656	441	409	559	-0.268959	0.00675019	Peptide chain release factor 2
TfA001159	790	942	1206	1101	923	1263	-0.00602279	1	recovery protein 3
TfA001163	5	11	12	4	5	12	-0.57958	0.459087	NmrA-like negative transcriptional regulator family protein
TfA001169	328	369	454	453	411	499	0.0769326	0.66225	unknown protein
TfA001185	1833	1874	2638	2717	2426	3159	0.224673	0.00239819	polyubiquitin 10
TfA001190	63	98	104	51	47	61	-0.907252	0.000264663	unknown protein
TfA001192	422	485	675	606	503	630	-0.021027	1	DEAD/DEAH box RNA helicase family protein
TfA001195	288	304	430	431	372	473	0.158542	0.185481	TRICHOME BIREFRINGENCE-LIKE 16
TfA001208	408	391	459	445	400	546	-0.0365457	0.934794	pumilio 5
TfA001211	482	438	638	477	397	509	-0.33552	0.00360374	KU70 homolog
TfA001213	558	602	726	639	556	723	-0.149674	0.252007	nudix hydrolase homolog 2
TfA001217	793	910	1110	642	580	789	-0.658023	7.4e-13	nudix hydrolase homolog 2
TfA001221	364	370	538	370	387	514	-0.164933	0.242266	unknown protein
TfA001229	294	338	446	360	339	405	-0.126908	0.416649	Protein of unknown function, DUF647
TfA001233	2086	1781	2818	2794	2809	3333	0.263708	0.00744155	Pyruvate kinase family protein
TfA001235	3614	3328	4912	3547	3315	4053	-0.278657	0.000100806	unknown protein
TfA001238	1094	1200	1578	1266	1058	1512	-0.184958	0.0962361	auxin response factor 2
TfA001244	246	266	342	233	231	276	-0.372212	0.00104034	nudix hydrolase homolog 15
TfA001245	219	185	283	319	276	353	0.300768	0.0142067	S-adenosyl-L-methionine-dependent methyltransferases superfamily protein
TfA001247	47	46	65	29	36	35	-0.816897	0.00355595	NAC domain containing protein 80
TfA001251	3568	3013	4635	4418	4329	5511	0.183474	0.0623579	vacuolar ATP synthase subunit A
TfA001258	99	84	140	153	113	191	0.33187	0.0961648	hercules receptor kinase 1
TfA001268	190	199	277	197	197	254	-0.204242	0.127443	glycoprotease 1
TfA001269	51	39	79	65	58	68	0.0249433	1	Polynucleotidyl transferase, ribonuclease H-like superfamily protein
TfA001270	13	7	13	8	9	5	-0.736201	0.279724	Phosphoglycerate mutase family protein
TfA001276	42	27	61	70	44	93	0.502424	0.133821	multidrug resistance-associated protein 4
TfA001285	383	447	494	320	283	363	-0.631848	5.12e-08	RING/U-box superfamily protein
TfA001287	2	2	3	5	1	1	-0.152846	1	Clp ATPase
TfA001292	688	703	1030	941	896	1201	0.164985	0.0975983	O-fucosyltransferase family protein
TfA001293	320	253	399	336	288	359	-0.145533	0.445483	Vacuolar protein sorting 55 (VPS55) family protein
TfA001295	129	127	175	209	194	227	0.384395	0.00429547	Octicosapeptide/Phox/Bem1p family protein
TfA001296	1244	1218	1664	1290	1294	1647	-0.13155	0.275286	actin depolymerizing factor 4
TfA001303	542	627	751	559	536	639	-0.315348	0.00181549	Protein phosphatase 2A regulatory B subunit family protein
TfA001304	107	94	132	114	102	148	-0.0415366	0.991854	unknown protein
TfA001329	519	619	789	363	404	465	-0.806943	7.28e-12	Heavy metal transport/detoxification superfamily protein
TfA001334	553	499	750	631	636	830	0.0545928	0.874317	Duplicated homeodomain-like superfamily protein
TfA001340	378	357	549	618	563	752	0.428023	1.83e-06	unknown protein
TfA001346	883	968	1316	1151	1026	1280	-0.0346446	0.932853	NAD(P)-linked oxidoreductase superfamily protein
TfA001360	276	326	429	380	336	467	0.0313892	1	unknown protein
TfA001364	76	114	136	149	113	180	0.267292	0.243447	Serinc-domain containing serine and sphingolipid biosynthesis protein
TfA001366	323	332	440	468	355	486	0.0890601	0.632377	Phosphoribulokinase / Uridine kinase family
TfA001368	65	101	120	124	106	152	0.24976	0.278964	lipid-binding serum glycoprotein family protein
TfA001370	46	48	69	70	67	91	0.318224	0.168268	Homeodomain-like superfamily protein
TfA001371	493	458	671	595	575	701	0.044131	0.821831	nitrogen fixation S (NIFS)-like 1
TfA001372	5035	3982	6720	6639	6791	8920	0.347112	0.00080444	NAD(P)-linked oxidoreductase superfamily protein
TfA001374	433	577	619	415	367	475	-0.550922	1.41e-05	3-ketoacyl-acyl carrier protein synthase I
TfA001375	303	338	445	401	370	475	0.0328743	0.959216	G-protein-coupled receptor 1
TfA001387	6	9	12	3	10	6	-0.648011	0.46139	phloem protein 2-B10
TfA001398	1	0	0	0	0	0	-1.94903	1	MLP-like protein 28
TfA001409	301	326	489	278	288	322	-0.480631	0.000132073	LSD1 zinc finger family protein
TfA001417	1104	998	1491	1178	1076	1344	-0.159194	0.0705316	eukaryotic translation initiation factor 4A1
TfA001422	313	41	277	18	47	33	-2.7939	1.56e-05	Late embryogenesis abundant (LEA) hydroxyproline-rich glycoprotein family
TfA001423	1361	1163	1793	1433	1475	1680	-0.0677747	0.714579	Aluminium induced protein with YGL and LRDR motifs
TfA001425	1396	1345	1851	1789	1672	2136	0.118347	0.239109	Phosphoglucomutase/phosphomannomutase family protein
TfA001429	434	481	605	356	349	483	-0.529286	5.81e-06	peroxisomal adenine nucleotide carrier 1
TfA001430	941	873	1218	1289	1062	1321	0.111777	0.398252	GRAS family transcription factor family protein
TfA001446	0	0	1	0	0	0	-1.93551	1	Raffinose synthase family protein
TfA001451	278	317	316	290	218	320	-0.330083	0.0572369	Chaperone DnaJ-domain superfamily protein
TfA001455	522	505	669	611	496	869	0.0339343	1	CwfJ-like family protein
TfA001465	413	348	562	353	321	434	-0.417902	0.000154808	fucosyltransferase 13
TfA001479	900	887	1327	1083	940	1260	-0.0846859	0.461708	FG-GAP repeat-containing protein
TfA001483	447	431	654	488	453	581	-0.169602	0.120849	U2 small nuclear ribonucleoprotein A
TfA001485	121	111	192	160	172	198	0.168827	0.37296	pol-like 5
TfA001497	719	723	1001	1037	996	1272	0.270814	0.00180017	ATPase, AAA-type, CDC48 protein
TfA001498	406	364	485	496	458	530	0.0750044	0.716829	basic helix-loop-helix (bHLH) DNA-binding superfamily protein
TfA001502	398	345	533	495	425	664	0.140288	0.348353	plant U-box 45
TfA001504	62	65	93	62	52	93	-0.259675	0.334967	Uncharacterised protein family (UPF0497)
TfA001505	2	4	7	2	0	1	-2.13964	0.0705316	TRF-like 2
TfA001509	132	151	183	171	133	221	-0.00902262	1	BEL1-like homeodomain 1
TfA001513	788	858	1150	911	847	1098	-0.134719	0.207096	RAB GTPASE HOMOLOG B18
TfA001514	228	226	357	495	443	675	0.826316	5.38e-13	ARM repeat superfamily protein
TfA001516	803	817	1129	1044	977	1251	0.0864627	0.403012	inter-alpha-trypsin inhibitor heavy chain-related
TfA001520	95	116	180	190	154	241	0.420079	0.011182	Transducin/WD40 repeat-like superfamily protein
TfA001526	368	382	519	406	386	477	-0.164012	0.179666	Myotubularin-like phosphatases II superfamily
TfA001528	190	179	245	221	180	289	-0.00556848	1	Intron maturase, type II family protein
TfA001544	319	352	414	455	371	582	0.193468	0.160268	Uncharacterised BCR, YbaB family COG0718
TfA001553	659	814	987	1234	948	1427	0.376448	0.000781899	Formin Homology 14
TfA001555	1577	1541	2165	2242	2004	2765	0.239408	0.00123601	cullin-associated and neddylation dissociated
TfA001556	87	80	103	106	72	126	-0.00922536	1	Pentatricopeptide repeat (PPR-like) superfamily protein
TfA001569	23	15	25	24	10	24	-0.293805	0.636855	emp24/gp25L/p24 family/GOLD family protein
TfA001574	464	414	577	436	381	563	-0.250901	0.0201826	Transducin/WD40 repeat-like superfamily protein
TfA001577	115	197	193	149	107	162	-0.4541	0.0411969	ABC-2 type transporter family protein
TfA001589	260	223	333	341	347	410	0.265805	0.0351166	P-loop containing nucleoside triphosphate hydrolases superfamily protein
TfA001591	321	397	478	533	413	592	0.190569	0.137459	inter-alpha-trypsin inhibitor heavy chain-related
TfA001595	18	5	10	19	34	44	1.35421	0.0107649	FAD/NAD(P)-binding oxidoreductase family protein
TfA001602	352	302	506	485	432	625	0.248073	0.0312488	peptidase M20/M25/M40 family protein
TfA001606	1036	1065	1416	1227	1222	1572	0.0246111	0.981694	cytochrome B5 isoform E
TfA001615	173	260	318	220	174	300	-0.289398	0.159951	BRCT domain-containing DNA repair protein
TfA001620	1357	1383	1939	2236	1970	2878	0.427586	1.01e-08	ATPase, AAA-type, CDC48 protein
TfA001621	50	106	113	146	100	126	0.307154	0.244654	Protein of unknown function (DUF569)
TfA001624	1153	870	1421	1162	1177	1518	-0.000532262	1	Protein phosphatase 2C family protein
TfA001629	221	230	342	235	218	250	-0.330406	0.00737452	C2 domain-containing protein / GRAM domain-containing protein
TfA001631	338	343	516	390	380	545	-0.029067	1	Protein kinase superfamily protein
TfA001634	73	76	113	98	82	87	-0.128287	0.734351	P-loop containing nucleoside triphosphate hydrolases superfamily protein
TfA001636	179	179	256	189	169	242	-0.200006	0.162855	RING/U-box superfamily protein
TfA001638	418	445	692	702	621	904	0.358053	0.000903839	Bacterial sec-independent translocation protein mttA/Hcf106
TfA001644	276	213	392	326	241	365	-0.0771108	0.81921	SCARECROW-like 8
TfA001645	974	1011	1338	1123	1058	1420	-0.054553	0.731097	RING/U-box superfamily protein
TfA001675	340	337	423	318	296	393	-0.300676	0.00727175	RING/U-box superfamily protein
TfA001677	251	208	317	450	407	552	0.69306	7.43e-12	Protein kinase superfamily protein
TfA001681	822	657	1077	457	486	608	-0.880098	7.54e-15	Protein with RING/U-box and TRAF-like domains
TfA001685	583	503	815	977	822	1008	0.407591	2.15e-05	ammonium transporter 1;1
TfA001688	162	174	245	295	244	328	0.413621	0.000842997	ATP-dependent RNA helicase, putative
TfA001700	613	612	846	681	618	818	-0.134991	0.175984	disease resistance family protein / LRR family protein
TfA001707	407	450	664	446	427	494	-0.30559	0.0101	PPPDE putative thiol peptidase family protein
TfA001711	139	125	135	92	92	126	-0.551133	0.00354967	Protein of unknown function, DUF538
TfA001714	2414	2282	3069	1739	1601	2006	-0.707639	1.36e-20	Protein of unknown function, DUF538
TfA001716	105	85	141	97	97	142	-0.144538	0.564283	unknown protein
TfA001722	1004	955	1456	868	860	1081	-0.440153	1.52e-07	Protein with RING/U-box and TRAF-like domains
TfA001731	681	695	927	837	767	956	-0.0132088	1	Leucine-rich repeat protein kinase family protein
TfA001735	544	554	674	429	420	430	-0.634715	2.26e-06	sumo conjugation enzyme 1
TfA001740	135	138	193	147	156	190	-0.0823982	0.784171	unknown protein
TfA001754	0	0	0	1	0	0	1.82094	1	ammonium transporter 1;1
TfA001761	227	187	251	213	183	255	-0.205121	0.160258	RING/U-box superfamily protein
TfA001770	2179	2586	3340	2962	2781	3641	0.0452287	0.799339	shaggy-related kinase 11
TfA001774	401	433	515	411	402	494	-0.218202	0.0814842	Cysteine proteinases superfamily protein
TfA001778	357	381	486	528	446	614	0.204192	0.0851297	unknown protein
TfA001785	150	173	199	163	181	190	-0.133277	0.555101	prenylated RAB acceptor 1.A1
TfA001787	73	54	95	36	36	69	-0.82648	0.000743474	unknown protein
TfA001789	827	672	1060	1057	993	1312	0.229224	0.0264955	fatty acyl-ACP thioesterases B
TfA001793	7	24	15	0	5	2	-2.81023	0.0245434	xyloglucan endotransglycosylase 6
TfA001794	166	171	238	238	204	310	0.217513	0.119943	zinc ion binding;transcription regulators
TfA001799	1159	968	1508	1253	1239	1506	-0.0225778	1	mannose-1-phosphate guanylyltransferase (GDP)s;GDP-galactose:mannose-1-phosphate guanylyltransferases;GDP-galactose:glucose-1-phosphate guanylyltransferases;GDP-galactose:myoinositol-1-phosphate guanylyltransferases;glucose-1-phosphate guanylyltransferase
TfA001806	655	575	868	683	648	856	-0.105139	0.366712	aldehyde oxidase 4
TfA001812	180	223	295	185	179	209	-0.442751	0.00404965	NADH:ubiquinone oxidoreductase, 17.2kDa subunit
TfA001828	75	67	80	115	68	118	0.255779	0.374397	heptahelical protein 4
TfA001847	1441	1299	1860	2018	1705	2170	0.192339	0.0269249	mannose-1-phosphate guanylyltransferase (GDP)s;GDP-galactose:mannose-1-phosphate guanylyltransferases;GDP-galactose:glucose-1-phosphate guanylyltransferases;GDP-galactose:myoinositol-1-phosphate guanylyltransferases;glucose-1-phosphate guanylyltransferase
TfA001851	505	453	625	489	501	595	-0.164728	0.171508	Basic-leucine zipper (bZIP) transcription factor family protein
TfA001856	2228	1907	2921	2852	2503	3321	0.134212	0.230785	glutamine synthase clone R1
TfA001857	119	112	165	125	117	141	-0.21003	0.291663	F-box family protein
TfA001860	182	177	242	174	176	204	-0.281711	0.032877	Thioredoxin superfamily protein
TfA001865	21	42	32	30	32	47	0.0144389	1	P-loop containing nucleoside triphosphate hydrolases superfamily protein
TfA001872	974	1000	1232	983	837	1062	-0.326781	0.000747445	ribosomal protein L15
TfA001873	676	623	920	826	707	947	-0.00418086	1	galactose-1-phosphate guanylyltransferase (GDP)s;GDP-D-glucose phosphorylases;quercetin 4&apos;-O-glucosyltransferases
TfA001879	252	296	392	347	297	401	-0.0122876	1	Protein kinase superfamily protein
TfA001882	44	29	56	51	56	61	0.221861	0.505244	Protein kinase superfamily protein
TfA001892	332	266	431	426	397	508	0.209678	0.132107	glutamine synthase clone R1
TfA001893	382	355	536	472	449	578	0.0735611	0.65589	ER lumen protein retaining receptor family protein
TfA001899	534	824	970	566	531	740	-0.510899	0.000565949	ACT-like protein tyrosine kinase family protein
TfA001903	362	412	534	527	402	578	0.034643	0.990048	Zinc finger (C3HC4-type RING finger) family protein
TfA001926	678	695	954	845	724	862	-0.0967289	0.569579	Ribosomal protein S4
TfA001931	1856	2059	2706	2524	2426	3082	0.113136	0.265956	chorismate synthase, putative / 5-enolpyruvylshikimate-3-phosphate phospholyase, putative
TfA001933	479	467	570	493	487	513	-0.188887	0.183999	zinc finger (C2H2 type) family protein
TfA001935	19	25	28	38	31	41	0.442835	0.18004	mannose-1-phosphate guanylyltransferase (GDP)s;GDP-galactose:mannose-1-phosphate guanylyltransferases;GDP-galactose:glucose-1-phosphate guanylyltransferases;GDP-galactose:myoinositol-1-phosphate guanylyltransferases;glucose-1-phosphate guanylyltransferase
TfA001937	480	578	786	715	640	821	0.0791563	0.626032	cytochrome c oxidase 10
TfA001954	4460	3702	5632	5943	5162	7008	0.225321	0.0280552	serine carboxypeptidase-like 20
TfA001956	323	329	445	329	312	391	-0.253598	0.0201178	Ankyrin repeat family protein
TfA001957	186	171	233	148	130	175	-0.54993	2.48e-05	binding
TfA001959	543	547	759	586	535	648	-0.226073	0.0153565	zinc finger (C2H2 type) family protein
TfA001962	287	292	420	363	342	444	0.0385597	0.919282	squamosa promoter binding protein-like 7
TfA001963	3005	2520	4082	1711	1673	1960	-0.998166	3.27e-20	RNA-binding protein
TfA001967	1970	2053	2898	3391	3038	4087	0.439421	2.06e-08	WD-40 repeat family protein / beige-related
TfA001971	1407	1662	2055	1115	978	1177	-0.812764	2.41e-18	Leucine-rich repeat protein kinase family protein
TfA001972	380	430	545	652	551	784	0.380468	0.000101584	unknown protein
TfA001981	2	9	10	8	4	5	-0.453167	0.731055	Pectin lyase-like superfamily protein
TfA001992	167	125	190	158	128	152	-0.302084	0.200482	Plasma-membrane choline transporter family protein
TfA001994	27	31	56	75	62	91	0.840133	0.000212484	2-oxoglutarate (2OG) and Fe(II)-dependent oxygenase superfamily protein
TfA002004	1165	1166	1657	1666	1470	1952	0.187074	0.0207164	ABC-2 type transporter family protein
TfA002007	2122	1600	2759	2680	2608	3266	0.244569	0.0296184	heteroglycan glucosidase 1
TfA002011	751	701	1026	815	777	1017	-0.0903834	0.461807	Sec1/munc18-like (SM) proteins superfamily
TfA002015	1210	1013	1610	1489	1430	1934	0.1764	0.0851546	Galactosyltransferase family protein
TfA002016	157	133	177	148	119	142	-0.359876	0.0376063	Tic22-like family protein
TfA002020	631	621	962	908	881	1104	0.230047	0.0167333	Family of unknown function (DUF566)
TfA002029	437	447	626	562	524	719	0.0902756	0.579786	unknown protein
TfA002036	677	675	890	803	684	1010	-0.020702	1	S-adenosyl-L-methionine-dependent methyltransferases superfamily protein
TfA002040	173	158	200	122	108	118	-0.777377	4.78e-05	Target SNARE coiled-coil domain protein
TfA002045	100	0	105	1	5	0	-5.03933	1.49e-05	calmodulin-like 41
TfA002054	100	109	160	68	67	80	-0.937171	4.43e-08	unknown protein
TfA002078	509	558	697	597	533	668	-0.140693	0.189127	F-box/RNI-like superfamily protein
TfA002086	24	11	22	15	27	29	0.150125	0.881766	Protein of unknown function (DUF1639)
TfA002088	73	60	89	48	78	89	-0.211912	0.473683	Protein of unknown function (DUF1639)
TfA002110	22	15	17	6	13	9	-1.10856	0.0170395	calcium dependent protein kinase 1
TfA002112	511	576	751	704	549	768	-0.0314553	0.967696	ubiquitin-specific protease 17
TfA002118	398	369	601	501	460	547	-0.0111259	1	AAA-type ATPase family protein
TfA002119	3482	3075	4532	4927	4731	5825	0.319131	4.42e-05	Phosphoglycerate mutase, 2,3-bisphosphoglycerate-independent
TfA002124	767	880	1125	795	722	793	-0.421263	3.55e-05	ubiquitin-conjugating enzyme 10
TfA002127	184	212	239	230	211	269	-0.0120793	1	Cobalamin-independent synthase family protein
TfA002129	7111	6914	9916	12094	11584	14310	0.505478	1.6e-15	Cobalamin-independent synthase family protein
TfA002133	208	302	322	339	282	386	0.0994581	0.719006	Cupredoxin superfamily protein
TfA002136	375	436	528	520	458	589	0.0572175	0.788358	growth-regulating factor 4
TfA002137	857	880	1245	806	817	944	-0.373815	2.26e-05	ubiquitin-conjugating enzyme 28
TfA002144	1021	915	1441	959	901	1045	-0.369555	0.000166216	Protein kinase superfamily protein
TfA002145	700	783	954	713	613	805	-0.365716	9.46e-05	Homeodomain-like superfamily protein
TfA002151	1425	1370	2022	1299	1253	1438	-0.425363	0.00106999	ubiquitin-conjugating enzyme 10
TfA002152	250	265	357	447	340	502	0.393877	0.000830473	Tetratricopeptide repeat (TPR)-like superfamily protein
TfA002157	681	817	1097	948	785	1034	-0.0684116	0.719931	oligouridylate binding protein 1B
TfA002158	113	104	144	142	129	139	0.021648	1	HNH endonuclease
TfA002182	12475	11152	17121	6674	7260	8329	-1.02558	9.49e-19	ubiquitin-conjugating enzyme 28
TfA002183	820	939	1228	1153	987	1268	0.0260665	0.986378	Apoptosis inhibitory protein 5 (API5)
TfA002189	732	848	1089	1179	1081	1387	0.284388	0.00232761	Cobalamin-independent synthase family protein
TfA002191	225	267	316	247	267	256	-0.22706	0.347857	AtGCP3 interacting protein 1
TfA002192	378	362	462	392	342	414	-0.2357	0.0574905	alpha/beta-Hydrolases superfamily protein
TfA002193	336	287	428	466	404	604	0.315999	0.00399666	unknown protein
TfA002203	315	361	465	294	341	472	-0.216199	0.161052	unknown protein
TfA002208	569	532	695	1156	1041	1330	0.802096	1.35e-20	Thiolase family protein
TfA002216	96	123	138	103	90	130	-0.318612	0.108037	Protein with RNI-like/FBD-like domains
TfA002224	850	839	1164	717	732	804	-0.498698	1.7e-07	ubiquitin-conjugating enzyme 28
TfA002226	407	374	578	440	396	463	-0.221063	0.0569327	translocon at the inner envelope membrane of chloroplasts 20
TfA002230	360	402	534	382	362	425	-0.309521	0.00940331	unknown protein
TfA002232	188	163	280	284	225	295	0.194962	0.277104	FAD-dependent oxidoreductase family protein
TfA002237	1087	1114	1641	1793	1442	2141	0.319071	0.000545661	THO2
TfA002239	544	499	751	653	561	680	-0.0801401	0.61138	translocon at the inner envelope membrane of chloroplasts 20
TfA002255	344	394	535	515	443	546	0.0810496	0.654494	Emsy N Terminus (ENT)/ plant Tudor-like domains-containing protein
TfA002257	520	524	692	700	616	749	0.0850175	0.521489	alpha/beta-Hydrolases superfamily protein
TfA002285	599	575	826	810	770	991	0.197898	0.0260523	Protein phosphatase 2A regulatory B subunit family protein
TfA002289	7	11	4	8	11	18	0.568202	0.475403	Tetratricopeptide repeat (TPR)-like superfamily protein
TfA002293	97	90	122	80	79	120	-0.320223	0.103898	phospholipid N-methyltransferase
TfA002295	282	215	338	338	277	371	0.0732331	0.784868	P-loop containing nucleoside triphosphate hydrolases superfamily protein
TfA002297	528	542	841	854	804	1033	0.339297	0.00215053	unknown protein
TfA002299	309	324	475	408	349	393	-0.0988066	0.618	unknown protein
TfA002301	33	32	50	29	27	31	-0.561168	0.0596758	Cytochrome P450 superfamily protein
TfA002302	1101	1004	1513	907	880	1034	-0.515818	1.64e-08	A20/AN1-like zinc finger family protein
TfA002306	637	671	823	1168	920	1293	0.489189	2.72e-07	unknown protein
TfA002311	228	221	297	266	206	306	-0.109901	0.470689	Pre-mRNA splicing Prp18-interacting factor
TfA002312	527	512	762	709	650	896	0.159852	0.119704	unknown protein
TfA002328	2675	2675	3858	5714	5381	7208	0.827043	1.33e-17	rhamnose biosynthesis 1
TfA002330	128	127	211	42	62	52	-1.70547	8.29e-08	sugar transporter 1
TfA002337	200	183	283	248	208	322	0.0563173	0.875337	Major facilitator superfamily protein
TfA002348	188	222	311	221	181	271	-0.264091	0.0622694	proton gradient regulation 5
TfA002352	239	325	350	286	255	291	-0.305019	0.246605	sugar transporter 1
TfA002356	7	13	20	24	17	25	0.555343	0.186705	rhamnose biosynthesis 1
TfA002359	264	332	419	367	336	455	0.0229462	1	Core-2/I-branching beta-1,6-N-acetylglucosaminyltransferase family protein
TfA002362	196	222	291	219	190	268	-0.234457	0.0818146	purple acid phosphatase 28
TfA002364	111	78	126	81	82	94	-0.456265	0.0470995	brassinosteroid-responsive RING-H2
TfA002372	522	548	735	973	853	1163	0.559092	3.38e-12	rhamnose biosynthesis 1
TfA002378	62	55	94	89	70	94	0.104075	0.838057	Tetratricopeptide repeat (TPR)-like superfamily protein
TfA002382	1470	1443	2056	1907	1773	2308	0.10488	0.316812	AAA-type ATPase family protein
TfA002384	740	801	1089	932	865	1090	-0.0282038	0.98345	brassinosteroid-responsive RING-H2
TfA002385	229	304	350	318	282	373	-0.0308905	1	F-box/RNI-like superfamily protein
TfA002387	715	759	1032	410	376	479	-1.1503	1.67e-42	B-box zinc finger family protein
TfA002392	807	977	1286	987	959	1172	-0.137212	0.345366	brassinosteroid-responsive RING-H2
TfA002400	0	0	0	0	0	0	0	1	alpha carbonic anhydrase 4
TfA002405	38	56	47	8	4	8	-2.97721	9.8e-18	Major facilitator superfamily protein
TfA002417	256	219	351	346	283	345	0.0806115	0.707694	Phox (PX) domain-containing protein
TfA002423	211	192	320	406	344	526	0.655219	1.6e-08	P-loop containing nucleoside triphosphate hydrolases superfamily protein
TfA002426	84	167	156	77	66	74	-1.07628	2.85e-05	Tetratricopeptide repeat (TPR)-like superfamily protein
TfA002436	206	333	339	202	171	243	-0.690871	8.45e-05	vacuolar ATP synthase subunit A
TfA002438	940	1080	1422	1265	1018	1580	-0.00766929	1	Phototropic-responsive NPH3 family protein
TfA002445	250	165	311	229	190	232	-0.311129	0.0993692	phloem protein 2-A12
TfA002451	1344	1451	1946	1701	1467	2082	-0.0230962	0.986583	Protein kinase superfamily protein
TfA002454	865	834	1322	1113	1061	1365	0.0732449	0.60687	ubiquitin-associated (UBA)/TS-N domain-containing protein / octicosapeptide/Phox/Bemp1 (PB1) domain-containing protein
TfA002459	690	640	974	986	867	1180	0.233336	0.00688077	RNAhelicase-like 8
TfA002460	1650	1496	2305	1798	1802	2232	-0.0604046	0.707428	vacuolar ATP synthase subunit A
TfA002462	1767	2087	2626	1998	1657	2371	-0.277952	0.00768253	Phototropic-responsive NPH3 family protein
TfA002467	61	67	104	78	62	102	-0.103423	0.834703	pentatricopeptide (PPR) repeat-containing protein
TfA002471	428	377	605	457	457	606	-0.0527369	0.836749	Actin-like ATPase superfamily protein
TfA002473	1262	1210	1780	1664	1446	1796	0.0477583	0.785422	RNA-binding (RRM/RBD/RNP motifs) family protein
TfA002476	323	317	402	513	337	434	0.131361	0.614528	C2 calcium/lipid-binding plant phosphoribosyltransferase family protein
TfA002478	892	856	1199	1197	1137	1437	0.190446	0.109612	RNAhelicase-like 8
TfA002498	326	319	438	206	188	255	-0.906209	2.14e-20	CTC-interacting domain 11
TfA002500	834	824	1085	980	957	1233	0.0381049	0.878474	haloacid dehalogenase-like hydrolase family protein
TfA002504	1230	924	1401	1312	1314	1534	0.0618758	0.774063	nucleotide-rhamnose synthase/epimerase-reductase
TfA002506	309	359	468	480	413	572	0.199268	0.0828758	Cellulose-synthase-like C12
TfA002512	321	303	469	521	480	553	0.352923	0.000706597	Galactose oxidase/kelch repeat superfamily protein
TfA002513	831	769	1084	966	884	1187	0.00928964	1	Cellulose-synthase-like C12
TfA002515	738	754	1017	1029	870	1240	0.151963	0.123559	extra-large G-protein 1
TfA002522	276	210	325	225	223	249	-0.379948	0.00889326	cytidine deaminase 1
TfA002527	124	141	209	136	98	167	-0.406516	0.0238879	hypoxia-responsive family protein / zinc finger (C3HC4-type RING finger) family protein
TfA002531	658	641	957	1044	891	1112	0.275898	0.00272955	Glucose-6-phosphate/phosphate translocator-related
TfA002532	737	811	1057	1265	1052	1503	0.380249	0.000153016	homolog of yeast FIP1 [V]
TfA002548	53	48	83	109	79	121	0.584207	0.0022924	Tetratricopeptide repeat (TPR)-like superfamily protein
TfA002556	417	436	643	628	497	762	0.168683	0.166045	C-terminal domain phosphatase-like 1
TfA002564	90	93	130	91	68	98	-0.449925	0.0345895	unknown protein
TfA002567	1028	965	1290	1136	1050	1323	-0.0739614	0.640048	RNA-binding (RRM/RBD/RNP motifs) family protein
TfA002570	539	517	735	979	841	1119	0.548637	1.34e-08	Glucose-6-phosphate/phosphate translocator-related
TfA002582	114	166	201	248	208	256	0.405146	0.0316734	Glucose-6-phosphate/phosphate translocator-related
TfA002590	255	293	394	271	230	319	-0.365427	0.00131734	HMG (high mobility group) box protein with ARID/BRIGHT DNA-binding domain
TfA002591	198	227	315	230	171	242	-0.365215	0.0233689	CBS / octicosapeptide/Phox/Bemp1 (PB1) domains-containing protein
TfA002596	686	598	945	928	827	1018	0.15803	0.144841	Dihydrolipoamide succinyltransferase
TfA002599	3127	2820	4071	3295	3124	3937	-0.117076	0.227395	triosephosphate isomerase
TfA002605	178	170	210	214	188	240	0.0313501	1	PLC-like phosphodiesterases superfamily protein
TfA002617	171	173	254	199	192	223	-0.121747	0.503455	cytochrome P450, family 72, subfamily A, polypeptide 15
TfA002627	164	224	255	229	200	266	-0.0582757	0.892526	HMG (high mobility group) box protein with ARID/BRIGHT DNA-binding domain
TfA002629	2502	2363	3520	2150	2180	2564	-0.438293	2.37e-07	ADP-ribosylation factor A1F
TfA002635	250	229	317	260	200	279	-0.277251	0.0733524	Leucine-rich repeat (LRR) family protein
TfA002645	250	244	385	367	304	435	0.169917	0.212315	Protein phosphatase 2A regulatory B subunit family protein
TfA002646	1158	1173	1690	1132	1127	1320	-0.323677	0.00534245	Ribosomal protein S21e
TfA002648	995	984	1352	1481	1393	1901	0.349409	9.37e-06	ARM repeat superfamily protein
TfA002653	171	225	270	302	290	371	0.364784	0.00676463	NAD(P)-linked oxidoreductase superfamily protein
TfA002655	217	269	359	271	228	298	-0.245601	0.0893849	HMG (high mobility group) box protein with ARID/BRIGHT DNA-binding domain
TfA002660	589	688	919	1009	918	1238	0.362131	0.000233311	SEC7-like guanine nucleotide exchange family protein
TfA002671	76	82	124	117	88	123	0.0570015	0.947191	Exostosin family protein
TfA002677	941	1038	1328	1312	1132	1518	0.0907145	0.433556	Leucine-rich receptor-like protein kinase family protein
TfA002679	1659	1508	2125	1484	1350	1638	-0.407089	1.35e-05	vesicle-associated membrane protein 713
TfA002685	233	187	312	268	253	333	0.0603122	0.807636	terpene synthase 03
TfA002688	690	551	908	873	749	1043	0.147151	0.309551	COBRA-like protein-7 precursor
TfA002694	16	33	33	98	78	108	1.62044	3.71e-14	glycine decarboxylase P-protein 2
TfA002695	101	94	134	115	129	131	0.0298064	1	lysine histidine transporter 1
TfA002696	30	23	43	16	17	23	-0.932009	0.010801	MATE efflux family protein
TfA002706	800	710	1083	860	819	997	-0.113996	0.306619	casein kinase I
TfA002709	75	70	89	65	60	77	-0.38151	0.075289	Far-red impaired responsive (FAR1) family protein
TfA002710	34	37	49	42	48	57	0.127424	0.800268	methyltransferases
TfA002713	405	433	534	381	357	449	-0.379809	0.000706226	RPM1 interacting protein 2
TfA002723	86	115	132	90	89	111	-0.36668	0.0373799	ORMDL family protein
TfA002741	42	34	58	28	30	50	-0.477493	0.112218	Duplicated homeodomain-like superfamily protein
TfA002742	295	329	395	399	298	388	-0.0800614	0.717898	Pathogenesis-related thaumatin superfamily protein
TfA002743	633	655	931	982	841	1098	0.234379	0.00705184	Chaperone DnaJ-domain superfamily protein
TfA002744	1143	1248	1621	1470	1271	1749	-0.00843421	1	unknown protein
TfA002749	129	181	232	144	105	170	-0.538819	0.00223133	Galactose oxidase/kelch repeat superfamily protein
TfA002750	1673	1523	2137	2814	2498	3124	0.495687	8.44e-12	D-3-phosphoglycerate dehydrogenase
TfA002754	711	673	963	837	751	990	-0.0303031	0.939567	pentatricopeptide (PPR) repeat-containing protein
TfA002755	177	155	234	90	115	125	-0.937644	3.37e-09	B-box type zinc finger family protein
TfA002757	78	74	103	143	100	133	0.394525	0.0904521	D-3-phosphoglycerate dehydrogenase
TfA002766	173	144	192	132	142	172	-0.361053	0.0130493	ORMDL family protein
TfA002767	365	352	480	386	376	513	-0.079654	0.644824	BolA-like family protein
TfA002775	326	301	405	324	313	403	-0.158572	0.207202	casein kinase I
TfA002782	9	4	8	13	10	8	0.40681	0.803534	carboxyesterase 17
TfA002783	1357	1038	1613	0	65	1	-5.91942	4.85e-08	homolog of carrot EP3-3 chitinase
TfA002794	93	97	110	84	76	91	-0.428151	0.023256	ORMDL family protein
TfA002795	356	371	493	444	402	542	0.0176793	1	CLP protease regulatory subunit X
TfA002805	650	672	878	771	666	951	-0.0549114	0.730538	casein kinase I-like 10
TfA002806	473	556	785	442	367	505	-0.62507	9.12e-10	unknown protein
TfA002811	301	338	419	342	332	438	-0.0989973	0.53848	Mitochondrial ATP synthase D chain-related protein
TfA002812	10	11	9	7	14	10	-0.121116	1	NAD(P)-binding Rossmann-fold superfamily protein
TfA002813	244	255	304	278	258	321	-0.0780049	0.716378	unknown protein
TfA002818	427	413	602	656	629	851	0.400944	4.92e-06	lipase class 3 family protein
TfA002830	1530	1460	2146	1981	1876	2620	0.167471	0.0472301	ubiquitin-specific protease 12
TfA002836	0	0	0	0	0	0	0	1	cytochrome c oxidase-related
TfA002838	796	759	1093	774	723	970	-0.268388	0.00414378	DHHC-type zinc finger family protein
TfA002842	132	150	217	209	191	264	0.249269	0.10471	glutamate receptor 3.3
TfA002853	6	2	9	6	3	8	-0.155994	1	nine-cis-epoxycarotenoid dioxygenase 3
TfA002862	1897	1797	2571	2539	2463	2993	0.190195	0.0150983	Aldolase superfamily protein
TfA002863	468	526	672	752	685	889	0.313728	0.000691274	SCAR homolog 2
TfA002878	582	548	809	834	800	1043	0.301478	0.000558223	ENTH/ANTH/VHS superfamily protein
TfA002881	286	265	398	379	334	455	0.134775	0.286744	exocyst complex component sec15A
TfA002883	105	101	114	119	113	161	0.118408	0.706825	receptor-like kinase in flowers 1
TfA002884	6469	5756	8127	8807	7957	9615	0.209732	0.0128768	Aldolase superfamily protein
TfA002891	119	139	171	127	95	124	-0.476788	0.00322457	Target SNARE coiled-coil domain protein
TfA002892	198	192	258	250	203	285	0.0185113	1	Tetratricopeptide repeat (TPR)-like superfamily protein
TfA002897	459	518	694	724	631	816	0.214138	0.0356334	SCAR homolog 2
TfA002903	109	86	111	161	125	170	0.400507	0.0261588	Pentatricopeptide repeat (PPR) superfamily protein
TfA002907	195	192	249	406	333	401	0.676276	7.93e-09	Pentatricopeptide repeat (PPR) superfamily protein
TfA002913	387	466	551	500	415	549	-0.111407	0.492494	exostosin family protein
TfA002915	142	136	198	162	135	177	-0.16999	0.338299	TLD-domain containing nucleolar protein
TfA002918	150	170	226	173	135	194	-0.288063	0.073337	basic helix-loop-helix (bHLH) DNA-binding superfamily protein
TfA002925	461	495	666	659	558	726	0.0956856	0.449594	FTSH protease 10
TfA002930	620	628	858	728	653	848	-0.0842019	0.499448	zinc ion binding
TfA002932	468	606	745	483	521	650	-0.303145	0.0294883	Transcription factor IIIC, subunit 5
TfA002940	4	6	4	1	3	1	-1.57913	0.130523	Protein kinase superfamily protein
TfA002942	1268	1409	1882	1846	1679	2308	0.187311	0.0297512	ubiquitin-specific protease 12
TfA002946	905	884	1304	1259	1086	1463	0.137391	0.177472	RING/FYVE/PHD zinc finger superfamily protein
TfA002947	480	442	603	532	476	601	-0.0904839	0.485132	Plant haem oxygenase (decyclizing) family protein
TfA002952	4411	4117	5848	5136	5422	6174	0.0599314	0.799244	glyceraldehyde-3-phosphate dehydrogenase C subunit 1
TfA002957	219	214	319	239	266	301	-0.0566152	0.905977	Agenet domain-containing protein
TfA002963	472	425	649	634	543	784	0.176206	0.111761	ATP binding microtubule motor family protein
TfA002966	514	578	831	669	536	806	-0.0999017	0.550192	CLP protease regulatory subunit X
TfA002968	325	13	254	12	15	13	-4.00282	2.68e-07	proline transporter 1
TfA002976	403	397	520	520	446	594	0.0708465	0.66955	VH1-interacting kinase
TfA002990	930	1030	1381	1152	1068	1377	-0.057727	0.779877	GATA type zinc finger transcription factor family protein
TfA002991	81	83	111	106	111	149	0.241511	0.461831	glyceraldehyde-3-phosphate dehydrogenase C2
TfA003004	454	532	708	423	336	509	-0.587016	1.05e-07	Glycosyltransferase family 61 protein
TfA003022	18	12	20	20	19	25	0.188957	0.842824	SBP (S-ribonuclease binding protein) family protein
TfA003031	1030	925	1451	1482	1318	1735	0.253208	0.00243493	Endomembrane protein 70 protein family
TfA003037	1702	1259	1987	2605	2503	2874	0.529896	7.57e-07	serine hydroxymethyltransferase 4
TfA003045	248	185	284	240	243	329	0.0078859	1	RNA-binding (RRM/RBD/RNP motifs) family protein
TfA003050	18	39	34	23	29	47	-0.0620227	1	Splicing factor, CC1-like
TfA003051	303	325	430	436	433	554	0.260902	0.0158575	cullin 3
TfA003052	268	283	394	327	274	380	-0.111659	0.453936	Protein kinase superfamily protein
TfA003070	412	388	500	403	371	405	-0.30603	0.0394368	Nucleotide-diphospho-sugar transferases superfamily protein
TfA003075	1067	956	1394	1638	1556	1940	0.423565	7.75e-08	Transmembrane amino acid transporter family protein
TfA003078	7	19	24	16	11	8	-0.645431	0.29679	laccase 6
TfA003079	211	185	276	237	246	302	0.0610146	0.904724	RNA-binding (RRM/RBD/RNP motifs) family protein
TfA003083	438	445	650	490	467	545	-0.186558	0.0897879	tubby like protein 2
TfA003104	39	92	63	11	4	8	-3.25759	3.22e-13	SKU5 similar 14
TfA003116	2	4	7	5	19	11	1.29169	0.0966188	Protein kinase family protein
TfA003122	3	5	7	54	54	78	3.43366	9.48e-24	Disease resistance protein (CC-NBS-LRR class) family
TfA003124	3399	3182	4864	3314	3181	4458	-0.227845	0.00873293	protein kinase 1B
TfA003127	269	221	352	283	287	333	-0.0574234	0.885882	3-hydroxyacyl-CoA dehydratase 1
TfA003133	435	477	632	472	427	589	-0.222072	0.0582732	Ribosomal protein S24e family protein
TfA003142	63	63	74	51	40	71	-0.484314	0.0497361	unknown protein
TfA003146	1050	1075	1559	1250	1201	1536	-0.0459092	0.861187	MEI2-like protein 1
TfA003151	865	876	1187	1015	908	1222	-0.0655719	0.613482	methionine aminopeptidase 2B
TfA003154	14	40	40	9	1	3	-2.98066	1.49e-14	SKU5 similar 12
TfA003157	268	268	391	274	232	318	-0.333555	0.00642907	Protein of unknown function (DUF1666)
TfA003159	1004	1024	1441	1145	1141	1375	-0.0822415	0.551348	Ribosomal protein S24e family protein
TfA003160	143	137	204	218	219	277	0.397203	0.00121526	GDA1/CD39 nucleoside phosphatase family protein
TfA003161	165	196	244	237	206	289	0.104811	0.644016	unknown protein
TfA003164	0	0	0	0	0	0	0	1	S-adenosyl-L-methionine-dependent methyltransferases superfamily protein
TfA003174	690	620	954	699	602	840	-0.244852	0.0106586	Eukaryotic aspartyl protease family protein
TfA003183	208	200	271	253	219	326	0.060655	0.862386	clathrin adaptor complexes medium subunit family protein
TfA003188	185	171	282	196	203	220	-0.194908	0.257229	xylulose kinase-2
TfA003202	3	2	1	3	1	1	-0.40684	1	HXXXD-type acyl-transferase family protein
TfA003212	1430	1474	1969	1618	1478	1995	-0.107344	0.45311	Ribosomal protein S24e family protein
TfA003213	1566	1535	2146	1550	1442	1940	-0.257278	0.000543009	acetyl Co-enzyme a carboxylase carboxyltransferase alpha subunit
TfA003219	681	717	912	912	844	1141	0.153759	0.129818	acetyl Co-enzyme a carboxylase carboxyltransferase alpha subunit
TfA003222	4	4	6	6	1	2	-0.768217	0.579994	Protein of unknown function (DUF688)
TfA003224	221	201	306	338	271	430	0.342997	0.0049338	Homeodomain-like superfamily protein
TfA003227	1307	1289	1839	1398	1298	1758	-0.16015	0.177283	Ribosomal protein S24e family protein
TfA003230	2066	1708	2923	1818	1904	2061	-0.354535	0.00112387	photosystem I subunit G
TfA003231	1187	1175	1509	1235	1151	1317	-0.229952	0.0285543	copper/zinc superoxide dismutase 1
TfA003234	2	0	3	1	0	0	-2.09452	0.445752	sulfur E2
TfA003240	1870	1837	2775	2856	2723	3308	0.300944	0.000117146	ATPase, V1 complex, subunit B protein
TfA003252	446	457	578	512	454	606	-0.0867928	0.594612	dgd1 suppressor 1
TfA003261	170	176	270	270	215	318	0.219496	0.14062	trithorax-like protein 2
TfA003263	3032	3058	4289	4412	4065	5490	0.261535	0.000363318	ATPase, V1 complex, subunit B protein
TfA003264	86	62	107	105	78	106	0.0175635	1	Protein of unknown function (DUF3353)
TfA003265	988	1189	1557	1402	1172	1680	0.0196864	1	tubby like protein 10
TfA003287	879	688	1074	792	776	918	-0.247242	0.753216	H(+)-ATPase 2
TfA003288	896	765	1153	1017	977	1272	0.0492449	0.808068	ATPase, V1 complex, subunit B protein
TfA003290	287	254	394	317	275	358	-0.139306	0.304157	unknown protein
TfA003298	637	608	883	990	942	1288	0.430469	6.34e-07	acetyl Co-enzyme a carboxylase carboxyltransferase alpha subunit
TfA003302	160	232	267	181	125	203	-0.547714	0.00165186	unknown protein
TfA003305	161	152	228	180	154	215	-0.14364	0.40133	phosphoprotein phosphatase inhibitors
TfA003307	70	72	100	74	80	87	-0.165571	0.641539	H(+)-ATPase 2
TfA003310	100	110	159	168	137	187	0.251704	0.110886	Protein of unknown function (DUF3133)
TfA003313	68	56	88	122	118	138	0.672456	0.000254836	UDP-Glycosyltransferase superfamily protein
TfA003317	42	126	134	135	61	138	-0.0308891	1	AMP-dependent synthetase and ligase family protein
TfA003323	13808	12118	18491	15587	14044	18393	-0.0497222	0.686413	poly(A) binding protein 2
TfA003325	157	131	207	123	130	175	-0.374973	0.013965	phosphoprotein phosphatase inhibitors
TfA003335	687	723	1026	633	635	817	-0.386461	0.000122432	H(+)-ATPase 2
TfA003350	293	351	446	342	312	358	-0.267979	0.0303803	Transcription elongation factor (TFIIS) family protein
TfA003355	171	176	265	235	203	252	0.014735	1	Amino acid permease family protein
TfA003357	74	78	89	105	72	124	0.139441	0.726216	WRKY DNA-binding protein 21
TfA003362	204	206	284	250	214	328	0.0196347	1	zinc finger (C2H2 type) family protein
TfA003368	764	837	1079	982	877	1076	-0.0338496	0.94354	RNA-binding protein 47B
TfA003371	45	36	48	53	41	58	0.0641349	1	calcium ATPase 2
TfA003372	237	222	292	399	354	431	0.489501	6.23e-06	early-responsive to dehydration stress protein (ERD4)
TfA003373	118	119	183	174	134	190	0.0831867	0.766093	S-adenosyl-L-methionine-dependent methyltransferases superfamily protein
TfA003375	128	167	212	189	163	251	0.0788246	0.844483	CLP protease regulatory subunit X
TfA003381	243	218	324	275	224	316	-0.112454	0.492803	ETHYLENE-INSENSITIVE3-like 3
TfA003383	214	237	303	219	203	261	-0.309625	0.00913235	unknown protein
TfA003385	893	826	1257	1920	1581	2331	0.803321	5.55e-23	autoinhibited Ca2+-ATPase 1
TfA003389	1855	1850	2595	2179	2000	2248	-0.126265	0.476096	Ribosomal protein S21e
TfA003390	272	269	367	230	200	309	-0.46903	1.83e-05	RING/U-box superfamily protein
TfA003391	935	1030	1326	1369	1077	1459	0.0776998	0.579331	Rho GTPase activating protein with PAK-box/P21-Rho-binding domain
TfA003398	602	517	795	443	409	570	-0.595643	0.000525643	shaggy-like protein kinase 32
TfA003403	1091	1027	1566	1180	1071	1453	-0.154392	0.0774794	eukaryotic initiation factor 4A-III
TfA003406	168	128	205	112	98	139	-0.689746	0.00300048	shaggy-like protein kinase 32
TfA003410	320	318	479	388	380	543	0.0658249	0.791262	zinc finger (CCCH-type) family protein / RNA recognition motif (RRM)-containing protein
TfA003426	406	422	542	407	329	463	-0.363559	0.000134239	TIFY domain/Divergent CCT motif family protein
TfA003437	1160	1041	1600	1591	1487	1830	0.21067	0.0140714	GATA type zinc finger transcription factor family protein
TfA003448	789	778	1087	1102	1031	1266	0.194151	0.0254707	unknown protein
TfA003453	447	452	604	602	578	685	0.147527	0.271217	H(+)-ATPase 1
TfA003454	851	844	1209	1207	1073	1533	0.224377	0.0273388	Signal transduction histidine kinase, hybrid-type, ethylene sensor
TfA003455	25	19	29	29	25	32	0.0689878	1	Disease resistance protein (CC-NBS-LRR class) family
TfA003457	254	287	346	328	265	386	-0.0319889	0.975145	zinc finger (CCCH-type) family protein / RNA recognition motif (RRM)-containing protein
TfA003490	110	110	142	146	117	146	0.0093558	1	Pentatricopeptide repeat (PPR) superfamily protein
TfA003492	186	193	267	271	201	317	0.117844	0.55641	unknown protein
TfA003497	624	574	856	954	793	1086	0.299162	0.00520796	O-Glycosyl hydrolases family 17 protein
TfA003498	460	559	682	489	403	510	-0.445682	5.32e-05	alanine-2-oxoglutarate aminotransferase 2
TfA003504	120	112	169	178	157	209	0.276001	0.0872846	NB-ARC domain-containing disease resistance protein
TfA003506	586	704	927	729	687	917	-0.0914735	0.544517	Chaperone DnaJ-domain superfamily protein
TfA003507	545	540	717	514	456	594	-0.373069	2.29e-05	alanine-2-oxoglutarate aminotransferase 2
TfA003509	99	121	143	119	109	146	-0.126269	0.591166	unknown protein
TfA003514	496	703	827	701	568	829	-0.12257	0.493224	Chaperone DnaJ-domain superfamily protein
TfA003517	1	4	3	5	7	5	0.905819	0.646178	osmotin 34
TfA003518	814	803	1080	1045	1017	1360	0.172089	0.124732	Transducin/WD40 repeat-like superfamily protein
TfA003521	296	303	433	403	343	440	0.0392274	0.947406	Nucleoporin autopeptidase
TfA003526	281	305	429	462	375	571	0.303719	0.00544138	SU(VAR)3-9 homolog 6
TfA003531	784	680	1132	1045	907	1052	0.062768	0.758211	Protein of unknown function (DUF1645)
TfA003544	650	708	849	950	806	1031	0.163951	0.13162	ARM repeat superfamily protein
TfA003553	805	798	1205	813	742	937	-0.329055	0.00069871	ubiquitin-like protein 5
TfA003564	94	121	154	147	113	202	0.147785	0.607471	Sec14p-like phosphatidylinositol transfer family protein
TfA003569	680	746	1029	1097	918	1276	0.257415	0.0367806	CASC3/Barentsz eIF4AIII binding
TfA003575	3	0	2	3	6	3	1.05866	0.366014	UDP-Glycosyltransferase superfamily protein
TfA003576	1123	1194	1488	1371	1225	1660	-0.0133461	1	P-loop containing nucleoside triphosphate hydrolases superfamily protein
TfA003584	196	175	274	207	194	290	-0.0678256	0.804759	NB-ARC domain-containing disease resistance protein
TfA003595	0	1	3	0	1	1	-1.0259	0.934547	hydroxyproline-rich glycoprotein family protein
TfA003608	1104	1084	1473	1389	1246	1638	0.0542626	0.755355	ribophorin II (RPN2) family protein
TfA003614	130	119	151	91	84	106	-0.678503	3.63e-06	Leucine-rich repeat (LRR) family protein
TfA003616	1143	1112	1621	1667	1495	1940	0.234362	0.00317301	calreticulin 1b
TfA003631	662	685	964	882	862	1233	0.195925	0.0524681	Ypt/Rab-GAP domain of gyp1p superfamily protein
TfA003633	21	29	33	36	21	25	-0.18084	0.785422	Leucine-rich repeat (LRR) family protein
TfA003636	32	18	48	35	37	47	0.136334	0.935034	highly ABA-induced PP2C gene 2
TfA003637	358	392	503	482	420	537	0.0327744	0.964061	tubulin-tyrosine ligases;tubulin-tyrosine ligases
TfA003638	630	757	990	1006	877	1216	0.215618	0.0420489	ribophorin II (RPN2) family protein
TfA003643	2386	2521	3301	2985	2782	3894	0.0610851	0.634408	P-loop containing nucleoside triphosphate hydrolases superfamily protein
TfA003646	286	323	398	411	409	460	0.182077	0.179056	SNARE associated Golgi protein family
TfA003655	387	414	597	364	332	477	-0.417998	0.000749106	long chain base2
TfA003656	503	551	765	651	572	769	-0.032699	0.937304	ornithine-delta-aminotransferase
TfA003663	967	1315	1581	1416	1148	1612	-0.0581391	0.842749	Phototropic-responsive NPH3 family protein
TfA003665	1009	847	1345	967	924	972	-0.309715	0.00632129	ADP-ribosylation factor A1F
TfA003671	3227	2855	4252	4940	4074	5129	0.29183	0.00180474	protodermal factor 2
TfA003672	211	208	264	173	163	223	-0.461264	0.000222354	basic helix-loop-helix (bHLH) DNA-binding superfamily protein
TfA003677	0	0	0	0	4	3	4.22827	0.0759614	galactinol synthase 4
TfA003678	126	122	160	111	106	98	-0.531498	0.00425705	membrane-anchored ubiquitin-fold protein 1 precursor
TfA003679	1549	1475	1998	1994	1770	2280	0.0982688	0.298619	guanosine nucleotide diphosphate dissociation inhibitor 1
TfA003684	2197	2098	3022	2600	2370	3042	-0.0323938	0.853729	Homeobox-leucine zipper family protein / lipid-binding START domain-containing protein
TfA003694	1633	1644	2377	1873	1740	2171	-0.126227	0.205637	ADP-ribosylation factor A1F
TfA003708	432	414	653	649	559	758	0.231937	0.0235303	Endomembrane protein 70 protein family
TfA003720	107	60	112	95	77	118	-0.117074	0.839948	galactinol synthase 2
TfA003734	148	196	212	174	163	227	-0.156243	0.438322	Polynucleotidyl transferase, ribonuclease H-like superfamily protein
TfA003737	30	28	39	35	31	59	0.189141	0.728798	WRKY DNA-binding protein 15
TfA003739	353	436	498	668	564	778	0.466444	0.000160761	myb family transcription factor
TfA003741	0	0	0	0	3	1	3.49903	0.342392	galactinol synthase 4
TfA003751	293	321	412	459	426	508	0.27707	0.0735557	plant U-box 13
TfA003759	621	565	777	596	545	745	-0.230473	0.042794	cyanase
TfA003764	27	28	29	107	80	110	1.64402	1.15e-12	amino acid permease 7
TfA003767	507	502	720	460	432	546	-0.42822	1.02e-05	SNARE-like superfamily protein
TfA003772	32	14	34	6	2	3	-2.97769	4.01e-10	zinc finger (AN1-like) family protein
TfA003776	1512	1533	2040	1784	1546	1981	-0.104748	0.323713	translocase of outer membrane 20 kDa subunit 3
TfA003781	640	686	893	643	608	733	-0.326324	0.000280694	PR5-like receptor kinase
TfA003783	50	44	52	40	37	51	-0.362652	0.192561	Ubiquitin-like superfamily protein
TfA003784	298	284	432	342	319	399	-0.0962537	0.541921	ABI-1-like 1
TfA003789	924	960	1311	1428	1157	1614	0.226082	0.0107557	unknown protein
TfA003797	232	263	338	286	230	352	-0.112484	0.476096	RING/U-box superfamily protein
TfA003807	6906	6342	9270	9754	8989	11652	0.268525	0.00974347	Ribosomal protein L10 family protein
TfA003809	859	936	1218	739	692	969	-0.500185	5.93e-09	syntaxin of plants 51
TfA003813	220	253	306	279	242	335	-0.0366797	0.975365	HIT-type Zinc finger family protein
TfA003814	234	195	300	176	182	254	-0.42038	0.00128327	DnaJ/Hsp40 cysteine-rich domain superfamily protein
TfA003818	527	649	819	621	572	738	-0.212716	0.065158	unknown protein
TfA003819	544	677	840	1014	728	1165	0.31925	0.0175077	RNA-binding (RRM/RBD/RNP motifs) family protein
TfA003823	1233	1423	1672	1037	871	1120	-0.689214	8.6e-14	unknown protein
TfA003830	848	865	1278	1551	1339	1831	0.496838	1.81e-08	Ribosomal protein L10 family protein
TfA003831	2464	1852	3024	2495	2197	2832	-0.126529	0.442402	ARM repeat superfamily protein
TfA003837	177	187	244	217	215	230	-0.0380437	1	domains rearranged methylase 1
TfA003849	1663	1684	2313	2323	2105	2659	0.160218	0.0957823	Ribosomal protein S27a / Ubiquitin family protein
TfA003854	45	42	50	27	40	37	-0.563447	0.137193	Cox19 family protein (CHCH motif)
TfA003859	172	212	265	226	189	239	-0.153461	0.396759	alpha/beta-Hydrolases superfamily protein
TfA003868	406	598	719	391	341	518	-0.635445	6.77e-06	Zinc finger C-x8-C-x5-C-x3-H type family protein
TfA003872	24	27	30	27	23	16	-0.453763	0.306424	Phosphotyrosine protein phosphatases superfamily protein
TfA003874	1832	1949	2575	2641	2473	3329	0.239433	0.00214397	Heat shock protein 70 (Hsp 70) family protein
TfA003885	99	138	147	105	121	166	-0.148547	0.604701	PR5-like receptor kinase
TfA003889	370	348	477	431	428	553	0.0721775	0.664837	galacturonosyltransferase-like 7
TfA003896	76	83	101	89	81	108	-0.0721778	0.882571	VACUOLAR SORTING RECEPTOR 2
TfA003902	98	86	120	98	84	143	-0.0807713	0.845945	F-box and associated interaction domains-containing protein
TfA003906	89	88	136	70	80	104	-0.462877	0.0119756	C2H2-like zinc finger protein
TfA003909	705	860	1106	1021	892	1228	0.0662729	0.715465	glycosyl hydrolase family 10 protein / carbohydrate-binding domain-containing protein
TfA003915	169	138	199	170	145	217	-0.100032	0.646714	ARID/BRIGHT DNA-binding domain;ELM2 domain protein
TfA003919	475	496	657	538	511	608	-0.138429	0.207798	C2H2-like zinc finger protein
TfA003920	415	449	605	572	463	724	0.0864885	0.624174	dynamin-related protein 3A
TfA003923	140	128	176	124	121	143	-0.35996	0.0193472	Protein of unknown function (DUF668)
TfA003929	135	148	224	125	136	174	-0.380128	0.0133015	BRCT domain-containing DNA repair protein
TfA003946	209	202	316	256	199	287	-0.132597	0.422816	RING/U-box superfamily protein
TfA003951	100	90	103	88	77	84	-0.406898	0.0525454	unknown protein
TfA003961	438	411	562	469	446	505	-0.153639	0.224331	Translation initiation factor IF6
TfA003967	173	145	256	204	175	223	-0.0845572	0.820721	RING/U-box superfamily protein
TfA003970	8970	6495	10618	12014	10621	12627	0.276352	0.016041	elicitor-activated gene 3-1
TfA003977	610	699	919	880	724	1024	0.0695515	0.711594	ARM repeat superfamily protein
TfA003979	1976	1951	2861	3755	3254	4573	0.605576	9.81e-16	ubiquitin-protein ligase 1
TfA003988	756	824	1082	1065	938	1267	0.127954	0.258238	histone acetyltransferase of the CBP family 1
TfA004000	821	951	1235	1065	1004	1314	0.0034338	1	26S proteasome, regulatory subunit Rpn7;Proteasome component (PCI) domain
TfA004005	508	490	714	696	617	827	0.157378	0.123199	Peptidase M20/M25/M40 family protein
TfA004007	0	0	2	1	0	0	-0.91767	1	Glycolipid transfer protein (GLTP) family protein
TfA004008	2766	2873	4035	5030	4297	5915	0.490236	6.69e-12	ubiquitin-protein ligase 1
TfA004009	1464	1593	1971	1936	1606	2093	-0.00762908	1	Pathogenesis-related thaumatin superfamily protein
TfA004011	503	579	751	521	471	633	-0.3412	0.000518662	Transducin/WD40 repeat-like superfamily protein
TfA004015	325	300	478	398	402	461	0.03852	0.900149	elicitor-activated gene 3-1
TfA004026	2800	2737	3948	3183	3063	3717	-0.0878662	0.464287	Ribosomal protein S8e family protein
TfA004032	958	1022	1397	1321	1237	1730	0.175469	0.0741137	Translation elongation factor EF1A/initiation factor IF2gamma family protein
TfA004046	68	87	122	95	95	97	-0.10127	0.842784	Terpenoid cyclases/Protein prenyltransferases superfamily protein
TfA004047	205	239	325	275	292	329	0.0627344	0.8091	S-adenosyl-L-methionine-dependent methyltransferases superfamily protein
TfA004050	347	379	501	329	349	463	-0.27327	0.0188243	nitrilase-like protein 1
TfA004065	1310	1152	1744	1731	1588	1988	0.174895	0.219114	NDR1/HIN1-like 1
TfA004068	956	933	1285	982	879	1128	-0.25289	0.00188334	SNF1 kinase homolog 10
TfA004069	0	0	1	0	0	0	-1.92172	1	NDR1/HIN1-like 1
TfA004072	711	820	1072	909	835	962	-0.102649	0.455274	26S proteasome regulatory subunit, putative (RPN5)
TfA004080	0	0	0	0	0	0	0	1	Proline-rich spliceosome-associated (PSP) family protein / zinc knuckle (CCHC-type) family protein
TfA004091	155	147	231	151	122	179	-0.400964	0.00325849	vamp/synaptobrevin-associated protein 27-2
TfA004106	398	473	609	477	413	559	-0.197416	0.0946874	vamp/synaptobrevin-associated protein 27-2
TfA004111	14	17	20	14	13	19	-0.313406	0.56973	Calcium-dependent lipid-binding (CaLB domain) family protein
TfA004122	709	735	963	1038	934	1269	0.25815	0.00268902	unknown protein
TfA004132	114	66	118	51	55	55	-1.04488	0.000168252	RING/U-box superfamily protein
TfA004140	563	575	742	679	564	809	-0.0485282	0.829393	with no lysine (K) kinase 3
TfA004148	1236	1058	1744	1136	1077	1378	-0.324691	0.00212802	PLAC8 family protein
TfA004151	1460	1467	2045	2274	1998	2785	0.336373	5.57e-06	unknown protein
TfA004152	1490	1005	1845	632	633	791	-1.23348	2.79e-20	amino acid permease 2
TfA004158	714	745	918	832	732	970	-0.0818142	0.510802	ubiquitin-conjugating enzyme 25
TfA004160	0	0	1	0	0	1	-0.120033	1	terpene synthase 21
TfA004167	0	1	4	6	0	5	0.925063	0.538661	cation/H+ exchanger 17
TfA004178	36	15	41	14	9	22	-1.19579	0.0137352	amino acid permease 3
TfA004180	405	472	574	499	455	621	-0.0543301	0.788783	ubiquitin-conjugating enzyme 25
TfA004182	483	315	623	727	670	803	0.482945	0.00289561	unknown protein
TfA004184	1861	2173	2724	2147	2137	2793	-0.103919	0.413745	Member of the MADs box transcription factor family. SEP3 is redundant with SEP1 and 2. Flowers of SEP1/2/3 triple mutants show a conversion of petals and stamens to sepals.
TfA004187	419	407	624	578	541	731	0.190541	0.160985	Leucine-rich receptor-like protein kinase family protein
TfA004197	15	10	33	53	46	83	1.4922	5.01e-06	amino acid permease 2
TfA004209	1076	708	1203	1386	1099	1469	0.237976	0.0985258	ATP sulfurylase 1
TfA004221	108	115	170	98	106	126	-0.412326	0.00965674	LAG1 longevity assurance homolog 3
TfA004222	122	94	139	88	75	101	-0.595836	0.000559312	Pyridoxal phosphate phosphatase-related protein
TfA004223	3503	3717	4816	3582	3470	4116	-0.272584	0.00146367	K-box region and MADS-box transcription factor family protein
TfA004228	591	594	829	731	731	854	0.0412941	0.866433	ribosome biogenesis regulatory protein (RRS1) family protein
TfA004229	264	284	401	335	302	377	-0.0656285	0.763783	LEM3 (ligand-effect modulator 3) family protein / CDC50 family protein
TfA004236	111	187	184	185	145	200	-0.040739	1	NAD(P)H dehydrogenase B4
TfA004237	277	300	417	339	289	377	-0.147111	0.254724	Plant protein of unknown function (DUF247)
TfA004248	608	658	822	642	581	770	-0.238911	0.0114309	leucine-rich repeat transmembrane protein kinase family protein
TfA004258	1448	1414	2091	2743	2323	3061	0.553908	8.01e-12	Leucine-rich repeat protein kinase family protein
TfA004269	350	413	510	504	390	564	0.0229633	1	Integrase-type DNA-binding superfamily protein
TfA004270	884	784	1217	686	685	809	-0.560352	9.9e-09	Single-stranded nucleic acid binding R3H protein
TfA004274	73	67	104	95	91	115	0.14159	0.67865	RNA-binding KH domain-containing protein
TfA004277	3941	3413	5048	4437	4000	5093	-0.0389525	0.825482	ADP/ATP carrier 2
TfA004278	44	50	62	46	35	57	-0.346133	0.184039	Glycosyl hydrolase family protein
TfA004279	922	1072	1387	957	854	1174	-0.348564	0.000153829	Eukaryotic aspartyl protease family protein
TfA004283	227	249	278	330	278	407	0.248009	0.0743439	Leucine-rich repeat protein kinase family protein
TfA004295	444	431	675	638	564	721	0.154124	0.15141	Acyl-CoA N-acyltransferases (NAT) superfamily protein
TfA004297	1384	1175	1878	1708	1462	2148	0.0948465	0.418101	MIF4G domain-containing protein / MA3 domain-containing protein
TfA004302	6	7	5	4	4	9	-0.249132	0.983547	Protein of unknown function (DUF607)
TfA004308	1585	1729	2351	2763	2486	3222	0.416934	1.16e-08	aconitase 3
TfA004311	273	299	423	501	473	600	0.500485	5.65e-07	Glycosyl hydrolase family protein
TfA004317	1906	1771	2598	2555	2432	3004	0.188038	0.0415083	Ribosomal protein L4/L1 family
TfA004319	459	484	740	550	540	651	-0.1045	0.456297	Amino acid dehydrogenase family protein
TfA004324	433	472	640	388	363	408	-0.572518	1.18e-07	Basic-leucine zipper (bZIP) transcription factor family protein
TfA004330	65	95	119	116	97	156	0.232976	0.333961	Ubiquitin carboxyl-terminal hydrolase family protein
TfA004332	2576	2695	3686	3923	3777	4981	0.334908	4.62e-05	aconitase 3
TfA004349	35	32	55	45	50	63	0.211404	0.529011	Glycosyl hydrolase family protein
TfA004350	25	33	47	31	38	56	0.0861415	0.993725	F-box family protein
TfA004357	904	894	1186	1130	1021	1445	0.0945609	0.420056	unknown protein
TfA004359	78	61	98	60	61	81	-0.395505	0.147578	F-box family protein
TfA004361	1655	1650	2272	2687	2507	3261	0.433528	1.83e-09	Ribosomal protein L4/L1 family
TfA004369	201	233	295	238	215	285	-0.149861	0.320955	3-beta hydroxysteroid dehydrogenase/isomerase family protein
TfA004373	0	0	0	0	0	0	0	1	HAD superfamily, subfamily IIIB acid phosphatase
TfA004378	290	335	389	298	263	317	-0.37801	0.00379702	3-beta hydroxysteroid dehydrogenase/isomerase family protein
TfA004379	1813	1765	2398	2529	2377	2941	0.226937	0.00379096	Ribosomal protein L4/L1 family
TfA004382	64	67	96	115	90	125	0.375119	0.0826202	ATP-binding cassette 14
TfA004386	62	48	72	58	56	73	-0.127829	0.760058	Ubiquitin-like superfamily protein
TfA004388	254	253	373	335	318	402	0.0997303	0.485732	C2H2 and C2HC zinc fingers superfamily protein
TfA004389	91	118	136	93	85	135	-0.316593	0.113237	ATP-binding cassette 14
TfA004393	234	311	298	223	205	296	-0.41127	0.0162072	Surfeit locus protein 5 subunit 22 of Mediator complex
TfA004406	50	65	68	71	51	81	-0.0316058	1	ATP-binding cassette 14
TfA004415	169	187	254	605	464	697	1.36333	2.74e-35	zinc transporter 4 precursor
TfA004418	1628	1527	2261	2002	1934	2381	0.0625275	0.648696	ADP/ATP carrier 2
TfA004430	160	181	216	157	134	192	-0.378827	0.0087661	TBP-associated factor II 15
TfA004449	351	447	521	565	451	685	0.188308	0.210362	Homeotic gene regulator
TfA004452	380	421	526	427	403	606	-0.0647745	0.785422	arginine-rich cyclin 1
TfA004459	105	148	191	108	106	124	-0.550843	0.00172739	CAAX amino terminal protease family protein
TfA004464	552	534	767	649	604	790	-0.0239133	0.996464	RING/U-box superfamily protein
TfA004470	229	192	281	381	281	354	0.369117	0.00628224	exocyst subunit exo70 family protein F1
TfA004480	783	739	1089	1039	1025	1299	0.203036	0.049351	unknown protein
TfA004482	4132	3564	5482	4949	4236	6003	0.0376235	0.856032	chloroplast heat shock protein 70-2
TfA004483	374	392	514	560	491	678	0.262576	0.0345915	exocyst subunit exo70 family protein F1
TfA004486	102	92	162	100	76	106	-0.492517	0.00574947	alpha/beta-Hydrolases superfamily protein
TfA004490	1118	1361	1704	1470	1280	1755	-0.0630552	0.716378	beta-hexosaminidase 3
TfA004494	573	635	911	962	921	1141	0.356745	0.000819072	CAX interacting protein 4
TfA004496	211	221	271	176	190	266	-0.32963	0.0180369	SGNH hydrolase-type esterase superfamily protein
TfA004504	781	671	989	879	743	1056	-0.037285	0.932434	Clathrin adaptor complexes medium subunit family protein
TfA004508	5	1	10	7	15	17	1.12982	0.0788852	beta-hexosaminidase 3
TfA004509	1952	1924	2753	2561	2200	3014	0.0642175	0.581196	chloroplast heat shock protein 70-2
TfA004524	415	357	546	489	475	602	0.0858657	0.668146	Core-2/I-branching beta-1,6-N-acetylglucosaminyltransferase family protein
TfA004529	175	189	243	180	181	250	-0.161991	0.384568	Eukaryotic aspartyl protease family protein
TfA004539	782	708	1002	1236	1049	1163	0.310632	0.00583841	glycine-rich protein 2B
TfA004540	447	343	592	517	496	698	0.144672	0.346249	Core-2/I-branching beta-1,6-N-acetylglucosaminyltransferase family protein
TfA004548	222	239	285	276	226	373	0.0468835	0.971538	Clathrin adaptor complexes medium subunit family protein
TfA004551	6	5	8	5	4	8	-0.320579	0.881569	unknown protein
TfA004576	60	66	65	83	64	108	0.233683	0.431129	Myosin family protein with Dil domain
TfA004578	734	584	909	614	529	742	-0.409196	9.03e-05	myb domain protein 73
TfA004602	977	1227	1516	1268	1033	1450	-0.158712	0.206147	arginine/serine-rich splicing factor 35
TfA004614	704	777	950	701	585	791	-0.400597	2.15e-05	RING-H2 group F2A
TfA004617	201	240	309	240	245	283	-0.127352	0.482412	RNA-binding (RRM/RBD/RNP motifs) family protein
TfA004625	47	62	100	75	57	69	-0.201999	0.602976	unknown protein
TfA004626	2096	361	1955	586	801	734	-1.17912	0.0945125	Phosphate-responsive 1 family protein
TfA004629	14	8	16	20	15	19	0.34092	0.588476	O-fucosyltransferase family protein
TfA004630	205	196	277	236	208	253	-0.123	0.52736	Tautomerase/MIF superfamily protein
TfA004635	884	842	1136	1002	786	1115	-0.152697	0.179633	serine transhydroxymethyltransferase 1
TfA004643	50	33	60	28	35	42	-0.606334	0.0390813	unknown protein
TfA004649	571	615	808	668	654	815	-0.065886	0.723046	phosphatase-related
TfA004657	27	28	41	38	27	36	-0.0891035	1	O-fucosyltransferase family protein
TfA004658	307	299	445	380	352	528	0.093195	0.577802	sodium proton exchanger, putative (NHX7) (SOS1)
TfA004660	948	1139	1411	1157	1026	1331	-0.161719	0.158911	phosphatase-related
TfA004661	352	398	491	377	341	444	-0.264461	0.0129071	MBOAT (membrane bound O-acyl transferase) family protein
TfA004671	1672	1579	2119	2240	1965	2564	0.162716	0.153553	Ribosomal protein L13 family protein
TfA004672	360	302	481	509	497	649	0.370948	0.000308087	Tetratricopeptide repeat (TPR)-like superfamily protein
TfA004674	199	147	229	191	181	233	-0.0943607	0.746325	Pathogenesis-related thaumatin superfamily protein
TfA004678	949	972	1282	1297	1178	1484	0.138594	0.127632	serine hydroxymethyltransferase 2
TfA004679	30	105	74	60	68	85	-0.164405	0.897211	Lactoylglutathione lyase / glyoxalase I family protein
TfA004702	255	260	345	235	219	310	-0.340952	0.00233881	holocarboxylase synthase 1
TfA004704	1619	1730	2197	1353	1382	1676	-0.498661	1.58e-08	FAD/NAD(P)-binding oxidoreductase family protein
TfA004710	67	54	85	127	136	145	0.830116	0.00128783	thioredoxin 2
TfA004711	1226	1218	1622	1604	1482	1925	0.131825	0.168993	Ribosomal protein L13 family protein
TfA004715	1430	1394	2001	1775	1563	2074	0.00129566	1	ribosomal protein L18
TfA004721	1059	994	1370	1171	1112	1484	-0.0325007	0.896895	WWE protein-protein interaction domain protein family
TfA004723	216	283	326	215	224	302	-0.329144	0.0432944	ROP interactive partner 3
TfA004730	78	87	102	69	73	75	-0.464236	0.0253065	unknown protein
TfA004732	231	262	331	159	170	180	-0.855314	4.36e-08	small ubiquitin-like modifier 2
TfA004735	1234	1189	1608	1083	1111	1296	-0.372185	0.00192591	eukaryotic elongation factor 5A-1
TfA004748	596	633	797	817	720	856	0.07406	0.620287	Xanthine/uracil permease family protein
TfA004751	722	782	1021	813	734	866	-0.227508	0.104327	Ribosomal protein L13 family protein
TfA004752	110	95	155	122	102	148	-0.116321	0.709962	alpha/beta-Hydrolases superfamily protein
TfA004757	108	89	123	99	84	119	-0.256216	0.238116	Plant neutral invertase family protein
TfA004765	1435	1534	2011	1375	1164	1725	-0.40013	0.00610126	proton pump interactor 1
TfA004767	212	276	358	288	281	373	-0.00892876	1	ADP-glucose pyrophosphorylase family protein
TfA004771	243	175	296	261	235	347	0.0695685	0.938875	alpha/beta-Hydrolases superfamily protein
TfA004774	218	216	307	224	211	292	-0.194215	0.14479	Pentatricopeptide repeat (PPR-like) superfamily protein
TfA004784	528	472	685	432	378	506	-0.523882	1.83e-05	Glutaredoxin family protein
TfA004785	526	552	753	835	737	949	0.296865	0.000532116	ubiquitin-specific protease 9
TfA004799	2443	2925	3625	2842	2556	3526	-0.184088	0.0680645	CTC-interacting domain 7
TfA004801	1822	1687	2581	2199	2057	2671	0.0257728	0.934794	glycosyl hydrolase 9B7
TfA004805	552	592	785	951	830	1192	0.452035	2.58e-06	PHD finger family protein
TfA004810	1152	860	1407	1321	1131	1581	0.0707601	0.83953	related to AP2 4
TfA004817	81	128	156	146	85	125	-0.197656	0.565149	Shugoshin C terminus
TfA004823	781	752	1136	947	871	1186	0.00787523	1	lysophosphatidyl acyltransferase 2
TfA004832	91	40	98	32	28	31	-1.47862	1.4e-06	Integrase-type DNA-binding superfamily protein
TfA004843	751	744	1102	1139	979	1352	0.25475	0.00311395	ARM repeat superfamily protein
TfA004844	27	20	36	31	31	32	0.020197	1	alpha/beta-Hydrolases superfamily protein
TfA004847	317	335	424	466	383	549	0.204973	0.0681775	ubiquitin-specific protease 10
TfA004849	312	273	437	346	330	398	-0.0863331	0.6395	lysophosphatidyl acyltransferase 2
TfA004850	4280	3658	5634	6053	5646	7055	0.306492	0.000610898	GTP binding Elongation factor Tu family protein
TfA004854	887	1074	1427	1505	1291	1950	0.315568	0.0047448	modifier of snc1
TfA004858	1595	1538	2197	1816	1597	2164	-0.101172	0.313193	Ribosomal protein S3 family protein
TfA004860	223	174	245	311	278	375	0.413114	0.00137363	GLN phosphoribosyl pyrophosphate amidotransferase 2
TfA004880	1151	1151	1528	1352	1310	1627	-0.00435036	1	Ribosomal protein S3 family protein
TfA004893	0	1	0	0	0	0	-1.93875	1	phosphofructokinase 3
TfA004894	303	292	382	293	255	320	-0.339637	0.0096377	P-loop containing nucleoside triphosphate hydrolases superfamily protein
TfA004899	1278	1365	1848	1464	1432	1775	-0.106228	0.436446	Glutathione S-transferase family protein
TfA004905	436	595	672	1043	738	1081	0.572231	1.75e-05	hydroxycinnamoyl-CoA shikimate/quinate hydroxycinnamoyl transferase
TfA004909	66	53	78	69	57	84	-0.0769834	0.92018	F-box and associated interaction domains-containing protein
TfA004912	436	447	594	492	436	583	-0.136822	0.449594	with no lysine (K) kinase 6
TfA004925	2174	2278	3200	3352	2907	4209	0.283288	0.00256577	G2484-1 protein
TfA004927	334	317	465	330	313	448	-0.200516	0.0939347	POZ/BTB containin G-protein 1
TfA004934	3334	3103	4485	5130	4640	5723	0.34313	1.63e-05	GTP binding Elongation factor Tu family protein
TfA004945	14	20	15	11	5	17	-0.75839	0.133537	POZ/BTB containin G-protein 1
TfA004966	281	343	349	305	283	368	-0.208039	0.179663	F-box and associated interaction domains-containing protein
TfA004973	654	718	896	846	670	1002	-0.0273159	1	Ribosomal protein S3 family protein
TfA004976	704	627	966	1057	855	1044	0.207698	0.0747446	Ribosomal protein L18e/L15 superfamily protein
TfA004991	353	405	484	439	448	608	0.0923789	0.584692	Endoplasmic reticulum vesicle transporter protein
TfA005015	457	463	606	716	618	751	0.28473	0.00982395	H/ACA ribonucleoprotein complex, subunit Gar1/Naf1 protein
TfA005019	389	281	477	498	490	611	0.318206	0.013957	Disease resistance protein (CC-NBS-LRR class) family
TfA005029	444	282	530	767	782	997	0.859823	3.28e-10	UDP-Glycosyltransferase superfamily protein
TfA005036	25	17	34	6	17	17	-1.06293	0.14141	senescence-associated gene 21
TfA005042	776	866	1138	810	791	1044	-0.239377	0.00768253	Endoplasmic reticulum vesicle transporter protein
TfA005045	193	147	210	274	231	308	0.391838	0.00475471	UDP-Glycosyltransferase superfamily protein
TfA005054	62	64	87	82	53	89	-0.096618	0.826869	phytochelatin synthase 1 (PCS1)
TfA005057	55	19	49	12	13	12	-1.87309	0.00492934	senescence-associated gene 21
TfA005058	136	132	134	201	196	289	0.578946	0.000526848	Uridine diphosphate glycosyltransferase 74E2
TfA005060	290	354	475	334	308	403	-0.260807	0.0352055	UDP-glucosyl transferase 89B1
TfA005066	138	124	204	126	133	190	-0.217148	0.212245	basic region/leucine zipper motif 53
TfA005077	514	543	668	610	570	732	-0.0243761	1	homolog of yeast sucrose nonfermenting 4
TfA005080	1063	1075	1484	1998	1620	2160	0.508023	4e-08	Leucine-rich repeat protein kinase family protein
TfA005083	56	68	68	64	65	73	-0.0979739	0.843741	phytochelatin synthase 1 (PCS1)
TfA005086	601	583	848	736	638	874	-0.0194257	1	Protein of unknown function (DUF803)
TfA005087	770	799	986	1136	978	1452	0.299348	0.00282738	unknown protein
TfA005092	4	12	6	24	27	21	1.53064	0.000991239	NB-ARC domain-containing disease resistance protein
TfA005098	62	60	86	52	69	65	-0.318169	0.23441	zinc finger (C3HC4-type RING finger) family protein
TfA005100	5	6	7	6	7	17	0.553921	0.494401	Argonaute family protein
TfA005123	391	427	570	508	429	542	-0.0718622	0.690503	Major facilitator superfamily protein
TfA005127	129	183	222	204	187	241	0.0785603	0.810754	RNA helicase 1
TfA005131	340	338	485	285	248	312	-0.622194	5.64e-08	F-box and associated interaction domains-containing protein
TfA005145	285	273	333	315	278	382	-0.0469116	0.87968	eukaryotic translation initiation factor 2
TfA005154	369	404	475	490	420	515	0.0194375	1	eukaryotic translation initiation factor 2
TfA005157	6	10	11	16	14	18	0.657552	0.255414	alpha/beta-Hydrolases superfamily protein
TfA005159	21	12	21	7	8	19	-0.851222	0.146797	myb domain protein 6
TfA005166	114	147	160	94	81	104	-0.765462	6.97e-06	Integrase-type DNA-binding superfamily protein
TfA005170	6	21	25	15	10	10	-0.721192	0.135177	WRKY DNA-binding protein 33
TfA005172	304	326	444	359	332	449	-0.0804151	0.629252	Integrase-type DNA-binding superfamily protein
TfA005175	67	59	95	28	35	44	-1.20605	1.55e-08	carboxyesterase 17
TfA005180	72	63	80	94	78	88	0.107092	0.797538	F-box family protein
TfA005189	7	7	11	3	6	10	-0.553469	0.473863	phototropin 2
TfA005191	9476	7651	12125	14701	13287	17770	0.481213	1.06e-05	4-hydroxy-3-methylbut-2-enyl diphosphate synthase
TfA005193	65	68	96	73	55	65	-0.406311	0.0855989	P-loop containing nucleoside triphosphate hydrolases superfamily protein
TfA005194	12	4	10	6	6	3	-0.935249	0.204978	F-box and associated interaction domains-containing protein
TfA005196	597	609	846	671	573	743	-0.210374	0.0440609	metallopeptidase M24 family protein
TfA005198	206	173	240	198	161	221	-0.264695	0.0616524	F-box and associated interaction domains-containing protein
TfA005206	148	188	232	216	197	226	0.00888918	1	SOS3-interacting protein 1
TfA005207	80	59	100	77	102	114	0.134576	0.743306	myb domain protein 4
TfA005214	182	167	258	301	232	314	0.318849	0.025333	CBL-interacting protein kinase 12
TfA005218	542	386	698	660	626	803	0.204483	0.142323	Polynucleotidyl transferase, ribonuclease H-like superfamily protein
TfA005219	132	145	199	119	103	126	-0.613074	7.6e-05	thioredoxin X
TfA005224	800	855	1118	1006	909	1188	-0.00608343	1	metallopeptidase M24 family protein
TfA005227	1413	1649	2083	1886	1740	2272	0.0283891	0.985494	Uncharacterized protein
TfA005229	29	23	38	42	33	41	0.202466	0.634252	nine-cis-epoxycarotenoid dioxygenase 5
TfA005231	173	189	254	290	247	343	0.347283	0.00582542	3-ketoacyl-CoA synthase 4
TfA005239	452	466	633	388	353	422	-0.577797	5.57e-09	calmodulin 7
TfA005240	1115	1158	1546	1494	1336	1648	0.0654414	0.665742	metallopeptidase M24 family protein
TfA005241	258	297	362	367	279	395	0.0104204	1	glutamate receptor 2
TfA005242	6	8	8	2	8	9	-0.376601	0.834354	nine-cis-epoxycarotenoid dioxygenase 5
TfA005258	662	531	834	732	727	895	0.0538996	0.837173	3-ketoacyl-CoA synthase 4
TfA005267	40	21	54	11	17	19	-1.43186	7.54e-05	F-box and associated interaction domains-containing protein
TfA005274	71	74	107	76	68	93	-0.252421	0.286492	coenzyme Q 3
TfA005275	1043	1037	1378	966	851	1077	-0.424769	1e-05	Tautomerase/MIF superfamily protein
TfA005283	609	620	836	799	698	857	0.0251007	0.990934	REF4-related 1
TfA005290	1295	1256	1838	2092	1900	2658	0.432855	9.55e-09	LEUNIG_homolog
TfA005294	1847	1465	2426	2664	2396	3256	0.373384	7.89e-05	3-ketoacyl-CoA synthase 12
TfA005299	207	149	258	61	70	84	-1.66917	3.28e-05	UDP-glucosyl transferase 85A2
TfA005301	224	194	264	242	195	290	-0.0818077	0.686779	F-box and associated interaction domains-containing protein
TfA005308	273	246	357	191	220	231	-0.606911	5.54e-06	Sec14p-like phosphatidylinositol transfer family protein
TfA005310	436	469	602	632	550	712	0.161692	0.140298	STRUBBELIG-receptor family 8
TfA005318	684	773	1014	821	695	978	-0.155759	0.142551	wound-responsive family protein
TfA005322	106	115	133	113	95	152	-0.154961	0.502557	F-box and associated interaction domains-containing protein
TfA005327	1494	1485	2154	2015	1843	2501	0.144536	0.0794029	LEUNIG_homolog
TfA005337	146	144	215	137	135	158	-0.389361	0.0269004	breaking of asymmetry in the stomatal lineage
TfA005338	48	27	49	47	47	59	0.136174	0.810981	CRINKLY4 related 1
TfA005340	148	164	223	152	133	193	-0.330384	0.0705677	F-box and associated interaction domains-containing protein
TfA005342	428	401	615	390	352	503	-0.378436	0.000174278	STRUBBELIG-receptor family 8
TfA005349	1307	1238	1709	1794	1556	1981	0.159105	0.054702	DNA-directed RNA polymerase family protein
TfA005351	1680	1523	2260	2842	3038	3372	0.605285	8.66e-12	cinnamate-4-hydroxylase
TfA005359	64	141	122	3287	2628	3806	4.70359	3.42e-49	gigantea protein (GI)
TfA005360	6	13	20	15	6	17	-0.195156	0.986267	ATPase E1-E2 type family protein / haloacid dehalogenase-like hydrolase family protein
TfA005361	191	189	233	273	251	350	0.336529	0.0105565	Tetratricopeptide repeat (TPR)-like superfamily protein
TfA005364	854	805	1107	922	922	1073	-0.0866794	0.591452	calmodulin 7
TfA005370	823	1016	1228	909	862	1054	-0.285389	0.00846728	RUB1 conjugating enzyme 1
TfA005371	319	264	386	416	363	541	0.271744	0.024152	Tetratricopeptide repeat (TPR)-like superfamily protein
TfA005373	169	107	199	127	126	134	-0.448239	0.0305572	Sec14p-like phosphatidylinositol transfer family protein
TfA005377	3086	2950	4281	7381	6933	8789	1.00127	3.95e-37	cinnamate-4-hydroxylase
TfA005380	619	720	893	913	765	1102	0.142502	0.230046	zinc finger protein-related
TfA005382	370	268	477	546	495	584	0.390152	0.00240884	3-ketoacyl-CoA synthase 1
TfA005385	742	761	1035	997	971	1314	0.201618	0.0274039	LisH dimerisation motif;WD40/YVTN repeat-like-containing domain
TfA005390	1153	1377	1603	1472	1364	1819	-0.00504128	1	P-loop nucleoside triphosphate hydrolases superfamily protein with CH (Calponin Homology) domain
TfA005393	4598	4185	6381	7445	6371	9084	0.428862	6.76e-09	glucan synthase-like 12
TfA005395	67	98	125	80	82	83	-0.394746	0.119041	unknown protein
TfA005397	28021	10013	27299	28647	22356	30059	0.153783	0.772178	damaged DNA binding;DNA-directed DNA polymerases
TfA005407	1719	1408	2220	2102	2139	2697	0.214008	0.0376171	Duplicated homeodomain-like superfamily protein
TfA005412	590	663	813	468	469	574	-0.620863	3.87e-09	BolA-like family protein
TfA005421	351	425	598	685	578	704	0.365257	0.0075078	Leucine-rich receptor-like protein kinase family protein
TfA005424	33	19	31	19	20	20	-0.654995	0.0930764	Calcium-binding EF-hand family protein
TfA005425	31	31	58	21	30	42	-0.520388	0.140121	Duplicated homeodomain-like superfamily protein
TfA005435	472	516	697	976	985	1266	0.772376	2.73e-13	3-ketoacyl-CoA synthase 2
TfA005445	3720	3399	5084	6126	5125	7181	0.428836	3.27e-09	glucan synthase-like 8
TfA005450	950	1026	1397	854	766	1106	-0.477075	7.97e-08	Duplicated homeodomain-like superfamily protein
TfA005455	104	161	167	124	96	154	-0.389166	0.0652821	CTP synthase family protein
TfA005467	311	373	483	323	331	410	-0.296962	0.0120052	glucose-6-phosphate dehydrogenase 1
TfA005475	1083	1601	1709	7006	5602	7949	2.04554	8.04e-42	gigantea protein (GI)
TfA005479	181	203	242	372	314	424	0.653816	4.59e-08	periodic tryptophan protein 2
TfA005480	655	593	906	926	767	973	0.148351	0.167117	hydroxyproline-rich glycoprotein family protein
TfA005486	4	2	7	10	6	2	0.321408	0.874422	ENTH/ANTH/VHS superfamily protein
TfA005492	785	729	1075	802	823	1001	-0.139536	0.492494	appr-1-p processing enzyme family protein
TfA005495	968	1039	1437	1614	1309	1921	0.323197	0.000241997	KH domain-containing protein
TfA005501	764	883	1244	1242	1080	1400	0.20724	0.103091	unknown protein
TfA005510	999	813	1232	1162	1129	1470	0.137671	0.229711	flavin-dependent monooxygenase 1
TfA005513	2872	3134	4058	4693	4105	6008	0.380503	0.000236563	auxin transport protein (BIG)
TfA005532	78	2	99	3	8	1	-3.87841	7.98e-05	Calcium-binding EF-hand family protein
TfA005536	134	124	197	131	105	167	-0.340397	0.0293081	unknown protein
TfA005537	245	245	320	406	379	466	0.460229	1.24e-05	tubulin beta-1 chain
TfA005539	7925	7239	10528	15202	13114	16914	0.652095	6.83e-25	UDP-glucosyl transferase 85A2
TfA005547	321	338	375	313	247	381	-0.322651	0.0142016	Translation initiation factor eIF3 subunit
TfA005551	43	84	92	20	19	22	-1.99595	5.86e-05	UDP-glucosyl transferase 85A2
TfA005562	242	202	291	261	237	333	0.00587045	1	Transducin/WD40 repeat-like superfamily protein
TfA005566	343	354	440	477	393	523	0.12123	0.380137	Pentatricopeptide repeat (PPR) superfamily protein
TfA005572	1513	622	1663	1441	1280	1590	0.0374651	1	F-box/RNI-like superfamily protein
TfA005580	95	88	136	117	91	142	-0.0325657	1	Translation initiation factor eIF3 subunit
TfA005593	199	190	254	180	173	207	-0.365717	0.0103757	Ubiquitin-conjugating enzyme family protein
TfA005601	191	191	249	208	222	273	-0.0127423	1	DWNN domain, a CCHC-type zinc finger
TfA005607	120	123	159	116	121	130	-0.294252	0.14593	unknown protein
TfA005609	860	803	1163	1028	896	1159	-0.0383425	0.876528	dehydroquinate dehydratase, putative / shikimate dehydrogenase, putative
TfA005626	2	3	7	9	8	4	0.691996	0.626864	CONSTANS-like 5
TfA005629	97	72	131	240	185	238	0.987578	2.64e-08	CONSTANS-like 3
TfA005631	299	332	378	279	253	315	-0.426729	0.000541374	ABI3-interacting protein 3
TfA005638	251	254	289	306	268	360	0.0556854	0.895361	glucose-6-phosphate dehydrogenase 2
TfA005641	420	415	574	496	473	623	0.00909313	1	Ankyrin repeat family protein
TfA005643	159	156	243	200	173	247	-0.010775	1	Pectin lyase-like superfamily protein
TfA005644	170	158	236	185	168	204	-0.180314	0.234032	Cytochrome b561/ferric reductase transmembrane protein family
TfA005649	1770	1528	2272	1865	1860	2170	-0.078044	0.558888	calmodulin 7
TfA005663	630	659	874	691	581	810	-0.225066	0.0164407	glucosidase 1
TfA005670	1010	1157	1448	1317	1205	1546	0.00152154	1	glycyl-tRNA synthetase / glycine--tRNA ligase
TfA005673	894	1149	1456	1227	1129	1673	0.030735	1	glucose-6-phosphate dehydrogenase 2
TfA005687	471	470	649	603	503	658	-0.0155883	1	MUTL protein homolog 1
TfA005689	382	418	549	487	489	660	0.108821	0.446058	DHHC-type zinc finger family protein
TfA005691	543	641	799	732	644	863	0.00553494	1	SEUSS-like 3
TfA005715	627	709	929	943	774	1091	0.140737	0.275916	glycyl-tRNA synthetase / glycine--tRNA ligase
TfA005716	944	805	1267	1465	1260	1654	0.376984	7.79e-05	Leucine-rich receptor-like protein kinase family protein
TfA005719	76	56	111	102	84	100	0.0843232	0.867764	Tetratricopeptide repeat (TPR)-like superfamily protein
TfA005723	70	82	116	9	12	7	-3.39471	2.74e-33	myb-like transcription factor family protein
TfA005733	523	412	715	631	543	736	0.0526451	0.824787	pyruvate orthophosphate dikinase
TfA005743	747	685	958	688	633	794	-0.342865	0.000163581	secretion-associated RAS super family 2
TfA005749	521	477	663	579	526	699	-0.0500715	0.775122	plectin-related
TfA005767	710	742	990	800	717	964	-0.145913	0.174671	secretion-associated RAS super family 2
TfA005781	539	536	721	592	517	705	-0.155676	0.173969	dentin sialophosphoprotein-related
TfA005782	373	408	501	404	360	505	-0.188617	0.0922206	recA DNA recombination family protein
TfA005789	296	433	458	467	344	477	-0.0597707	0.936879	BRI1-like 2
TfA005802	310	393	504	457	359	510	-0.0309377	1	dentin sialophosphoprotein-related
TfA005806	141	157	216	120	126	146	-0.551462	0.000169634	Vacuolar protein sorting-associated protein 26
TfA005813	179	186	251	237	194	241	-0.0382149	0.982885	Nodulin-like / Major Facilitator Superfamily protein
TfA005821	342	311	463	422	349	436	-0.0470567	0.959274	NFU domain protein 1
TfA005834	52	69	73	101	97	117	0.528178	0.0178949	pleiotropic drug resistance 12
TfA005839	335	331	489	453	447	527	0.146521	0.211689	Tetratricopeptide repeat (TPR)-like superfamily protein
TfA005840	312	348	451	391	384	493	0.023694	1	FAR1-related sequence 5
TfA005853	3	2	2	2	1	3	-0.372341	1	HXXXD-type acyl-transferase family protein
TfA005862	1253	1128	1776	1346	1361	1763	-0.0545861	0.76293	secretion-associated RAS super family 2
TfA005864	1	0	0	0	0	0	-1.94025	1	terpene synthase 21
TfA005871	455	439	597	488	464	621	-0.0923446	0.469219	MAPK/ERK kinase kinase 1
TfA005875	70	96	92	84	81	104	-0.119828	0.793431	Late embryogenesis abundant (LEA) hydroxyproline-rich glycoprotein family
TfA005889	0	2	1	1	1	2	0.220988	1	terpene synthase 21
TfA005899	494	554	681	629	547	748	-0.0192657	1	unknown protein
TfA005906	2424	2390	3449	3037	2874	3698	0.0555941	0.677248	Enolase
TfA005907	281	309	387	508	365	493	0.313908	0.0257119	heavy metal atpase 5
TfA005916	499	584	777	560	506	726	-0.222004	0.0383014	unknown protein
TfA005917	286	323	390	352	319	427	-0.0361812	0.953691	Mitochondrial outer membrane translocase complex, subunit Tom7
TfA005921	6937	5613	8645	14384	12645	15350	0.839448	1.95e-16	PHE ammonia lyase 1
TfA005923	2741	2478	3617	3445	3339	3868	0.111453	0.438159	PHE ammonia lyase 1
TfA005927	11	4	16	2	3	5	-1.7546	0.00345545	unknown protein
TfA005935	79	75	89	51	56	60	-0.710494	0.00116307	unknown protein
TfA005936	630	635	850	1104	870	1252	0.4365	1.37e-05	SWAP (Suppressor-of-White-APricot)/surp domain-containing protein / ubiquitin family protein
TfA005943	3	27	32	5	2	5	-2.47322	0.0076956	unknown protein
TfA005953	3368	3085	4415	6954	6388	7924	0.804899	2.34e-24	PHE ammonia lyase 1
TfA005959	107	126	174	69	76	75	-1.04198	1.13e-09	2-oxoglutarate (2OG) and Fe(II)-dependent oxygenase superfamily protein
TfA005963	259	209	309	270	223	306	-0.128901	0.430534	Regulator of chromosome condensation (RCC1) family protein
TfA005965	188	170	274	245	226	340	0.193993	0.316856	HOPZ-ACTIVATED RESISTANCE 1
TfA005966	175	186	297	238	213	288	0.00958545	1	Calcium-binding EF-hand family protein
TfA005969	609	626	868	287	270	323	-1.41654	2.15e-19	Ribosomal protein L35Ae family protein
TfA005970	210	238	339	272	301	353	0.0789143	0.788355	plastid transcriptionally active 5
TfA005979	446	388	592	407	362	472	-0.364016	0.000153703	RNA-binding (RRM/RBD/RNP motifs) family protein
TfA005982	152	151	205	179	184	274	0.152909	0.435695	ARF GTPase-activating protein
TfA005983	788	810	1116	987	900	1217	0.0263843	0.977156	cullin 3
TfA005984	137	160	207	100	104	133	-0.745951	1.48e-07	2-oxoglutarate (2OG) and Fe(II)-dependent oxygenase superfamily protein
TfA005985	156	182	204	125	138	136	-0.607758	0.000133628	ribonuclease P family protein / Rpp14 family protein
TfA005990	2049	2283	2987	2799	2376	3528	0.0753597	0.565999	ARF GTPase-activating protein
TfA005991	448	497	630	483	450	617	-0.194943	0.100595	MAP kinase 9
TfA005996	236	230	309	151	167	182	-0.795562	6.39e-10	2-oxoglutarate (2OG) and Fe(II)-dependent oxygenase superfamily protein
TfA006000	1532	1301	1919	1454	1536	1741	-0.166471	0.183697	unknown protein
TfA006003	564	518	847	786	631	962	0.140079	0.29349	RNA-binding (RRM/RBD/RNP motifs) family protein
TfA006013	1671	1785	2385	2361	1805	2222	-0.0315836	1	Histone superfamily protein
TfA006015	263	288	416	238	235	315	-0.457197	9.92e-05	RNA-binding (RRM/RBD/RNP motifs) family protein
TfA006022	582	673	784	426	420	579	-0.695915	6.58e-11	glutaredoxin 4
TfA006024	320	282	472	368	311	430	-0.111814	0.544439	trigalactosyldiacylglycerol2
TfA006041	511	419	602	467	380	532	-0.325193	0.0127885	unknown protein
TfA006059	521	524	724	605	610	731	-0.0249547	1	Nucleotidyltransferase family protein
TfA006061	41	23	51	24	14	23	-1.06833	0.00380944	cytochrome P450, family 81, subfamily D, polypeptide 8
TfA006065	200	163	258	297	311	404	0.53945	5.26e-05	Bifunctional inhibitor/lipid-transfer protein/seed storage 2S albumin superfamily protein
TfA006066	299	396	450	567	479	726	0.449639	0.000671623	heat shock protein 60
TfA006081	349	269	421	479	494	610	0.442711	0.000274488	2-oxoglutarate (2OG) and Fe(II)-dependent oxygenase superfamily protein
TfA006085	823	775	1128	1087	1000	1202	0.111843	0.479045	Ribosomal protein L14p/L23e family protein
TfA006087	4252	3868	5385	4794	4336	5660	-0.0388832	0.826474	MAP kinase 9
TfA006092	502	519	682	613	555	672	-0.0533449	0.837173	Tetratricopeptide repeat (TPR)-like superfamily protein
TfA006094	1330	1366	1753	1523	1410	1737	-0.0989137	0.503455	Ribosomal protein L14p/L23e family protein
TfA006103	648	513	803	741	672	853	0.0427976	0.923343	Ribosomal protein L14p/L23e family protein
TfA006104	545	611	821	715	675	858	0.0220298	1	Zinc finger C-x8-C-x5-C-x3-H type family protein
TfA006111	3111	3223	4390	4593	3885	5473	0.209339	0.0053198	beta-galactosidase 8
TfA006115	309	334	443	305	274	334	-0.413824	0.000243908	ubiquinol-cytochrome C chaperone family protein
TfA006125	963	832	1208	1356	1241	1580	0.309527	0.00037494	autoinhibited Ca2+-ATPase 11
TfA006129	3585	2893	4516	4510	4275	5059	0.17426	0.0811886	fatty acid desaturase 2
TfA006137	400	479	596	532	504	688	0.0542091	0.823615	cytosolic enolase
TfA006148	1111	1061	1546	1467	1146	1684	0.0399867	1	fatty acid desaturase 2
TfA006150	344	341	408	326	292	378	-0.30899	0.00569242	transporter associated with antigen processing protein 1
TfA006153	3331	3186	4558	3479	3279	4105	-0.190395	0.0249392	P450 reductase 2
TfA006162	656	643	944	763	725	952	-0.0413577	0.859669	SIGNAL PEPTIDE PEPTIDASE-LIKE 3
TfA006172	176	203	288	238	212	283	-0.0250321	1	unknown protein
TfA006183	747	820	1117	1040	1008	1227	0.126524	0.243164	ENTH/ANTH/VHS superfamily protein
TfA006188	62	73	105	90	80	82	-0.0832947	0.941613	Protein of unknown function (DUF1644)
TfA006204	982	743	1229	1156	1098	1436	0.158001	0.184039	Transmembrane amino acid transporter family protein
TfA006210	155	126	230	208	169	209	0.0458567	0.957345	F-box and associated interaction domains-containing protein
TfA006222	72	50	92	67	77	68	-0.160992	0.733904	Protein of unknown function (DUF789)
TfA006224	217	170	221	200	191	206	-0.196362	0.276726	F-box and associated interaction domains-containing protein
TfA006230	151	176	224	110	99	99	-0.997793	2.04e-11	Homeodomain-like superfamily protein
TfA006231	118	145	167	106	111	109	-0.562001	0.00117303	related to AP2.7
TfA006232	910	954	1228	1572	1419	1785	0.459163	3.61e-09	DEAD box RNA helicase family protein
TfA006240	138	167	202	166	131	190	-0.228874	0.175147	myb domain protein 33
TfA006245	252	273	411	332	337	411	0.0501921	0.849468	aluminum-activated malate transporter 9
TfA006257	762	786	1109	934	864	1140	-0.0189542	1	histone mono-ubiquitination 2
TfA006259	76	60	85	57	51	76	-0.435182	0.0414781	unknown protein
TfA006275	310	257	354	270	222	339	-0.326334	0.0114504	aluminum-activated malate transporter 9
TfA006276	74	78	72	437	315	511	2.29188	1.5e-27	Plant invertase/pectin methylesterase inhibitor superfamily protein
TfA006279	569	545	792	587	533	593	-0.308982	0.00935209	unknown protein
TfA006287	319	304	408	582	498	637	0.567769	1.25e-07	Nucleotide/sugar transporter family protein
TfA006289	986	1028	1461	1043	1000	1273	-0.228865	0.00660308	telomeric DNA binding protein 1
TfA006291	420	530	633	364	308	427	-0.698271	2.22e-10	Magnesium transporter CorA-like family protein
TfA006293	1678	1828	2471	2547	2145	3020	0.199228	0.0134538	exportin 1A
TfA006297	100	128	156	125	118	157	-0.109261	0.762793	Protein of unknown function (DUF707)
TfA006299	100	95	151	45	34	64	-1.4385	8.75e-14	Homeodomain-like superfamily protein
TfA006302	302	296	456	365	298	455	-0.0800236	0.652282	Plant protein of unknown function (DUF827)
TfA006313	96	65	121	34	36	55	-1.33616	5.27e-08	Cytochrome b561/ferric reductase transmembrane protein family
TfA006319	86	95	130	140	147	141	0.306307	0.100748	unknown protein
TfA006323	1	1	1	68	65	103	5.96424	4.81e-39	Plant invertase/pectin methylesterase inhibitor superfamily protein
TfA006335	89	111	123	134	130	143	0.16651	0.554984	unknown protein
TfA006338	78	78	113	89	75	88	-0.255201	0.247743	F-box/RNI-like superfamily protein
TfA006343	203	201	308	208	224	313	-0.0986654	0.646694	BES1-interacting Myc-like protein 2
TfA006350	310	323	409	337	309	429	-0.127734	0.345242	Alg9-like mannosyltransferase family
TfA006354	274	256	373	296	272	393	-0.0788993	0.674235	unknown protein
TfA006355	6	1	1	2	1	3	-0.593794	0.752085	squalene synthase 2
TfA006363	189	195	276	185	163	267	-0.273303	0.0548308	Alba DNA/RNA-binding protein
TfA006366	34429	27097	42286	29626	30401	32183	-0.323422	0.00458526	Bifunctional inhibitor/lipid-transfer protein/seed storage 2S albumin superfamily protein
TfA006368	2007	1676	2576	1881	1900	2190	-0.225301	0.0376696	eukaryotic elongation factor 5A-1
TfA006390	385	422	525	269	297	366	-0.685085	8.94e-10	purin-rich alpha 1
TfA006395	316	364	457	295	252	362	-0.49404	3.72e-06	RING/U-box superfamily protein
TfA006399	312	345	466	383	318	497	-0.0782956	0.662956	D-alanine--D-alanine ligase family
TfA006402	409	348	484	451	463	598	0.11327	0.443676	eukaryotic translation initiation factor 4B1
TfA006404	342	390	486	407	331	461	-0.19389	0.137701	unknown protein
TfA006413	517	501	723	619	581	774	0.0159081	1	bromo-adjacent homology (BAH) domain-containing protein
TfA006426	19	26	31	21	21	20	-0.454287	0.232738	RING/U-box superfamily protein
TfA006427	1653	1562	2251	2842	2497	3567	0.534038	2.95e-10	SEC7-like guanine nucleotide exchange family protein
TfA006429	268	256	368	371	372	471	0.279941	0.00739291	eukaryotic translation initiation factor 4B1
TfA006431	182	175	235	164	133	175	-0.494244	0.000212442	Yippee family putative zinc-binding protein
TfA006433	32	32	50	56	41	37	0.0875994	0.988631	EF hand calcium-binding protein family
TfA006441	81	94	121	93	102	105	-0.141119	0.628638	RNA-binding CRS1 / YhbY (CRM) domain-containing protein
TfA006445	1155	1324	1720	1345	1183	1627	-0.184251	0.0553974	Glycosyl hydrolase family 38 protein
TfA006453	1013	997	1441	1000	791	1118	-0.411974	7.92e-06	Glycine cleavage T-protein family
TfA006461	417	368	511	291	270	315	-0.730287	2.36e-08	Eukaryotic rpb5 RNA polymerase subunit family protein
TfA006471	52	85	91	86	68	79	-0.132511	0.77599	DNA binding with one finger 2.4
TfA006473	2522	2630	3636	3428	3008	3918	0.07289	0.60729	breast basic conserved 1
TfA006478	1188	1182	1569	1516	1471	1835	0.123772	0.219907	breast basic conserved 1
TfA006492	1	12	1	0	1	0	-3.61485	0.0392675	MATE efflux family protein
TfA006496	108	135	169	129	114	152	-0.22721	0.279617	Cornichon family protein
TfA006500	949	958	1276	1130	952	1282	-0.0899564	0.429235	SIT4 phosphatase-associated family protein
TfA006517	880	869	1248	1019	931	1219	-0.0830962	0.482012	Rad23 UV excision repair protein family
TfA006519	8	8	14	5	7	8	-0.735984	0.298494
TfA006524	843	886	1132	888	852	1040	-0.209201	0.0232255	unknown protein
TfA006528	129	140	174	195	172	236	0.274854	0.0623166	ARM repeat superfamily protein
TfA006530	1328	1301	1736	1692	1517	2053	0.0975435	0.323745	Pyridoxal phosphate (PLP)-dependent transferases superfamily protein
TfA006535	231	198	293	255	236	298	-0.0371885	0.965322	Protein of unknown function (DUF793)
TfA006541	160	139	184	165	138	178	-0.176512	0.33681	Protein of unknown function (DUF177)
TfA006543	16	13	19	1	4	11	-1.76786	0.0264499	expansin-like A1
TfA006544	295	299	442	508	472	621	0.466337	2.83e-05	hapless 8
TfA006549	135	111	194	172	163	256	0.259297	0.139902	Protein of unknown function (DUF793)
TfA006551	247	147	265	164	142	250	-0.428046	0.0617825	homeobox 1
TfA006561	2023	2087	2735	3390	2755	4127	0.407912	7.98e-07	eukaryotic translation initiation factor 3A
TfA006568	85	116	159	112	80	115	-0.388447	0.0785082	Nucleotidylyl transferase superfamily protein
TfA006581	1059	1276	1594	1095	1124	1494	-0.252317	0.0216159	Protein kinase superfamily protein
TfA006588	185	174	271	234	210	257	-0.00455461	1	F-box and associated interaction domains-containing protein
TfA006589	288	292	391	358	325	437	0.036793	0.98114	Ubiquinol-cytochrome C reductase iron-sulfur subunit
TfA006590	425	445	636	465	436	600	-0.169616	0.132463	tubulin folding cofactor E / Pfifferling (PFI)
TfA006591	263	327	393	293	243	314	-0.377579	0.00308177	6-phosphogluconate dehydrogenase family protein
TfA006593	461	543	726	502	437	572	-0.357888	0.000612771	Transducin/WD40 repeat-like superfamily protein
TfA006600	859	885	1168	1393	1320	1658	0.418739	2.81e-06	ARM repeat superfamily protein
TfA006606	79	101	106	70	76	85	-0.478867	0.0232311	Protein of unknown function, DUF538
TfA006610	1237	1037	1658	1942	1649	2092	0.373726	0.000197191	Malectin/receptor-like protein kinase family protein
TfA006622	620	541	792	914	814	1075	0.35415	0.000125233	Malectin/receptor-like protein kinase family protein
TfA006626	1554	1465	2020	1458	1306	1654	-0.356715	1.71e-06	Papain family cysteine protease
TfA006627	1317	1252	1702	1289	1193	1663	-0.217144	0.0151009	general regulatory factor 9
TfA006628	4	3	8	7	9	3	0.20087	0.994229	Protein of unknown function, DUF538
TfA006633	2033	1943	2689	2186	2036	2784	-0.099567	0.426439	ARM repeat superfamily protein
TfA006637	234	220	288	182	162	235	-0.530535	4.9e-06	Protein of unknown function, DUF538
TfA006638	223	228	315	339	295	364	0.218672	0.0774843	Leucine-rich receptor-like protein kinase family protein
TfA006639	20	13	32	42	24	43	0.583564	0.0901398	MEI2 C-terminal RRM only like 2
TfA006642	1732	1732	2470	2060	1966	2547	-0.0157942	1	Protein kinase superfamily protein
TfA006646	1693	1515	2274	1787	1713	2136	-0.121028	0.279297	DNA-damage-repair/toleration protein (DRT102)
TfA006647	480	566	729	599	544	658	-0.141049	0.277097	Eukaryotic translation initiation factor eIF2A family protein
TfA006664	85	64	106	85	47	79	-0.438974	0.0252949	Protein kinase protein with adenine nucleotide alpha hydrolases-like domain
TfA006665	310	317	453	335	295	406	-0.224997	0.0369139	cyclin-dependent kinase C;1
TfA006668	479	441	640	582	517	664	0.0120698	1	peptidase M20/M25/M40 family protein
TfA006670	52	64	84	5	8	7	-3.45789	1.44e-27	Aluminium induced protein with YGL and LRDR motifs
TfA006680	343	342	435	318	347	416	-0.22068	0.0769049	HSP20-like chaperones superfamily protein
TfA006686	31	28	44	20	21	22	-0.867765	0.00361061	thioredoxin H-type 1
TfA006688	1247	1356	1768	1567	1376	1990	0.000621187	1	unknown protein
TfA006701	0	2	0	0	0	0	-2.73626	0.766093	nudix hydrolase homolog 4
TfA006704	1537	1521	2173	2418	2251	2985	0.384241	3.98e-08	catalytics
TfA006705	2	2	5	4	4	5	0.356637	0.920679	GRAS family transcription factor
TfA006708	1	2	4	3	2	1	-0.356935	1	cysteine-rich RLK (RECEPTOR-like protein kinase) 26
TfA006717	170	208	294	226	206	264	-0.107188	0.651389	unknown protein
TfA006722	656	625	917	707	640	880	-0.146799	0.147181	Transcription elongation factor (TFIIS) family protein
TfA006723	523	493	650	449	393	490	-0.49166	3.74e-08	alpha/beta-Hydrolases superfamily protein
TfA006724	840	915	1255	904	891	1062	-0.234422	0.0174858	LEM3 (ligand-effect modulator 3) family protein / CDC50 family protein
TfA006730	203	157	252	193	168	202	-0.28156	0.0683844	ARM repeat superfamily protein
TfA006740	45	46	65	63	60	76	0.186426	0.550036	unknown protein
TfA006744	321	359	474	526	476	719	0.403327	0.00015129	glutathione S-transferase 7
TfA006757	4	7	3	0	0	0	-5.34758	0.000551942	F-box family protein
TfA006758	86	70	110	106	87	126	0.0952268	0.786334	Tetratricopeptide repeat (TPR)-like superfamily protein
TfA006765	1588	1638	2266	2129	2101	2544	0.141683	0.132815	ribosomal protein 1
TfA006767	427	495	612	370	367	497	-0.485948	2.72e-06	unknown protein
TfA006771	237	305	387	315	279	365	-0.118375	0.509871	unknown protein
TfA006773	465	472	610	349	359	447	-0.590936	1.88e-09	alpha/beta-Hydrolases superfamily protein
TfA006778	463	396	548	575	500	636	0.112686	0.403709	Protein of unknown function (DUF616)
TfA006784	208	198	287	334	301	390	0.399985	0.000116451	Eukaryotic aspartyl protease family protein
TfA006787	842	803	1124	1597	1579	1761	0.676089	2.41e-13	heat shock cognate protein 70-1
TfA006788	468	481	702	623	602	709	0.0724749	0.694316	KOW domain-containing protein
TfA006790	1501	1467	1911	2141	1901	2458	0.241777	0.0144832	ribosomal protein 1
TfA006792	2119	2305	3135	4589	4313	5521	0.768849	8.81e-29	heat shock cognate protein 70-1
TfA006803	393	448	585	539	522	640	0.0909169	0.549804	lipoxygenase 1
TfA006807	471	594	692	564	485	649	-0.222132	0.0777913	MUTL protein homolog 3
TfA006811	0	1	0	0	2	0	0.669216	1	Disease resistance-responsive (dirigent-like protein) family protein
TfA006814	117	133	164	97	82	122	-0.630002	2.79e-05	AP2/B3-like transcriptional factor family protein
TfA006820	28	39	55	27	14	17	-1.22043	0.000181887	unknown protein
TfA006828	889	927	1239	1358	1272	1699	0.333711	9.32e-05	Ubiquitin carboxyl-terminal hydrolase-related protein
TfA006834	455	553	678	559	554	665	-0.0887111	0.765413	acyl carrier protein 2
TfA006835	0	0	0	1	1	0	2.60001	0.766093	Homeodomain-like superfamily protein
TfA006837	369	406	532	379	330	436	-0.357799	0.00200741	ATP synthase epsilon chain, mitochondrial
TfA006842	227	239	323	315	282	373	0.131662	0.373641	indole-3-butyric acid response 5
TfA006843	99	117	138	99	108	142	-0.191735	0.374644	RNA-binding protein 45A
TfA006847	0	0	1	0	0	0	-1.92001	1	Disease resistance-responsive (dirigent-like protein) family protein
TfA006848	1307	1620	1998	1819	1643	2324	0.0587705	0.791702	IQ-domain 13
TfA006849	40	18	45	13	19	6	-1.5276	0.0186537	ARM repeat superfamily protein
TfA006859	631	726	882	523	509	672	-0.567092	1.91e-08	CAAX amino terminal protease family protein
TfA006874	195	217	283	186	182	277	-0.281156	0.0577138	indole-3-butyric acid response 5
TfA006877	140	141	180	121	111	139	-0.481582	0.00170655	3-hydroxyacyl-CoA dehydrogenase family protein
TfA006890	244	290	392	298	242	342	-0.234719	0.097524	Polynucleotide adenylyltransferase family protein
TfA006891	844	900	1216	1040	940	1296	-0.0224737	1	R-protein L3 B
TfA006892	153	129	194	134	146	196	-0.167576	0.347837	Mitochondrial import inner membrane translocase subunit Tim17/Tim22/Tim23 family protein
TfA006896	1176	1223	1634	1733	1675	2194	0.305505	0.000183515	heat shock cognate protein 70-1
TfA006903	110	96	143	140	123	136	0.0342922	1	Hypoxia-responsive family protein
TfA006906	16	17	20	24	26	41	0.60667	0.0828237	calmodulin-domain protein kinase cdpk isoform 2
TfA006913	150	136	221	151	129	168	-0.337604	0.0287902	Protein kinase superfamily protein
TfA006914	334	337	468	387	333	412	-0.171783	0.147666	haloacid dehalogenase-like hydrolase family protein
TfA006916	210	172	324	151	151	200	-0.643941	7.79e-06	Adenine nucleotide alpha hydrolases-like superfamily protein
TfA006917	194	261	281	245	225	289	-0.129645	0.513892	LEM3 (ligand-effect modulator 3) family protein / CDC50 family protein
TfA006922	1239	1076	1624	1705	1564	2046	0.26769	0.00126913	Aconitase/3-isopropylmalate dehydratase protein
TfA006924	53	66	95	75	74	85	-0.0292099	1	Protein of unknown function (DUF1677)
TfA006925	504	552	801	941	725	1072	0.396365	7.85e-05	Auxin efflux carrier family protein
TfA006943	73	83	104	82	77	85	-0.254698	0.281967	RNA polymerase Rpb7-like, N-terminal domain
TfA006944	228	200	327	269	243	324	-0.0138827	1	WRKY DNA-binding protein 4
TfA006949	28	20	34	31	15	36	-0.170902	0.788467	endoplasmic reticulum oxidoreductins 1
TfA006950	260	178	314	248	224	246	-0.220524	0.239914	unknown protein
TfA006951	488	484	654	550	567	673	-0.0259102	1	WRKY DNA-binding protein 4
TfA006958	450	417	612	449	441	578	-0.17596	0.109556	Protein of unknown function, DUF538
TfA006960	45	58	74	53	66	88	0.0584181	1	alpha/beta-Hydrolases superfamily protein
TfA006966	129	143	161	202	142	235	0.237219	0.207202	ATPase E1-E2 type family protein / haloacid dehalogenase-like hydrolase family protein
TfA006970	432	444	653	506	455	627	-0.108236	0.462959	ARF-GAP domain 5
TfA006972	510	520	749	721	680	895	0.204686	0.0247812	Class II aaRS and biotin synthetases superfamily protein
TfA006973	321	387	531	390	302	500	-0.225999	0.108555	Small nuclear ribonucleoprotein family protein
TfA006978	152	172	218	164	138	221	-0.227152	0.221954	DNA mismatch repair protein MutS, type 2
TfA006986	841	798	1216	1056	975	1305	0.0634507	0.731589	global transcription factor group E4
TfA006999	261	289	375	291	263	378	-0.160399	0.286546	ARF-GAP domain 5
TfA007015	1705	2213	2683	2396	2085	2876	-0.0150301	1	global transcription factor group E4
TfA007020	503	564	734	660	619	839	0.064957	0.690401	seed imbibition 1
TfA007022	156	160	249	151	145	162	-0.458107	0.000893476	phosphatidylinositolglycan synthase family protein
TfA007027	248	265	376	246	243	296	-0.338413	0.0288645	unknown protein
TfA007045	460	467	637	511	431	555	-0.22824	0.0812773	STT7 homolog STN7
TfA007049	391	414	530	523	438	645	0.0920154	0.564506	Tudor/PWWP/MBT superfamily protein
TfA007052	1	3	2	1	2	3	-0.156324	1	Translation initiation factor SUI1 family protein
TfA007062	68	91	100	65	67	96	-0.358197	0.108593	protein kinase family protein
TfA007063	1078	1116	1529	992	1009	1269	-0.351795	2.1e-05	aldehyde dehydrogenase 5F1
TfA007067	71	68	83	66	60	65	-0.3837	0.0919593	Basic-leucine zipper (bZIP) transcription factor family protein
TfA007072	1597	1586	2228	2176	1889	2573	0.127797	0.193722	Cytochrome b561/ferric reductase transmembrane protein family
TfA007081	120	146	181	171	159	219	0.126358	0.641092	Double Clp-N motif-containing P-loop nucleoside triphosphate hydrolases superfamily protein
TfA007084	8	15	13	6	5	9	-1.01726	0.118328	P-loop containing nucleoside triphosphate hydrolases superfamily protein
TfA007091	462	456	627	754	666	881	0.40744	3.39e-06	Pentatricopeptide repeat (PPR) superfamily protein
TfA007095	800	801	1156	1038	971	1369	0.12585	0.299538	unknown protein
TfA007101	1544	1362	2037	1381	1330	1787	-0.302903	0.00275688	nascent polypeptide-associated complex subunit alpha-like protein 3
TfA007104	83	83	108	88	93	115	-0.056281	0.980805	actin binding protein family
TfA007107	1076	1309	1638	1273	1217	1726	-0.105969	0.455377	peptide-N-glycanase 1
TfA007118	801	1079	1268	934	804	993	-0.370817	0.0028051	Calcium-dependent lipid-binding (CaLB domain) family protein
TfA007120	133	89	177	161	145	164	0.0896593	0.876088	O-Glycosyl hydrolases family 17 protein
TfA007123	171	202	279	246	189	292	-0.00958776	1	Leucine-rich repeat (LRR) family protein
TfA007125	146	191	243	168	154	209	-0.292638	0.0592651	Protein of unknown function (DUF295)
TfA007127	41	0	17	1	1	2	-3.93606	6.39e-06	O-Glycosyl hydrolases family 17 protein
TfA007151	674	676	909	637	576	801	-0.336469	6.97e-05	alpha/beta-Hydrolases superfamily protein
TfA007154	623	686	896	639	532	722	-0.38818	2.38e-05	Protein of unknown function (DUF810)
TfA007158	1214	1144	1570	1486	1359	1916	0.103296	0.372614	Glycosyl hydrolase family 38 protein
TfA007166	395	362	527	616	563	713	0.39552	0.000476899	transmembrane kinase 1
TfA007171	471	549	719	567	492	665	-0.178823	0.19941	DNA ligase IV
TfA007172	98	111	138	115	110	143	-0.083024	0.790211	ADP-ribosylation factor A1F
TfA007177	293	358	452	450	341	486	0.0427022	0.939874	Calcium-dependent lipid-binding (CaLB domain) family protein
TfA007179	289	358	433	311	226	364	-0.437987	0.000960101	HIT zinc finger ;PAPA-1-like conserved region
TfA007200	632	710	907	650	570	786	-0.335547	0.000313867	Tetratricopeptide repeat (TPR)-like superfamily protein
TfA007201	458	298	524	516	435	599	0.10958	0.593692	arginine decarboxylase 1
TfA007208	61	83	92	139	123	175	0.715189	4.95e-05	Cytochrome P450 superfamily protein
TfA007209	93	53	103	81	70	88	-0.22032	0.50255	allene oxide synthase
TfA007231	80	81	101	152	160	192	0.775767	2.21e-07	Cytochrome P450 superfamily protein
TfA007233	341	307	429	399	342	477	0.00724653	1	cytochrome P450, family 87, subfamily A, polypeptide 6
TfA007236	1215	880	1450	1143	990	1261	-0.225384	0.074903	arginine decarboxylase 1
TfA007258	174	181	218	178	173	246	-0.116127	0.526961	Major facilitator superfamily protein
TfA007259	114	125	180	176	150	200	0.165582	0.366483	Cytochrome P450 superfamily protein
TfA007266	644	514	786	898	827	1065	0.354982	0.000389582	S-adenosyl-L-methionine-dependent methyltransferases superfamily protein
TfA007275	455	459	603	490	401	587	-0.211026	0.0499976	Agenet domain-containing protein
TfA007285	1741	1514	2078	2035	1974	2496	0.114266	0.488158	Translation elongation factor EF1B/ribosomal protein S6 family protein
TfA007288	0	0	6	0	0	0	-4.16255	0.0954507	Calcium/lipid-binding (CaLB) phosphatase
TfA007292	443	544	651	569	460	646	-0.140824	0.305034	Cytochrome P450 superfamily protein
TfA007293	4	1	3	3	2	2	-0.340767	1	SBP (S-ribonuclease binding protein) family protein
TfA007296	1058	1015	1327	1165	1038	1322	-0.119207	0.319704	FAD/NAD(P)-binding oxidoreductase
TfA007298	47	60	67	44	38	53	-0.534177	0.0162557	SBP (S-ribonuclease binding protein) family protein
TfA007303	248	88	233	95	97	113	-1.05498	0.000689117	Protein of unknown function (DUF569)
TfA007307	808	1120	1212	827	744	961	-0.486604	0.000120652	Translation elongation factor EF1B/ribosomal protein S6 family protein
TfA007308	1124	952	1473	1473	1266	1693	0.15659	0.1095	S-adenosyl-L-methionine-dependent methyltransferases superfamily protein
TfA007316	421	411	525	448	401	522	-0.156847	0.172119	NagB/RpiA/CoA transferase-like superfamily protein
TfA007322	1064	1128	1587	1206	1277	1618	-0.0439637	0.850888	SBP (S-ribonuclease binding protein) family protein
TfA007327	164	165	214	1068	841	1241	2.35971	1.22e-77	salt tolerance homologue
TfA007337	198	184	239	180	147	224	-0.34689	0.00813759	Poly (ADP-ribose) glycohydrolase (PARG)
TfA007340	205	176	293	183	150	226	-0.432812	0.00227054	NagB/RpiA/CoA transferase-like superfamily protein
TfA007345	320	385	518	381	355	498	-0.152759	0.282839	RNA polymerase II, Rpb4, core protein
TfA007364	564	542	774	712	678	828	0.0763634	0.576095	arginine methyltransferase 11
TfA007376	532	606	705	763	648	857	0.123727	0.387859	rRNA processing protein-related
TfA007378	440	443	680	507	480	612	-0.125012	0.297262	unknown protein
TfA007379	1602	2019	2517	2227	1853	2435	-0.079993	0.649721	Tetratricopeptide repeat (TPR)-like superfamily protein
TfA007380	454	236	508	219	237	335	-0.762867	0.000250998	myb domain protein 94
TfA007387	724	830	1029	894	824	1129	-0.033058	0.946357	Lipin family protein
TfA007397	505	449	721	534	501	706	-0.107155	0.448838	ARG1-like 1
TfA007401	347	348	486	379	339	487	-0.140006	0.270744	Subtilase family protein
TfA007405	489	526	750	664	637	895	0.149575	0.198002	prolyl oligopeptidase family protein
TfA007406	1898	1912	2700	2339	2193	2712	-0.00681449	1	Protein kinase superfamily protein
TfA007410	456	501	670	445	438	544	-0.352953	0.000521765	MSCS-like 2
TfA007414	278	243	369	358	315	390	0.0949747	0.624743	autophagy 9 (APG9)
TfA007421	62	30	80	34	29	40	-0.886714	0.00539239	Homeobox-leucine zipper protein family
TfA007427	120	114	168	101	86	129	-0.513704	0.000871267	IAA-leucine resistant (ILR)-like gene 6
TfA007428	325	404	487	365	319	404	-0.32781	0.0051757	Protein of unknown function DUF2359, transmembrane
TfA007429	330	385	474	290	250	325	-0.627406	3.03e-09	Plant Tudor-like RNA-binding protein
TfA007430	352	388	517	547	452	672	0.239391	0.0526419	Lipin family protein
TfA007431	631	560	775	647	594	818	-0.106463	0.386163	Cysteinyl-tRNA synthetase, class Ia family protein
TfA007437	86	80	135	96	93	153	0.018128	1	Lipin family protein
TfA007438	332	362	475	427	398	498	0.0132851	1	Transducin/WD40 repeat-like superfamily protein
TfA007454	308	298	385	268	218	306	-0.495769	4.83e-06	Plant Tudor-like RNA-binding protein
TfA007459	5	5	10	1	2	3	-1.82959	0.0260472	Subtilase family protein
TfA007462	153	142	222	181	153	185	-0.153808	0.396982	Transcriptional coactivator/pterin dehydratase
TfA007464	9	9	8	4	8	5	-0.766152	0.248546	PLC-like phosphodiesterases superfamily protein
TfA007471	29	9	23	10	6	11	-1.33989	0.0112207	Octicosapeptide/Phox/Bem1p family protein
TfA007484	949	854	1160	1127	968	1244	0.00199962	1	ATPase, F0 complex, subunit B/B&apos;, bacterial/chloroplast
TfA007486	0	0	0	0	0	0	0	1	Subtilase family protein
TfA007493	13	9	15	14	20	18	0.32891	0.667093	Protein of unknown function (DUF761)
TfA007494	230	208	304	250	231	321	-0.0555495	0.837189	anthranilate phosphoribosyltransferase, putative
TfA007503	278	293	408	349	299	393	-0.0754008	0.663107	NagB/RpiA/CoA transferase-like superfamily protein
TfA007514	8	7	15	15	10	9	0.030151	1	Late embryogenesis abundant (LEA) hydroxyproline-rich glycoprotein family
TfA007519	637	723	966	858	759	1093	0.0510189	0.797303	binding
TfA007522	1293	1212	1636	1249	1179	1362	-0.292218	0.00100056	general regulatory factor 2
TfA007523	875	980	1323	1019	934	1347	-0.115457	0.370765	translation initiation factor 3 subunit H1
TfA007530	195	253	313	327	316	353	0.229073	0.133055	uridine-ribohydrolase 2
TfA007536	2378	2291	3156	2763	2560	3363	-0.0181892	1	general regulatory factor 2
TfA007545	1499	1576	2105	1839	1669	2008	-0.0715401	0.652951	general regulatory factor 2
TfA007548	116	99	118	152	132	196	0.346249	0.058485	proton gradient regulation 3
TfA007551	673	750	1060	695	701	877	-0.286168	0.00520796	ubiquitin-associated (UBA)/TS-N domain-containing protein / octicosapeptide/Phox/Bemp1 (PB1) domain-containing protein
TfA007552	233	236	294	234	235	312	-0.139013	0.351501	P-loop containing nucleoside triphosphate hydrolases superfamily protein
TfA007566	325	315	434	393	343	504	0.0314591	1	Histidine kinase-, DNA gyrase B-, and HSP90-like ATPase family protein
TfA007570	1260	1339	1660	1106	893	1241	-0.570278	8.22e-12	dihydrosphingosine phosphate lyase
TfA007586	0	0	0	0	1	1	2.5955	0.766093	laccase 14
TfA007592	298	291	367	374	324	437	0.0744683	0.726119	Aldolase-type TIM barrel family protein
TfA007596	780	799	1211	1084	1015	1250	0.10881	0.296821	proline-rich family protein
TfA007597	70	54	102	125	129	143	0.659889	0.000363878	unknown protein
TfA007599	1949	1846	2752	2451	2297	3000	0.0813296	0.483899	clathrin adaptor complexes medium subunit family protein
TfA007609	111	171	204	81	63	91	-1.21317	9.94e-10	laccase 14
TfA007610	693	833	993	621	590	792	-0.505478	3.5e-05	unknown protein
TfA007623	375	435	532	554	600	767	0.34586	0.00641842	general regulatory factor 8
TfA007630	585	591	708	370	387	416	-0.852908	1.62e-06	Ribosomal protein L41 family
TfA007636	265	259	356	237	225	274	-0.422517	0.000142898	plastid transcriptionally active 16
TfA007644	227	162	258	193	167	178	-0.422935	0.0818717
TfA007648	461	344	544	727	646	856	0.556942	6.18e-08	unknown protein
TfA007658	360	401	503	360	319	477	-0.303851	0.00559819	P-loop containing nucleoside triphosphate hydrolases superfamily protein
TfA007668	71	66	81	69	63	86	-0.174043	0.577849	unknown protein
TfA007670	1343	1384	1852	1256	1204	1449	-0.391937	1.03e-05	general regulatory factor 9
TfA007681	1079	1086	1483	1407	1215	1792	0.101328	0.369425	Plant protein of unknown function (DUF827)
TfA007684	975	1014	1406	1216	1058	1332	-0.0748598	0.53691	general regulatory factor 2
TfA007698	691	602	966	725	713	871	-0.122491	0.707003	unknown protein
TfA007701	772	994	1196	1209	934	1346	0.0629473	0.801901	Protein of unknown function (DUF761)
TfA007705	290	376	436	361	315	450	-0.143918	0.369683	unknown protein
TfA007709	766	662	1121	922	801	1148	0.0124499	1	unknown protein
TfA007712	8	6	5	6	3	7	-0.417185	0.781324	heptahelical transmembrane protein2
TfA007713	1208	1250	1648	1246	1179	1572	-0.20942	0.0120676	Glutathione S-transferase, C-terminal-like;Translation elongation factor EF1B/ribosomal protein S6
TfA007715	1422	859	1693	1978	1885	2229	0.466036	0.00656823	EIN3-binding F box protein 1
TfA007719	1	1	3	4	1	4	0.647405	0.848616	outer envelope protein of 80 kDa
TfA007720	202	210	300	218	187	233	-0.319335	0.0148712	RNI-like superfamily protein
TfA007722	435	321	488	394	364	431	-0.230936	0.134609	NAD(P)-binding Rossmann-fold superfamily protein
TfA007723	287	266	348	330	319	422	0.0774999	0.688245	Protein phosphatase 2A regulatory B subunit family protein
TfA007728	2008	1776	2488	2283	2086	2653	-0.00594057	1	general regulatory factor 7
TfA007729	654	697	998	792	731	835	-0.146752	0.365712	Ribosomal protein S7e family protein
TfA007733	165	161	220	188	154	257	-0.0419995	0.949078	AAA-type ATPase family protein / ankyrin repeat family protein
TfA007734	6002	4508	7249	3749	3919	4295	-0.724564	3.75e-08	Glutathione S-transferase, C-terminal-like;Translation elongation factor EF1B/ribosomal protein S6
TfA007739	2	0	3	1	3	2	0.149719	1	Integrase-type DNA-binding superfamily protein
TfA007745	606	613	865	708	628	880	-0.0790627	0.693106	Ribosomal protein S7e family protein
TfA007755	3221	2938	4260	2147	2070	2321	-0.829085	3.25e-25	saposin B domain-containing protein
TfA007758	421	444	604	594	520	727	0.157409	0.139535	DNA LIGASE 6
TfA007759	591	591	843	785	687	966	0.100669	0.410711	armadillo repeat kinesin 2
TfA007760	245	234	360	249	238	293	-0.264775	0.030485	NAD(P)-binding Rossmann-fold superfamily protein
TfA007761	252	225	345	277	269	326	-0.0762054	0.704112	RNA polymerase II transcription elongation factor
TfA007762	1198	1180	1652	1458	1350	1828	0.0341595	0.864974	unknown protein
TfA007765	980	1136	1546	1348	1236	1593	0.0291765	0.998094	Glutathione S-transferase, C-terminal-like;Translation elongation factor EF1B/ribosomal protein S6
TfA007766	275	264	406	308	288	362	-0.140388	0.29737	C-8,7 sterol isomerase
TfA007767	18	9	20	1	1	2	-3.59256	2.69e-08	cytochrome P450, family 707, subfamily A, polypeptide 1
TfA007769	252	125	302	124	115	167	-0.896932	0.000111124	cytochrome P450, family 707, subfamily A, polypeptide 1
TfA007770	1056	1137	1468	1577	1342	1869	0.214888	0.0137918	Threonyl-tRNA synthetase
TfA007774	894	789	1138	1301	1132	1597	0.342659	0.000528717	golgi alpha-mannosidase II
TfA007782	246	240	365	252	275	323	-0.159253	0.314072	ATP12 protein-related
TfA007801	0	0	0	0	1	0	1.82644	1	cytochrome P450, family 707, subfamily A, polypeptide 1
TfA007806	355	353	482	411	364	508	-0.0608343	0.748973	dsRNA-binding domain-like superfamily protein
TfA007807	577	636	849	762	691	838	-0.00957103	1	Protein kinase superfamily protein
TfA007812	442	392	613	468	435	646	-0.0695073	0.742316	Protein kinase superfamily protein
TfA007814	570	553	770	728	566	866	0.0171603	1	WAPL (Wings apart-like protein regulation of heterochromatin) protein
TfA007821	231	240	315	243	218	222	-0.360142	0.0190898	unknown protein
TfA007822	1134	956	1498	1297	1285	1700	0.0911067	0.476468	squamosa promoter binding protein-like 14
TfA007828	1009	1049	1457	1218	1083	1367	-0.100657	0.32396	alfin-like 5
TfA007841	586	619	891	599	567	802	-0.256217	0.0498608	N-terminal nucleophile aminohydrolases (Ntn hydrolases) superfamily protein
TfA007848	71	77	87	68	68	74	-0.330923	0.177527	non-yellowing 1
TfA007872	375	299	475	509	510	619	0.350437	0.00307303	unknown protein
TfA007878	1	0	0	0	0	0	-1.94681	1	Defensin-like (DEFL) family protein
TfA007879	609	594	795	660	610	764	-0.14165	0.163348	long-chain base1
TfA007880	650	671	912	833	739	959	0.0150178	1	Tetratricopeptide repeat (TPR)-like superfamily protein
TfA007881	2133	1998	2757	4093	3488	4379	0.630024	4.79e-17	Ribosomal protein S5/Elongation factor G/III/V family protein
TfA007882	741	695	1027	739	547	812	-0.398633	8.71e-05	related to AP2 4
TfA007884	701	644	904	618	538	730	-0.424018	0.000464772	Ribosomal protein L34
TfA007894	1090	1089	1467	976	965	1299	-0.341626	0.000207357	Ribosomal protein L32e
TfA007909	9	5	12	10	9	20	0.409447	0.6208	plasma membrane intrinsic protein 2;5
TfA007910	436	484	640	536	520	679	-0.0131417	1	Ribosomal protein L14p/L23e family protein
TfA007911	176	199	282	285	244	364	0.276288	0.0339267	Pseudouridine synthase family protein
TfA007918	407	547	638	460	402	588	-0.310945	0.0273331	transducin family protein / WD-40 repeat family protein
TfA007928	501	576	772	518	580	678	-0.217513	0.085227	pyrophosphorylase 1
TfA007930	397	430	587	467	438	617	-0.0621286	0.762793	transcriptional coactivator p15 (PC4) family protein (KELP)
TfA007934	155	187	249	222	183	229	-0.0598184	0.874388	SNF7 family protein
TfA007937	126	85	142	198	134	186	0.386159	0.198241	plasma membrane intrinsic protein 2;4
TfA007941	396	431	555	524	468	606	0.0418712	0.882634	K+ uptake permease 6
TfA007947	166	186	227	396	337	428	0.83575	1.17e-14	Ribosomal protein S5/Elongation factor G/III/V family protein
TfA007956	197	153	240	232	169	279	0.0313855	1	P-loop containing nucleoside triphosphate hydrolases superfamily protein
TfA007963	126	102	155	100	106	128	-0.362096	0.0378544	Pre-rRNA-processing protein TSR2, conserved region
TfA007968	1158	1236	1698	1321	1243	1564	-0.149603	0.135044	cAMP-regulated phosphoprotein 19-related protein
TfA007970	244	397	419	450	347	508	0.122202	0.653234	DNA-directed DNA polymerases
TfA007973	9	10	10	6	8	11	-0.380252	0.627105	Transducin/WD40 repeat-like superfamily protein
TfA007975	51	55	73	68	44	63	-0.19852	0.563611	plasma membrane intrinsic protein 2;4
TfA007978	77	109	132	86	109	123	-0.16092	0.659986	2-oxoglutarate (2OG) and Fe(II)-dependent oxygenase superfamily protein
TfA007979	334	353	432	444	439	598	0.228818	0.0565794	exocyst subunit exo70 family protein G1
TfA007980	2060	1559	2509	1704	1549	1850	-0.423046	5.43e-05	Ribulose bisphosphate carboxylase (small chain) family protein
TfA007985	4500	5165	6406	5924	4931	6298	-0.0747458	0.597399	plasma membrane intrinsic protein 3
TfA007988	425	480	635	400	354	490	-0.475555	7.99e-06	SUMO activating enzyme 1B
TfA007996	353	355	476	560	495	634	0.345739	0.000819072	Sec23/Sec24 protein transport family protein
TfA008008	296	284	415	544	501	632	0.590761	2.83e-09	Pyridoxal-5&apos;-phosphate-dependent enzyme family protein
TfA008010	272	287	355	342	293	375	-0.0261468	1	Peptidase M20/M25/M40 family protein
TfA008018	25	20	36	49	37	51	0.594738	0.0500774	unknown protein
TfA008025	134	157	203	157	139	165	-0.261974	0.121147	DNAJ heat shock N-terminal domain-containing protein
TfA008026	6009	4889	7611	5233	4476	5300	-0.459242	1.3e-05	Ribulose bisphosphate carboxylase (small chain) family protein
TfA008031	4622	3449	5515	3498	3161	3412	-0.585254	9.3e-07	Ribulose bisphosphate carboxylase (small chain) family protein
TfA008038	152	231	298	353	281	398	0.43855	0.0058256	unknown protein
TfA008047	294	252	374	232	219	337	-0.396885	0.00203603	ubiquitin-conjugating enzyme 32
TfA008056	171	170	223	246	203	277	0.195611	0.163734	SCARECROW-like 1
TfA008064	413	443	577	353	371	469	-0.432457	0.000197064	Pre-rRNA-processing protein TSR2, conserved region
TfA008066	497	463	658	534	514	649	-0.0966361	0.429969	glutamate tRNA synthetase
TfA008069	102	88	153	134	107	155	0.0468003	0.980265	Domain of unknown function (DUF966)
TfA008080	326	318	424	409	368	476	0.0623997	0.743306	Phosphatidylinositol-4-phosphate 5-kinase family protein
TfA008085	312	352	460	480	428	571	0.229045	0.0322163	Sec23/Sec24 protein transport family protein
TfA008093	1223	1560	1876	1321	1089	1566	-0.403292	0.000201573	P-loop containing nucleoside triphosphate hydrolases superfamily protein
TfA008096	696	732	959	849	800	999	-0.016875	1	Protein kinase superfamily protein
TfA008099	164	156	230	189	137	164	-0.324347	0.0656409	RNI-like superfamily protein
TfA008104	417	453	607	778	650	927	0.503826	9.11e-09	glutamine-tRNA ligase, putative / glutaminyl-tRNA synthetase, putative / GlnRS, putative
TfA008134	146	132	182	143	161	192	-0.0579794	0.903583	Mitochondrial substrate carrier family protein
TfA008135	169	147	236	185	176	207	-0.116317	0.626945	S-adenosyl-L-methionine-dependent methyltransferases superfamily protein
TfA008139	16	16	29	25	28	34	0.361524	0.544102	Glutathione S-transferase family protein
TfA008145	1063	1104	1467	1483	1249	1581	0.0816503	0.503242	pyruvate dehydrogenase E1 alpha
TfA008152	981	978	1382	1102	1055	1403	-0.0743657	0.519459	Protein kinase superfamily protein
TfA008156	1313	1099	1877	1760	1541	2177	0.194485	0.063328	SERINE CARBOXYPEPTIDASE-LIKE 49
TfA008172	75	71	109	94	77	87	-0.139943	0.721467	nuclear factor Y, subunit A10
TfA008174	399	466	621	462	417	595	-0.179641	0.162951	Dynein light chain type 1 family protein
TfA008177	224	239	298	269	230	263	-0.162889	0.366508	phosphoribosyl pyrophosphate (PRPP) synthase 3
TfA008179	306	279	444	376	345	419	-0.00945343	1	iron-regulated protein 3
TfA008201	591	637	840	789	731	906	0.0657042	0.671429	allene oxide cyclase 4
TfA008206	545	524	741	657	631	814	0.0500865	0.836773	4-(cytidine 5&apos;-phospho)-2-C-methyl-D-erithritol kinase
TfA008207	1772	2432	2823	2399	2141	2937	-0.0843464	0.696342	RNA recognition motif (RRM)-containing protein
TfA008211	818	772	1066	895	804	1059	-0.114214	0.25241	Protein of unknown function DUF2359, transmembrane
TfA008214	2530	2263	3409	4089	3665	4994	0.470635	2.16e-11	Clathrin, heavy chain
TfA008218	1114	1148	1550	1143	1077	1412	-0.237418	0.00509821	MOS4-associated complex 3A
TfA008224	138	136	186	146	91	168	-0.36016	0.0498123	MuDR family transposase
TfA008225	658	713	895	830	784	1038	0.0543942	0.797045	farnesyl diphosphate synthase 1
TfA008228	233	232	342	265	263	350	-0.0422559	0.928119	unknown protein
TfA008232	855	855	1208	969	846	1131	-0.151319	0.102783	O-fucosyltransferase family protein
TfA008235	828	785	1131	724	715	879	-0.405773	4.07e-06	Ribosomal protein S10p/S20e family protein
TfA008238	511	526	722	570	514	733	-0.122914	0.293792	hydroxyproline-rich glycoprotein family protein
TfA008240	308	284	414	389	342	481	0.100527	0.579281	unknown protein
TfA008246	339	370	478	324	304	362	-0.426247	5.08e-05	Ribosomal protein S10p/S20e family protein
TfA008249	490	513	660	644	625	754	0.116263	0.311557	NAC domain containing protein 53
TfA008251	809	999	1205	1054	956	1288	-0.0418329	0.885675	longifolia2
TfA008283	347	356	508	419	305	473	-0.185002	0.153483	ENTH/VHS family protein
TfA008288	983	913	1326	1150	1114	1378	0.0142039	1	Protein of unknown function DUF2359, transmembrane
TfA008298	605	612	779	945	879	1175	0.413888	1.54e-06	Pyruvate kinase family protein
TfA008304	318	288	428	329	294	401	-0.180156	0.508402	Protein with RING/U-box and TRAF-like domains
TfA008308	606	697	860	916	744	1017	0.135816	0.275446	Protein of unknown function (DUF630 and DUF632)
TfA008318	609	570	858	1088	855	1176	0.45202	0.00010457	formin homology 1
TfA008328	53	42	78	90	77	104	0.487051	0.0216625	sucrose-proton symporter 2
TfA008329	101	80	165	145	142	184	0.294893	0.128611	Protein of unknown function (DUF677)
TfA008335	631	670	841	888	854	1128	0.24923	0.00883294	Protein of unknown function DUF2359, transmembrane
TfA008338	2573	2125	3134	2719	2319	2792	-0.16335	0.153553	methionine gamma-lyase
TfA008346	2073	2151	2912	1854	1798	2503	-0.384714	1.94e-07	Translation machinery associated TMA7
TfA008362	519	618	746	810	721	1010	0.257561	0.0181209	stress-inducible protein, putative
TfA008367	433	379	542	561	497	637	0.156929	0.245892	NAD(P)-binding Rossmann-fold superfamily protein
TfA008372	21	11	19	73	86	76	2.04264	8.98e-12	Divalent ion symporter
TfA008402	139	136	180	127	119	148	-0.374884	0.0254805	nuclear factor Y, subunit A6
TfA008405	359	316	473	428	371	537	0.0500791	0.838377	Protein of unknown function (DUF604)
TfA008417	722	606	955	929	852	1208	0.221637	0.0545657	Disease resistance protein (CC-NBS-LRR class) family
TfA008418	1056	1133	1522	1243	1103	1465	-0.128218	0.199651	Major facilitator superfamily protein
TfA008426	547	487	728	710	632	864	0.157771	0.116689	histone acetyltransferase of the MYST family 1
TfA008427	721	864	1052	807	633	956	-0.315531	0.00623366	phosphoglycerate kinase 1
TfA008428	616	488	751	615	651	734	-0.0508477	0.919381	NAD(P)-binding Rossmann-fold superfamily protein
TfA008438	1229	1182	1689	1702	1542	2073	0.208419	0.0243232	Major facilitator superfamily protein
TfA008451	1693	1838	2533	2785	2267	3244	0.284748	0.00211727	pleckstrin homology (PH) domain-containing protein
TfA008458	167	121	226	256	237	265	0.411456	0.0144997	Disease resistance protein (CC-NBS-LRR class) family
TfA008460	472	515	652	654	562	742	0.0873199	0.493282	Chaperone DnaJ-domain superfamily protein
TfA008466	305	289	369	513	476	651	0.593095	4.01e-09	mitochondrial HSO70 2
TfA008474	207	215	308	272	242	308	0.00936201	1	Disease resistance protein (CC-NBS-LRR class) family
TfA008488	1382	1602	2093	1700	1460	1956	-0.155239	0.128985	splicing factor PWI domain-containing protein
TfA008490	765	781	1153	1018	947	1225	0.0815001	0.496685	protein kinase family protein / WD-40 repeat family protein
TfA008494	1999	2109	2700	2800	2764	3442	0.234332	0.00904164	Heat shock protein 70 (Hsp 70) family protein
TfA008495	109	102	149	172	154	209	0.405167	0.00841191	Octicosapeptide/Phox/Bem1p (PB1) domain-containing protein / tetratricopeptide repeat (TPR)-containing protein
TfA008499	669	723	923	698	686	874	-0.205811	0.174349	Thioredoxin superfamily protein
TfA008500	213	194	329	279	237	306	0.00340887	1	Disease resistance protein (CC-NBS-LRR class) family
TfA008508	1328	1547	1951	2163	1782	2606	0.266316	0.0039916	SNF2 domain-containing protein / helicase domain-containing protein
TfA008523	786	900	1176	938	779	1178	-0.156616	0.163176	Thioredoxin superfamily protein
TfA008524	4465	4131	6045	6250	5637	7315	0.227657	0.00688077	glutathione S-transferase TAU 19
TfA008525	401	126	399	97	133	123	-1.52363	4.26e-05	UDP-Glycosyltransferase superfamily protein
TfA008535	190	159	223	220	201	279	0.119026	0.556622	SOS3-interacting protein 3
TfA008538	1027	1364	1559	1605	1277	1946	0.107873	0.552971	ATP binding microtubule motor family protein
TfA008539	811	849	1242	1117	982	1311	0.0722955	0.571991	Endomembrane protein 70 protein family
TfA008552	556	449	761	555	561	737	-0.0894909	0.647376	Calcium-binding EF-hand family protein
TfA008562	581	523	703	563	553	798	-0.0969393	0.616091	Ribosomal protein L32e
TfA008565	34	31	28	56	47	46	0.502189	0.166996	Plant protein of unknown function (DUF247)
TfA008568	165	178	217	153	153	205	-0.303432	0.0282038	Glutathione S-transferase family protein
TfA008572	461	467	633	517	491	674	-0.0619752	0.712313	Plant protein of unknown function (DUF863)
TfA008578	2110	2871	3435	2201	1894	2561	-0.508026	1.28e-05	splicing factor PWI domain-containing protein
TfA008579	0	28	19	0	1	1	-4.47127	2.97e-11	ABC-2 type transporter family protein
TfA008580	522	452	645	443	494	534	-0.298739	0.0544016	Protein of unknown function (DUF581)
TfA008581	544	522	814	1064	816	1271	0.579344	2.76e-07	P-loop containing nucleoside triphosphate hydrolases superfamily protein
TfA008609	328	251	408	221	256	275	-0.548622	8.7e-05	RNA methyltransferase family protein
TfA008611	894	925	1238	996	893	1232	-0.140502	0.152745	alpha/beta-Hydrolases superfamily protein
TfA008613	358	380	507	464	387	568	0.0180224	1	Protein of unknown function, DUF593
TfA008614	1475	1274	1998	1906	1799	2198	0.157556	0.158809	Domain of unknown function (DUF23)
TfA008615	338	367	486	581	424	579	0.245072	0.0380475	glycine-rich protein
TfA008623	427	476	583	429	434	546	-0.247477	0.0291902	Protein of unknown function (DUF616)
TfA008626	135	139	184	109	109	126	-0.577328	3.17e-05	Protein of unknown function (DUF581)
TfA008629	422	428	617	659	518	670	0.171879	0.14899	Domain of unknown function (DUF23)
TfA008649	253	253	344	181	180	244	-0.658676	2.71e-09	GTP-binding protein 1
TfA008650	4115	2797	4570	3875	3337	4106	-0.185205	0.227857	Protein of unknown function, DUF584
TfA008654	145	175	208	144	130	159	-0.453784	0.00642907	postsynaptic protein-related
TfA008655	494	528	734	511	475	665	-0.255763	0.00959437	sulfite oxidase
TfA008673	1232	1343	1746	1830	1555	2202	0.197984	0.0590964	Guanylate-binding family protein
TfA008677	270	270	355	267	249	303	-0.294414	0.0106642	adenine nucleotide transporter 1
TfA008684	29	31	37	20	9	28	-0.952619	0.014623	sulfite oxidase
TfA008688	200	281	339	230	194	260	-0.427482	0.00497988	anthranilate synthase beta subunit 1
TfA008689	686	738	1001	797	861	1097	0.018692	1	Protein of unknown function (DUF1191)
TfA008692	13	19	32	13	12	17	-0.759109	0.070352	P-loop containing nucleoside triphosphate hydrolases superfamily protein
TfA008697	202	323	339	281	241	345	-0.173351	0.47319	Protein of unknown function (DUF1191)
TfA008705	292	286	417	384	375	533	0.208931	0.0998783	inositol 1,3,4-trisphosphate 5/6-kinase 4
TfA008709	762	729	1040	811	745	938	-0.184805	0.0360143	photosystem II stability/assembly factor, chloroplast (HCF136)
TfA008727	440	507	626	537	414	589	-0.20286	0.0814236	Major facilitator superfamily protein
TfA008736	1703	1897	2431	2985	2397	3628	0.40181	9.16e-05	little nuclei1
TfA008740	466	490	661	502	472	598	-0.205795	0.0426684	SECY homolog 1
TfA008757	771	871	1071	828	831	974	-0.209833	0.0617311	AGAMOUS-like 8
TfA008769	5535	4594	7151	8566	7735	9458	0.417411	2.5e-06	glycerol-3-phosphate acyltransferase 8
TfA008778	58	48	95	83	82	91	0.199351	0.463058	carbamoyl phosphate synthetase B
TfA008781	8	23	22	20	10	15	-0.398415	0.498998	Protein kinase protein with adenine nucleotide alpha hydrolases-like domain
TfA008788	629	632	796	954	855	1103	0.328794	0.000718936	peptidase M1 family protein
TfA008789	398	446	634	512	488	699	0.0357393	0.950344	ATP synthase protein I -related
TfA008793	1879	1646	2409	1670	1674	1903	-0.336419	0.00252462	Ribosomal protein L16p/L10e family protein
TfA008796	1231	1139	1656	1246	1197	1556	-0.174965	0.0390813	unknown protein
TfA008810	519	523	711	836	760	999	0.398484	5.72e-06	DNA polymerase V family
TfA008813	159	166	218	180	191	202	-0.0842437	0.739239	zinc finger WD40 repeat protein 1
TfA008828	296	255	386	364	288	425	0.0320425	1	unknown protein
TfA008838	200	194	259	270	256	349	0.252067	0.0451109	DNA polymerase V family
TfA008848	197	302	329	395	295	494	0.332377	0.0614338	DNA binding;nucleotide binding;nucleic acid binding;DNA-directed DNA polymerases;DNA-directed DNA polymerases
TfA008849	238	176	281	288	274	382	0.272062	0.0441874	Arabidopsis Inositol phosphorylceramide synthase 1
TfA008850	518	494	744	682	593	852	0.11086	0.394209	cyclic nucleotide-gated channel 17
TfA008852	714	557	937	1002	871	1043	0.247746	0.0552006	ATP binding cassette subfamily B1
TfA008864	8	9	24	21	28	16	0.552195	0.269846	ammonium transporter 2
TfA008867	409	418	571	539	515	664	0.131288	0.291364	Arabidopsis Inositol phosphorylceramide synthase 2
TfA008874	258	344	389	317	279	410	-0.156523	0.389306	cyclic nucleotide-gated channel 14
TfA008876	300	256	386	287	286	372	-0.161296	0.294798	Arabidopsis Inositol phosphorylceramide synthase 2
TfA008880	164	169	217	203	187	242	0.0314252	1	ATP-dependent caseinolytic (Clp) protease/crotonase family protein
TfA008882	829	765	1167	1227	1037	1225	0.183323	0.0758906	ammonium transporter 2
TfA008886	1233	1262	1763	1634	1614	1989	0.136855	0.144368	aldehyde dehydrogenase 2C4
TfA008890	557	620	764	749	624	878	0.0390919	0.923387	ATP-dependent caseinolytic (Clp) protease/crotonase family protein
TfA008900	487	567	702	613	567	712	-0.059937	0.739932	Telomerase activating protein Est1
TfA008911	207	217	310	160	156	177	-0.731267	1.86e-07	cyclic nucleotide-gated channel 14
TfA008921	777	811	1033	900	841	1086	-0.0620424	0.717211	Aquaporin-like superfamily protein
TfA008936	255	242	367	416	330	457	0.314255	0.00515352	SWIB/MDM2 domain superfamily protein
TfA008940	2291	2006	2909	2315	2274	2990	-0.0962574	0.345136	unknown protein
TfA008941	449	426	617	612	542	723	0.16586	0.098444	nuclear-encoded CLP protease P7
TfA008948	1092	928	1262	1206	1031	1216	-0.095048	0.639257	Ribosomal protein L11 family protein
TfA008950	46	33	53	30	40	38	-0.444685	0.317213	Protein kinase superfamily protein
TfA008951	821	831	1206	620	648	831	-0.607122	2.57e-12	Thioesterase superfamily protein
TfA008954	702	737	921	640	656	803	-0.339924	0.00335183	ubiquiting-conjugating enzyme 2
TfA008955	395	390	493	311	338	328	-0.547343	0.000613981	wound-responsive protein-related
TfA008960	739	713	1063	859	753	1008	-0.103284	0.344689	fructose-2,6-bisphosphatase
TfA008962	666	710	896	1013	870	1042	0.198335	0.17922	Ribosomal protein L11 family protein
TfA008964	694	621	898	778	663	950	-0.0590472	0.702082	POZ/BTB containin G-protein 1
TfA008967	620	706	941	589	623	748	-0.371282	0.000187632	ubiquiting-conjugating enzyme 2
TfA008971	307	347	425	321	281	389	-0.295251	0.0123729	Protein kinase superfamily protein
TfA008980	951	854	1163	1417	1110	1433	0.246048	0.0589785	Ribosomal protein L11 family protein
TfA008981	2203	1952	2889	2225	2028	2822	-0.162885	0.075633	Tetratricopeptide repeat (TPR)-like superfamily protein
TfA008994	3	0	5	4	1	6	0.294286	1	WRKY family transcription factor
TfA008997	1752	1719	2376	2109	1933	2566	0.00836238	1	Ribosomal protein L7Ae/L30e/S12e/Gadd45 family protein
TfA009001	0	0	0	1	0	3	3.46984	0.282244	Plant protein of unknown function (DUF827)
TfA009002	16	23	17	22	15	15	-0.282491	0.710079	unknown protein
TfA009003	897	996	1312	1363	1119	1567	0.16807	0.0896485	casein lytic proteinase B3
TfA009004	0	6	0	1	1	3	-0.523404	0.907303	WRKY family transcription factor
TfA009016	2312	2146	3089	2749	2534	3130	-0.00544782	1	Ribosomal protein L7Ae/L30e/S12e/Gadd45 family protein
TfA009025	241	248	381	295	276	330	-0.10377	0.611231	phospholipase D P1
TfA009030	861	695	1074	900	876	1030	-0.0666114	0.738694	BCL-2-associated athanogene 1
TfA009036	1940	1734	2495	2052	1867	2455	-0.120712	0.204082	LMBR1-like membrane protein
TfA009040	1370	1129	1778	1592	1391	1812	0.00290275	1	BCL-2-associated athanogene 1
TfA009041	1	1	7	0	1	3	-1.19361	0.677135	K-box region and MADS-box transcription factor family protein
TfA009046	2557	2473	3858	4555	4221	5358	0.515527	3.31e-10	auxin response factor 8
TfA009047	73	78	103	100	67	85	-0.174989	0.515966	Zinc finger C-x8-C-x5-C-x3-H type family protein
TfA009051	4	7	13	2	0	0	-3.5085	0.000118506	sulfate transporter 3;5
TfA009059	765	880	1082	900	802	1117	-0.126383	0.263152	DnaJ / Sec63 Brl domains-containing protein
TfA009060	65	43	92	46	52	58	-0.507578	0.0551316	plastid movement impaired1
TfA009066	627	654	867	537	503	654	-0.510365	3.81e-09	plastid transcriptionally active 4
TfA009071	496	398	515	425	452	449	-0.25495	0.192527	cytochrome c oxidase-related
TfA009075	1094	1220	1621	1822	1429	2149	0.284182	0.00622844	embryo defective 2410
TfA009078	541	580	797	678	621	813	-0.025424	0.983509	LMBR1-like membrane protein
TfA009081	911	1031	1376	1336	1268	1702	0.209437	0.022891	mitochondrial HSO70 2
TfA009085	3721	2939	4820	3917	3782	4434	-0.0738032	0.722255	actin 3
TfA009090	1419	1566	2138	2278	1912	2806	0.279906	0.00150328	chromatin remodeling factor17
TfA009092	0	3	4	2	4	1	-0.155422	1	roline-rich extensin-like receptor kinase 4
TfA009098	954	819	1240	1094	1107	1343	0.0726402	0.578921	actin-11
TfA009099	984	1024	1363	1778	1594	1979	0.501899	1.79e-10	HXXXD-type acyl-transferase family protein
TfA009100	189	171	239	164	165	188	-0.376579	0.00439804	Mannose-6-phosphate isomerase, type I
TfA009103	683	596	902	550	605	688	-0.401041	0.000225664	Homeodomain-like superfamily protein
TfA009110	388	357	520	455	418	533	-0.0116623	1	RAB GTPase homolog A5D
TfA009115	302	258	363	283	270	282	-0.305586	0.0215124	vascular plant one zinc finger protein
TfA009118	3678	2797	4449	5201	4548	5866	0.351133	0.00049872	S-adenosyl-L-methionine-dependent methyltransferases superfamily protein
TfA009125	47	51	67	31	22	30	-1.15366	1.45e-05	basic helix-loop-helix (bHLH) DNA-binding superfamily protein
TfA009130	395	400	518	454	417	573	-0.0353805	0.93125	Ribosomal RNA processing Brix domain protein
TfA009139	514	495	683	639	517	750	0.00030326	1	Protein of unknown function (DUF668)
TfA009142	227	206	322	338	263	385	0.22077	0.237914	Mog1/PsbP/DUF1795-like photosystem II reaction center PsbP family protein
TfA009145	2236	1954	2932	2205	1886	2415	-0.293008	0.000225466	Glycosyl hydrolases family 32 protein
TfA009151	42	40	46	21	21	23	-1.14317	2.36e-05	isopentenyl diphosphate isomerase 1
TfA009155	5068	4698	6661	5742	5617	6656	-0.0285059	0.918441	actin 3
TfA009156	655	707	954	915	757	998	0.0404419	0.860105	OTU-like cysteine protease family protein
TfA009161	1009	1194	1601	1510	1207	1824	0.08595	0.580754	Splicing factor, CC1-like
TfA009162	452	463	700	578	517	692	-0.0133197	1	RING/FYVE/PHD zinc finger superfamily protein
TfA009169	979	780	1294	1116	993	1376	0.0280975	0.995237	Glycosyl hydrolases family 32 protein
TfA009171	1024	970	1348	1508	1298	1748	0.277511	0.000344848	chromatin-remodeling protein 11
TfA009172	227	275	314	219	208	296	-0.352328	0.0134864	DNA glycosylase superfamily protein
TfA009173	340	387	505	368	328	393	-0.339908	0.00448783	Homeodomain-like superfamily protein
TfA009189	353	368	515	199	186	229	-1.17108	2.44e-29	Protein of unknown function (DUF506)
TfA009198	1324	1349	1783	1512	1331	1838	-0.101527	0.37062	Ribosomal protein L16p/L10e family protein
TfA009201	6000	5332	7976	6713	6459	7518	-0.0569855	0.651067	actin 3
TfA009206	14	16	26	49	47	56	1.27543	2.54e-06	FASCICLIN-like arabinogalactan-protein 11
TfA009212	249	285	335	241	274	336	-0.20259	0.19817	DNAJ heat shock family protein
TfA009216	309	319	453	267	260	374	-0.430394	0.000183613	Protein of unknown function DUF829, transmembrane 53
TfA009234	1064	1100	1501	1296	1131	1496	-0.0680907	0.606582	microtubule-associated proteins 70-2
TfA009240	157	172	256	135	123	166	-0.624246	8.76e-06	Polyketide cyclase/dehydrase and lipid transport superfamily protein
TfA009247	1464	1589	1987	2095	1707	2547	0.153438	0.182533	sister-chromatid cohesion protein 3
TfA009254	96	140	204	139	164	181	-0.00623567	1	GRAM domain-containing protein / ABA-responsive protein-related
TfA009266	614	620	746	658	575	730	-0.187948	0.12749	isopentenyl diphosphate isomerase 1
TfA009276	1111	1095	1663	1200	1058	1429	-0.229397	0.00700497	peroxin 5
TfA009279	968	770	1171	1541	1454	1915	0.586465	6.1e-09	Pyridoxal phosphate (PLP)-dependent transferases superfamily protein
TfA009280	168	162	254	176	167	221	-0.211182	0.177739	alpha/beta-Hydrolases superfamily protein
TfA009283	279	325	432	267	226	282	-0.579878	4.08e-06	isopentenyl diphosphate isomerase 1
TfA009298	354	336	506	611	559	694	0.479958	6.4e-08	UDP-glucose 6-dehydrogenase family protein
TfA009299	574	627	795	634	619	764	-0.152659	0.236965	Ribosomal L28e protein family
TfA009301	1369	1399	1934	1512	1531	1738	-0.133408	0.339333	Ribosomal L28e protein family
TfA009315	34	39	53	43	52	37	-0.0772314	1	Tim10/DDP family zinc finger protein
TfA009322	184	226	336	420	321	443	0.511501	0.000275173	Peptidase M50 family protein
TfA009331	1593	1339	2134	2389	2053	2782	0.349891	0.000513121	Transketolase
TfA009339	703	791	1099	1013	867	1163	0.0688576	0.652971	RNA binding (RRM/RBD/RNP motifs) family protein
TfA009346	197	158	250	231	221	291	0.131124	0.45195	Ubiquitin-conjugating enzyme/RWD-like protein
TfA009350	403	409	504	388	385	479	-0.244695	0.0512862	Ribosomal L28e protein family
TfA009353	1215	1171	1754	1761	1672	2104	0.260486	0.000498706	transmembrane nine 1
TfA009378	1265	1279	1784	993	1026	1160	-0.603153	2.01e-13	S-methyl-5-thioribose kinase
TfA009379	807	649	1026	906	868	1243	0.111754	0.431078	UDP-D-glucuronate 4-epimerase 3
TfA009383	2777	2709	3735	4303	4231	5320	0.42119	1.28e-05	flavanone 3-hydroxylase
TfA009387	427	359	597	684	602	821	0.446248	8.36e-07	UDP-D-glucuronate 4-epimerase 3
TfA009394	363	370	485	317	338	364	-0.418803	0.00162262	ubiquitin-like protein 5
TfA009397	92	96	117	86	94	120	-0.194831	0.389787	SNARE-like superfamily protein
TfA009405	13549	13340	18686	16717	16826	19556	0.0618072	0.86047	ascorbate peroxidase 1
TfA009406	279	292	392	360	296	372	-0.0699011	0.737017	RING/U-box superfamily protein
TfA009411	395	441	568	519	477	622	0.0371363	0.921997	Protein of unknown function (DUF1423)
TfA009412	1	1	0	0	0	0	-2.73562	0.766093	K+ transporter 1
TfA009413	830	881	1139	594	536	698	-0.810091	2.81e-18	G10 family protein
TfA009418	898	869	1213	818	759	936	-0.409773	2.81e-07	Mitochondrial import inner membrane translocase subunit Tim17/Tim22/Tim23 family protein
TfA009420	706	784	1035	908	838	1171	0.0380178	0.907968	Auxin efflux carrier family protein
TfA009421	157	161	216	187	154	217	-0.104507	0.588581	translocon at the outer envelope membrane of chloroplasts 34
TfA009424	21	22	28	8	12	18	-1.06392	0.00471113	Core-2/I-branching beta-1,6-N-acetylglucosaminyltransferase family protein
TfA009433	2	5	11	1	0	1	-3.10045	0.00263454	calmodulin-binding family protein
TfA009440	1451	1714	2151	1545	1384	1848	-0.323977	0.000344546	FUS3-complementing gene 2
TfA009446	641	437	795	640	606	834	-0.0111196	1	Protein phosphatase 2C family protein
TfA009464	490	90	438	77	121	104	-1.87787	0.00173932	Phosphate-responsive 1 family protein
TfA009465	1014	912	1295	1273	1161	1689	0.181559	0.055303	Protein phosphatase 2C family protein
TfA009469	18	14	14	17	20	21	0.16191	0.905388	S-adenosyl-L-homocysteine hydrolase
TfA009471	845	846	1201	1456	1224	1609	0.405177	2.97e-07	tetratricopetide-repeat thioredoxin-like 1
TfA009480	35	31	46	33	32	35	-0.325646	0.354797	unknown protein
TfA009484	152	37	119	3	6	7	-4.40373	2.04e-09	Auxin efflux carrier family protein
TfA009487	21	20	26	15	18	20	-0.501572	0.285653	Leucine-rich repeat protein kinase family protein
TfA009488	41	63	82	41	32	37	-0.904034	0.0296401	EXORDIUM like 2
TfA009507	281	273	364	469	377	429	0.312051	0.0115074	RmlC-like cupins superfamily protein
TfA009509	2109	1954	2875	2291	2146	2827	-0.098309	0.281142	Protein phosphatase 2C family protein
TfA009528	558	678	893	618	513	716	-0.370409	0.000390047	unknown protein
TfA009530	334	305	512	398	351	453	-0.0912985	0.645797	Nucleic acid-binding, OB-fold-like protein
TfA009544	474	440	593	450	421	512	-0.291195	0.00332816	unknown protein
TfA009546	155	120	202	167	157	168	-0.109565	0.716378	Cystatin/monellin superfamily protein
TfA009547	239	228	361	333	291	373	0.109409	0.473159	Pseudouridine synthase family protein
TfA009552	489	538	726	657	621	839	0.105361	0.40768	Protein kinase superfamily protein
TfA009560	281	440	518	350	305	399	-0.397078	0.0282347	FTSH protease 6
TfA009573	726	486	913	1027	929	1204	0.416643	0.00219244	sugar transporter 1
TfA009584	297	341	419	500	405	593	0.32909	0.00276378	DEA(D/H)-box RNA helicase family protein
TfA009585	685	740	986	882	833	1035	0.0257926	0.987406	cationic amino acid transporter 9
TfA009594	12	15	21	7	6	9	-1.27531	0.00353209	cationic amino acid transporter 9
TfA009595	57	78	113	77	70	87	-0.236911	0.442411	TGACG motif-binding factor 4
TfA009602	2776	2756	3768	3381	3536	4249	0.100006	0.328943	calreticulin 1a
TfA009617	1561	77	1343	91	209	181	-2.7466	7.34e-05	Phosphate-responsive 1 family protein
TfA009618	292	403	442	405	265	444	-0.214974	0.348662	alpha/beta-Hydrolases superfamily protein
TfA009620	388	387	595	487	424	587	-0.0321915	0.969487	FTSH protease 7
TfA009621	242	248	341	279	257	308	-0.140318	0.331459	Protein of unknown function (DUF616)
TfA009625	402	489	670	515	448	597	-0.161354	0.230518	ARM repeat superfamily protein
TfA009627	79	84	119	67	57	84	-0.604233	0.00285696	Phospholipid/glycerol acyltransferase family protein
TfA009631	898	931	1233	1123	1008	1366	0.0214047	1	Prolyl oligopeptidase family protein
TfA009633	96	117	151	92	72	109	-0.582106	0.000542749	vacuolar protein sorting-associated protein 20.2
TfA009634	168	143	242	219	186	274	0.133113	0.500927	xylosyltransferase 1
TfA009640	1466	1229	1911	2153	1951	2550	0.367651	7.76e-05	xylosyltransferase 1
TfA009644	176	218	264	344	283	342	0.394219	0.00405843	FAD-dependent oxidoreductase family protein
TfA009651	450	537	681	505	381	575	-0.363475	0.0032081	F-box family protein
TfA009654	489	489	673	517	463	552	-0.270039	0.00758319	Rubisco methyltransferase family protein
TfA009657	0	0	0	0	0	0	0	1	WRKY family transcription factor
TfA009661	61	50	62	67	46	76	-0.0522456	1	NAC domain containing protein 83
TfA009668	305	300	463	330	290	442	-0.173485	0.286647	F-box and associated interaction domains-containing protein
TfA009671	355	360	544	423	409	548	-0.0289591	1	sorting nexin 2B
TfA009675	291	303	402	384	336	476	0.0939253	0.541004	Basic-leucine zipper (bZIP) transcription factor family protein
TfA009680	278	228	372	398	367	528	0.392061	0.00467929	Galactosyl transferase GMA12/MNN10 family protein
TfA009682	323	391	559	363	267	436	-0.420926	0.00206667	F-box and associated interaction domains-containing protein
TfA009691	194	220	267	227	246	338	0.0773023	0.786156	RAB geranylgeranyl transferase alpha subunit 1
TfA009703	13	1	17	3	2	6	-1.60047	0.15761	unknown protein
TfA009712	440	373	576	613	477	663	0.170607	0.194629	Galactosyl transferase GMA12/MNN10 family protein
TfA009713	1217	1346	1728	2426	1959	2941	0.595192	1.42e-11	ATPases;nucleotide binding;ATP binding;nucleoside-triphosphatases;transcription factor binding
TfA009736	123	117	176	158	144	176	0.0381934	0.976381	Protein of unknown function, DUF599
TfA009737	663	610	965	548	554	643	-0.511403	8.51e-07	Plastid-lipid associated protein PAP / fibrillin family protein
TfA009745	191	243	298	230	206	264	-0.230552	0.150943	F-box and associated interaction domains-containing protein
TfA009760	5000	5280	7079	6149	5415	7292	-0.0492229	0.687325	basic helix-loop-helix (bHLH) DNA-binding superfamily protein
TfA009761	352	347	455	356	327	450	-0.197905	0.0682267	Transport protein particle (TRAPP) component
TfA009765	149	126	196	133	118	166	-0.341435	0.0265967	Ras-related small GTP-binding family protein
TfA009770	168	151	233	181	152	193	-0.230351	0.17297	F-box family protein
TfA009778	294	306	430	253	241	324	-0.497458	3.32e-05	defective in meristem silencing 3
TfA009786	437	442	630	433	396	471	-0.374549	0.000186129	protein arginine methyltransferase 6
TfA009788	365	490	556	374	348	482	-0.404566	0.00204345	Protein phosphatase 2C family protein
TfA009791	98	80	107	115	113	119	0.118384	0.699852	LisH/CRA/RING-U-box domains-containing protein
TfA009798	2399	2448	3424	3787	3300	4192	0.28556	2.5e-05	Transducin/WD40 repeat-like superfamily protein
TfA009802	2309	2307	3194	3465	3031	4410	0.308996	4.12e-05	coatomer gamma-2 subunit, putative / gamma-2 coat protein, putative / gamma-2 COP, putative
TfA009807	158	110	201	186	178	201	0.114266	0.652765	Major facilitator superfamily protein
TfA009814	202	230	314	249	216	301	-0.127114	0.412075	AT hook motif-containing protein
TfA009817	1	3	2	1	0	0	-2.35159	0.282404	Bax inhibitor-1 family protein
TfA009822	1211	1052	1474	1034	1057	1314	-0.303661	0.00116694	Protein phosphatase 2C family protein
TfA009826	144	178	236	87	85	114	-1.12723	5.52e-15	NDH-dependent cyclic electron flow 1
TfA009840	782	733	1091	746	748	951	-0.254098	0.00528091	Protein phosphatase 2C family protein
TfA009845	154	147	190	181	156	188	-0.0703533	0.796603	F-box family protein
TfA009848	13	68	34	2	7	1	-3.64323	1.27e-06	basic leucine-zipper 44
TfA009851	315	291	403	324	318	426	-0.0879024	0.602886	Nodulin-like / Major Facilitator Superfamily protein
TfA009852	271	294	423	316	278	362	-0.207941	0.117342	RING/U-box superfamily protein
TfA009860	1474	1402	2083	2182	1944	2521	0.26173	0.00182534	Protein of unknown function (DUF630 and DUF632)
TfA009863	238	296	406	183	166	225	-0.872323	1.54e-12	Transducin family protein / WD-40 repeat family protein
TfA009874	818	721	1149	1050	989	1312	0.157922	0.174734	Neutral/alkaline non-lysosomal ceramidase
TfA009883	1253	1399	1702	1480	1417	1793	-0.0649572	0.647788	Enoyl-CoA hydratase/isomerase family
TfA009885	1912	1936	2727	3547	3218	4285	0.583839	3.7e-17	oligopeptide transporter 4
TfA009886	1	0	2	0	1	0	-1.40614	0.889767	glucuronidase 3
TfA009889	224	243	332	178	177	229	-0.616784	2.5e-08	unknown protein
TfA009894	140	158	212	156	144	185	-0.236515	0.158097	basic helix-loop-helix (bHLH) DNA-binding superfamily protein
TfA009899	2244	2180	2952	2220	2038	2427	-0.305864	0.000151465	SPIRAL1-like1
TfA009914	863	927	1269	1381	1287	1771	0.36947	1.99e-05	sacI homology domain-containing protein / WW domain-containing protein
TfA009922	400	462	591	432	367	513	-0.3174	0.0175619	CLP protease R subunit 4
TfA009923	238	210	294	276	249	277	-0.0504139	0.904724	Ribosomal S17 family protein
TfA009924	1934	1694	2679	1643	1555	1792	-0.489004	1.83e-05	SPIRAL1-like1
TfA009940	588	454	717	773	745	930	0.313112	0.00419866	Neutral/alkaline non-lysosomal ceramidase
TfA009947	713	764	960	724	691	875	-0.259985	0.00556091	CLP protease R subunit 4
TfA009948	334	297	467	460	354	417	0.011631	1	Protein kinase superfamily protein
TfA009951	334	318	451	425	412	508	0.122188	0.346623	Tetratricopeptide repeat (TPR)-like superfamily protein
TfA009960	455	551	678	494	445	610	-0.292009	0.0190958	alfin-like 3
TfA009968	463	404	544	483	451	547	-0.0994156	0.479954	unknown protein
TfA009969	1	0	1	1	1	2	0.735154	0.94379	2-oxoglutarate (2OG) and Fe(II)-dependent oxygenase superfamily protein
TfA009970	39	32	51	44	41	40	-0.120335	0.903501	SAUR-like auxin-responsive protein family
TfA009972	242	209	294	296	242	318	0.0318733	1	F-box and associated interaction domains-containing protein
TfA009978	7	8	11	1	22	15	0.415339	0.913711	2-oxoglutarate (2OG) and Fe(II)-dependent oxygenase superfamily protein
TfA009991	533	573	715	672	572	758	-0.034934	0.930671	Eukaryotic protein of unknown function (DUF914)
TfA009994	213	199	286	296	279	347	0.237566	0.0768807	Protein kinase superfamily protein
TfA009998	239	222	267	238	199	267	-0.226161	0.152288	tRNA/rRNA methyltransferase (SpoU) family protein
TfA010010	341	296	447	372	345	484	-0.0201404	1	2-oxoglutarate (2OG) and Fe(II)-dependent oxygenase superfamily protein
TfA010013	1558	1537	2193	1744	1519	2112	-0.143494	0.0971674	Zinc finger C-x8-C-x5-C-x3-H type family protein
TfA010014	145	159	223	161	161	211	-0.146975	0.503455	ubiquitin-specific protease 3
TfA010023	294	315	367	356	337	385	-0.0271471	1	AGAMOUS-like 8
TfA010030	17	9	18	19	15	12	-0.0918654	1	allene oxide synthase
TfA010031	258	279	345	261	265	326	-0.220106	0.219962	prefoldin 3
TfA010032	1405	1191	1777	1003	941	1153	-0.660788	1.84e-13	Pleckstrin homology (PH) domain superfamily protein
TfA010044	4384	4427	6168	6801	5811	7949	0.289664	1.63e-05	Stabilizer of iron transporter SufD / Polynucleotidyl transferase
TfA010051	190	189	257	241	185	240	-0.0988358	0.649072	cytidine/deoxycytidylate deaminase family protein
TfA010057	41	45	54	37	38	50	-0.333731	0.330849	ubiquitin-specific protease 3
TfA010062	645	719	941	862	780	981	0.0218501	1	Peptidase C78, ubiquitin fold modifier-specific peptidase 1/ 2
TfA010063	22	10	25	11	16	23	-0.349559	0.862309	2-oxoglutarate (2OG) and Fe(II)-dependent oxygenase superfamily protein
TfA010083	1437	1307	1945	1887	1664	2218	0.134627	0.123981	IQ-domain 24
TfA010084	230	270	313	252	205	309	-0.262708	0.0447665	F-box family protein
TfA010087	102	106	162	96	97	126	-0.373834	0.0446295	RNA-binding (RRM/RBD/RNP motifs) family protein
TfA010095	503	576	692	673	635	749	0.0482945	0.882531	Protein of unknown function (DUF1639)
TfA010097	341	281	433	461	464	511	0.287737	0.0275783	endonucleases
TfA010104	232	245	317	259	232	321	-0.13712	0.303187	Protein kinase superfamily protein
TfA010114	514	487	823	443	456	583	-0.450806	3.28e-05	translocon at the outer envelope membrane of chloroplasts 34
TfA010116	550	597	791	724	625	857	0.0183167	1	Stabilizer of iron transporter SufD / Polynucleotidyl transferase
TfA010128	6	6	11	38	27	36	1.96096	3.03e-06	2-oxoglutarate (2OG) and Fe(II)-dependent oxygenase superfamily protein
TfA010129	84	100	136	119	126	148	0.135498	0.5781	SAUR-like auxin-responsive protein family
TfA010133	295	286	380	320	281	370	-0.154022	0.228123	translocon at the outer envelope membrane of chloroplasts 34
TfA010150	97	114	162	97	119	155	-0.169004	0.593969	AGC (cAMP-dependent, cGMP-dependent and protein kinase C) kinase family protein
TfA010167	486	410	701	824	736	914	0.478289	5.65e-07	2-oxoacid dehydrogenases acyltransferase family protein
TfA010168	584	541	767	706	624	859	0.0413399	0.853094	Methylthiotransferase
TfA010172	193	245	323	284	228	330	-0.0196013	1	NADH:cytochrome B5 reductase 1
TfA010173	321	292	450	480	488	581	0.385403	0.000953711	Mitogen activated protein kinase kinase kinase-related
TfA010177	800	929	1352	1506	1231	1775	0.390461	0.000205741	Helicase/SANT-associated, DNA binding protein
TfA010181	1003	1292	1557	1196	1059	1419	-0.23869	0.0513266	isopropylmalate dehydrogenase 2
TfA010182	208	267	309	196	222	244	-0.409253	0.00339697	ATP binding microtubule motor family protein
TfA010194	3	4	2	7	10	12	1.48484	0.0329767	phosphate starvation-induced gene 2
TfA010201	114	161	188	182	158	193	0.0387953	1	F-box and associated interaction domains-containing protein
TfA010202	0	6	2	0	1	0	-2.74708	0.114223	Pyridoxal phosphate phosphatase-related protein
TfA010203	1653	1520	2249	2683	2343	2987	0.401969	5.83e-08	D-3-phosphoglycerate dehydrogenase
TfA010212	117	114	186	68	75	72	-1.09451	1.15e-05	HXXXD-type acyl-transferase family protein
TfA010216	59	59	91	72	66	74	-0.137889	0.723617	F-box and associated interaction domains-containing protein
TfA010223	506	430	568	708	672	832	0.38358	0.000179066	GTP cyclohydrolase II
TfA010224	1082	1064	1468	1250	1250	1496	-0.0180293	1	RAN GTPase 3
TfA010240	723	43	633	55	114	81	-2.5846	5.51e-05	A20/AN1-like zinc finger family protein
TfA010243	923	1177	1331	1577	1312	1872	0.291886	0.0417121	Beige/BEACH domain ;WD domain, G-beta repeat protein
TfA010244	206	231	292	181	188	204	-0.510087	6.08e-05	F-box and associated interaction domains-containing protein
TfA010247	71	52	104	50	60	67	-0.510054	0.0330608	unknown protein
TfA010250	10	6	21	1	3	2	-2.70456	1.03e-05	A20/AN1-like zinc finger family protein
TfA010252	118	93	125	96	82	135	-0.284771	0.19804	F-box and associated interaction domains-containing protein
TfA010259	285	322	383	361	402	482	0.160139	0.287278	UDP-sugar pyrophosphorylase
TfA010264	102	92	152	106	96	97	-0.362593	0.0626468	diacylglycerol kinase 4
TfA010265	598	560	778	618	554	604	-0.283175	0.0139723	Aldolase-type TIM barrel family protein
TfA010268	124	140	192	195	171	213	0.181952	0.251507	F-box family protein
TfA010272	202	185	261	244	220	237	-0.046873	0.938134	homeobox 7
TfA010278	329	418	488	344	338	419	-0.335041	0.00708505	Calcineurin-like metallo-phosphoesterase superfamily protein
TfA010287	1826	2102	2757	2070	1781	2462	-0.250826	0.00650908	alpha/beta-Hydrolases superfamily protein
TfA010288	3695	3417	4651	3623	3428	4259	-0.225381	0.00307922	BR-signaling kinase 2
TfA010290	1022	920	1326	1325	1157	1615	0.155933	0.102341	ARM repeat superfamily protein
TfA010297	349	322	419	385	383	437	-0.0229339	1	Ribosomal L5P family protein
TfA010310	229	328	359	291	230	328	-0.285885	0.113237	UDP-glucosyl transferase 73C1
TfA010314	38	52	67	88	69	99	0.539025	0.0110828	unknown protein
TfA010315	421	392	584	496	449	609	-0.0112811	1	vernalization5/VIN3-like
TfA010317	709	838	1094	838	774	1077	-0.142628	0.254525	alfin-like 1
TfA010318	295	326	454	436	417	567	0.23648	0.032016	ARM repeat superfamily protein
TfA010324	412	393	518	347	317	374	-0.516707	1.04e-06	Protein of unknown function (DUF1997)
TfA010327	187	219	272	119	110	178	-0.91234	3.93e-10	G-protein gamma subunit 2
TfA010330	61	56	79	46	58	69	-0.345379	0.210175	Galactose oxidase/kelch repeat superfamily protein
TfA010335	57	48	61	32	44	65	-0.421352	0.263223	don-glucosyltransferase 1
TfA010337	921	1041	1394	857	786	1033	-0.49122	2.34e-09	multiprotein bridging factor 1B
TfA010342	198	208	293	277	233	332	0.102294	0.5415	vernalization5/VIN3-like
TfA010345	296	387	449	431	377	463	-0.000215802	1	signal peptide peptidase
TfA010348	260	288	360	354	360	462	0.203236	0.130664	Leucine-rich repeat protein kinase family protein
TfA010349	187	231	259	256	211	284	-0.0243911	1	Prolyl oligopeptidase family protein
TfA010350	477	479	696	403	369	492	-0.549455	2.75e-10	Lycopene beta/epsilon cyclase protein
TfA010351	153	168	215	167	132	196	-0.284642	0.0463703	Protein phosphatase 2C family protein
TfA010352	929	859	1269	1158	1050	1496	0.108313	0.348662	RING/FYVE/PHD zinc finger superfamily protein
TfA010365	52	47	58	32	48	41	-0.538663	0.0610215	MATE efflux family protein
TfA010366	1109	790	1339	601	657	702	-0.875533	1.45e-06	cationic amino acid transporter 2
TfA010383	884	894	1197	1083	1051	1375	0.069012	0.589082	glycosyl transferase family 1 protein
TfA010384	409	438	545	412	380	510	-0.268584	0.00828985	vernalization5/VIN3-like
TfA010394	476	510	733	763	646	974	0.303535	0.00352013	Sec1/munc18-like (SM) proteins superfamily
TfA010402	333	404	482	378	289	453	-0.301494	0.0484856	unknown protein
TfA010405	400	376	551	429	370	491	-0.205078	0.0478151	Transducin/WD40 repeat-like superfamily protein
TfA010412	153	145	193	114	105	117	-0.711595	3.66e-06	unknown protein
TfA010417	606	695	896	895	837	1100	0.198684	0.0587732	Adaptin family protein
TfA010420	1003	930	1327	772	732	947	-0.577854	1.94e-11	subtilisin-like serine protease 3
TfA010427	382	436	619	666	589	764	0.331275	0.00086269	Adaptin family protein
TfA010428	460	490	640	440	399	522	-0.392343	4.08e-05	Alpha-helical ferredoxin
TfA010444	132	126	174	165	165	201	0.13234	0.577045	chorismate mutase 1
TfA010447	786	697	982	751	788	1026	-0.113362	0.365519	Alpha-helical ferredoxin
TfA010448	1978	1845	2463	2102	2039	2648	-0.0619882	0.616711	phosphoinositide 4-kinase gamma 7
TfA010450	136	175	191	159	135	213	-0.167232	0.433357	Ribosomal protein L17 family protein
TfA010453	825	842	1160	1303	1232	1674	0.405708	1.11e-06	UDP-glucosyl transferase 73C2
TfA010456	967	825	1289	1168	1089	1416	0.0914303	0.454384	Citrate synthase family protein
TfA010462	174	196	248	280	274	377	0.419511	0.0026258	cellulose synthase-like A02
TfA010474	431	495	614	413	356	510	-0.441399	3.86e-05	Plastid-lipid associated protein PAP / fibrillin family protein
TfA010475	3349	2819	4118	3118	2675	3501	-0.314748	0.00031201	photosystem II subunit O-2
TfA010479	471	495	618	539	498	633	-0.0943808	0.489692	LETM1-like protein
TfA010482	138	101	152	102	100	108	-0.498724	0.00621593	Amino acid dehydrogenase family protein
TfA010491	1726	1686	2365	2798	2541	3533	0.449048	6.69e-10	eukaryotic translation initiation factor 2 (eIF-2) family protein
TfA010497	20	39	37	38	36	33	-0.00719375	1	O-fucosyltransferase family protein
TfA010499	2438	2503	3399	2655	2591	3336	-0.125493	0.161366	vacuolar ATP synthase subunit D (VATD) / V-ATPase D subunit / vacuolar proton pump D subunit (VATPD)
TfA010512	927	781	1186	1058	988	1335	0.0569415	0.753539	basic leucine-zipper 44
TfA010519	390	446	580	314	332	366	-0.643877	6.47e-08	unknown protein
TfA010521	436	537	694	595	536	632	-0.0777753	0.713538	chloroplastic acetylcoenzyme A carboxylase 1
TfA010526	36	67	62	56	60	66	-0.0286768	1	Mov34/MPN/PAD-1 family protein
TfA010528	81	67	88	65	86	89	-0.143219	0.729772	ATP-dependent helicase family protein
TfA010536	13511	11543	17411	14031	13150	14868	-0.169549	0.166846	Cyclophilin-like peptidyl-prolyl cis-trans isomerase family protein
TfA010548	129	198	233	175	163	231	-0.146301	0.590806	UDP-galactose transporter 6
TfA010550	48	31	45	52	35	53	-0.00218068	1	D-mannose binding lectin protein with Apple-like carbohydrate-binding domain
TfA010553	226	207	321	238	235	290	-0.143625	0.337343	UDP-galactose transporter 6
TfA010583	9	39	26	5	6	8	-2.11364	1.29e-07	sphingosine kinase 1
TfA010586	895	887	1257	1017	884	1141	-0.161832	0.0880106	auxin response factor 4
TfA010589	185	203	307	367	324	485	0.594697	2.86e-06	Plant regulator RWP-RK family protein
TfA010595	511	494	700	519	527	599	-0.209768	0.244553	ribosomal protein L23AB
TfA010609	1787	2071	2597	2488	1956	2615	-0.0402538	0.924909	histone H2A 12
TfA010621	1078	953	1494	441	497	601	-1.35204	4.45e-18	unknown protein
TfA010623	39	52	70	37	45	68	-0.268167	0.341887	armadillo repeat only 1
TfA010626	1305	1439	2073	2242	1933	2764	0.363467	8.91e-05	eukaryotic translation initiation factor 3C
TfA010637	503	489	652	545	556	699	-0.0382287	0.910785	unknown protein
TfA010644	2487	2508	3715	3669	3141	4428	0.204505	0.0138523	unknown protein
TfA010647	161	134	181	211	168	199	0.112507	0.673212	Rho GTPase activating protein with PAK-box/P21-Rho-binding domain
TfA010667	406	451	570	484	424	557	-0.130776	0.263164	unknown protein
TfA010672	24	13	38	22	24	28	-0.174059	0.853781	HXXXD-type acyl-transferase family protein
TfA010678	175	155	216	190	195	185	-0.0950688	0.753282	unknown protein
TfA010697	630	610	906	836	694	972	0.0572051	0.746329	DNAJ heat shock N-terminal domain-containing protein
TfA010703	3873	3292	4984	4712	4378	5509	0.102376	0.322544	NAD(P)-binding Rossmann-fold superfamily protein
TfA010709	739	788	1010	615	595	678	-0.589816	9.8e-09	unknown protein
TfA010713	83	72	131	114	125	138	0.248106	0.247865	myb domain protein 73
TfA010717	106	122	181	228	182	224	0.475785	0.000829751	RNA-binding protein 47C
TfA010720	576	564	867	723	653	812	-0.0308556	0.984187	unknown protein
TfA010722	371	296	442	252	266	348	-0.527041	0.000173879	embryo defective 2759
TfA010728	255	290	360	244	221	261	-0.483276	2.54e-05	Cysteine proteinases superfamily protein
TfA010740	89	61	112	203	225	274	1.26184	4.93e-13	Major facilitator superfamily protein
TfA010744	150	210	242	255	203	292	0.145117	0.496972	NPK1-related protein kinase 1
TfA010753	1	0	0	0	0	0	-1.94903	1	RING/FYVE/PHD zinc finger superfamily protein
TfA010756	291	297	358	206	191	281	-0.659714	3.48e-08	secE/sec61-gamma protein transport protein
TfA010758	736	727	974	1233	1007	1387	0.402411	3.05e-05	Leucine-rich repeat protein kinase family protein
TfA010762	952	977	1346	946	908	1038	-0.337898	0.000352502	winged-helix DNA-binding transcription factor family protein
TfA010777	105	93	160	130	126	140	-0.00799193	1	nuclear-encoded CLP protease P7
TfA010780	93	47	108	49	49	54	-0.85504	0.00138367	WRKY family transcription factor
TfA010785	246	304	374	388	361	496	0.259524	0.0527348	Transcription elongation factor (TFIIS) family protein
TfA010786	7	11	13	1	1	1	-3.3712	1.83e-05	unknown protein
TfA010791	340	352	476	424	370	496	-0.0236376	1	unknown protein
TfA010804	181	164	216	118	116	151	-0.713667	1.28e-07	Chaperonin-like RbcX protein
TfA010806	67	96	120	109	75	112	-0.100505	0.826612	CYCLIN D1;1
TfA010808	223	219	321	322	315	403	0.28369	0.016114	hydroxyproline-rich glycoprotein family protein
TfA010811	371	372	496	314	288	374	-0.512296	9.09e-07	UB-like protease 1D
TfA010813	22	40	42	13	23	22	-1.00082	0.00423124	MATE efflux family protein
TfA010814	792	727	1267	1117	943	1409	0.160954	0.220717	DNA/RNA helicase protein
TfA010823	0	0	0	0	1	0	1.828	1	glyoxal oxidase-related protein
TfA010829	21	38	55	35	37	53	-0.0212099	1	SOUL heme-binding family protein
TfA010831	804	955	1234	857	868	986	-0.300993	0.0106423	Zinc-binding ribosomal protein family protein
TfA010840	89	103	136	114	106	162	0.0503624	0.996179	TRAF-like superfamily protein
TfA010843	183	49	185	34	33	46	-2.03083	2.27e-07	WRKY DNA-binding protein 40
TfA010854	275	332	376	249	263	312	-0.425988	0.000951666	ACT domain repeat 4
TfA010862	603	526	831	867	797	1127	0.344639	0.000278434	nuclear factor Y, subunit B3
TfA010868	434	545	700	575	529	689	-0.0692901	0.737146	Protein kinase superfamily protein
TfA010883	72	27	77	46	58	48	-0.342383	0.53691	Protein of unknown function (DUF179)
TfA010893	276	258	343	272	257	341	-0.181996	0.142498	DNAJ heat shock family protein
TfA010895	401	429	580	734	647	897	0.523454	1.08e-06	Zinc finger, C3HC4 type (RING finger) family protein
TfA010900	2501	2131	3219	2780	2607	3434	0.00210685	1	Chaperone protein htpG family protein
TfA010901	959	979	1340	800	757	998	-0.526487	1.28e-11	cryptochrome 2
TfA010902	395	479	648	595	535	742	0.134358	0.33205	Transducin/WD40 repeat-like superfamily protein
TfA010903	1551	1468	2044	1381	1338	1682	-0.368524	8.66e-05	Zinc-binding ribosomal protein family protein
TfA010905	1581	1646	2276	3369	2648	3822	0.669252	2.47e-16	U5 small nuclear ribonucleoprotein helicase, putative
TfA010908	529	597	753	688	601	872	0.0273835	1	Transducin/WD40 repeat-like superfamily protein
TfA010911	716	617	955	960	814	1134	0.180483	0.0974087	Root hair defective 3 GTP-binding protein (RHD3)
TfA010916	1193	1095	1590	1326	1244	1666	-0.0398125	0.836076	Root hair defective 3 GTP-binding protein (RHD3)
TfA010925	130	97	170	163	156	168	0.140971	0.546547	Late embryogenesis abundant (LEA) hydroxyproline-rich glycoprotein family
TfA010932	450	482	679	887	724	976	0.520731	1.76e-06	no exine formation 1
TfA010934	181	251	261	262	227	328	0.0564994	0.925823	translation initiation factor 3 (IF-3) family protein
TfA010941	910	1068	1297	1401	1228	1773	0.24915	0.0153939	U5 small nuclear ribonucleoprotein helicase
TfA010945	705	496	855	618	756	726	-0.114445	0.66941	expansin A1
TfA010951	49	82	92	64	49	65	-0.489589	0.0571566	RING/U-box superfamily protein
TfA010957	78	71	92	20	33	38	-1.57319	1.01e-10	unknown protein
TfA010959	1607	2007	2471	2145	1769	2430	-0.110206	0.413797	nuclear poly(a) polymerase
TfA010960	1180	1145	1616	1534	1383	1864	0.111465	0.222824	ARID/BRIGHT DNA-binding domain-containing protein
TfA010969	1106	976	1446	1177	1060	1440	-0.107719	0.305203	phytochrome C
TfA010976	590	567	823	567	516	661	-0.346103	5.52e-05	MMS ZWEI homologue 1
TfA010978	3559	2429	4160	3499	3521	4428	0.0113285	1	unknown protein
TfA010980	127	150	156	163	140	186	-0.00297906	1	RING/U-box superfamily protein
TfA010988	574	588	803	627	612	804	-0.110938	0.322612	Class I glutamine amidotransferase-like superfamily protein
[truncated: 33,384 more rows]

## Sheet: Up
Significantly up-regulated DEGs identified as those with adjusted p-value <0.0001 and LogFC > 1
reference_id	wt_1	wt_2	wt_3	bop2_1	bop2_2	bop2_3	logfc	adj_pvalue	annotation
TfA000293	104	94	140	1471	1211	1593	3.49552	1.75e-189	FAD-binding Berberine family protein
TfA000297	332	357	477	1121	904	1233	1.31497	2.37e-48	FAD-binding Berberine family protein
TfA000317	985	963	1391	3693	2941	4249	1.53646	5.16e-93	FAD-binding Berberine family protein
TfA000894	8	8	18	49	34	42	1.72647	2.24e-05	Pyridoxal phosphate (PLP)-dependent transferases superfamily protein
TfA001075	62	52	85	159	140	177	1.0939	7.19e-14	UDP-glucosyl transferase 71B8
TfA002694	16	33	33	98	78	108	1.62044	3.71e-14	glycine decarboxylase P-protein 2
TfA003122	3	5	7	54	54	78	3.43366	9.48e-24	Disease resistance protein (CC-NBS-LRR class) family
TfA003764	27	28	29	107	80	110	1.64402	1.15e-12	amino acid permease 7
TfA004197	15	10	33	53	46	83	1.4922	5.01e-06	amino acid permease 2
TfA004415	169	187	254	605	464	697	1.36333	2.74e-35	zinc transporter 4 precursor
TfA005359	64	141	122	3287	2628	3806	4.70359	3.42e-49	gigantea protein (GI)
TfA005377	3086	2950	4281	7381	6933	8789	1.00127	3.95e-37	cinnamate-4-hydroxylase
TfA005475	1083	1601	1709	7006	5602	7949	2.04554	8.04e-42	gigantea protein (GI)
TfA006276	74	78	72	437	315	511	2.29188	1.5e-27	Plant invertase/pectin methylesterase inhibitor superfamily protein
TfA006323	1	1	1	68	65	103	5.96424	4.81e-39	Plant invertase/pectin methylesterase inhibitor superfamily protein
TfA007327	164	165	214	1068	841	1241	2.35971	1.22e-77	salt tolerance homologue
TfA008372	21	11	19	73	86	76	2.04264	8.98e-12	Divalent ion symporter
TfA009206	14	16	26	49	47	56	1.27543	2.54e-06	FASCICLIN-like arabinogalactan-protein 11
TfA010128	6	6	11	38	27	36	1.96096	3.03e-06	2-oxoglutarate (2OG) and Fe(II)-dependent oxygenase superfamily protein
TfA010740	89	61	112	203	225	274	1.26184	4.93e-13	Major facilitator superfamily protein
TfA010996	160	272	274	2405	1862	3092	3.18947	4.46e-34	pseudo-response regulator 7
TfA011080	22	45	65	750	514	922	3.88742	5.81e-34	pseudo-response regulator 7
TfA011849	122	115	149	309	270	354	1.10314	1.25e-19	unknown protein
TfA012309	30	26	46	84	73	100	1.16701	5.73e-09	Auxin efflux carrier family protein
TfA012581	222	216	327	539	539	720	1.06869	5.37e-29	phosphoenolpyruvate carboxylase 3
TfA013223	3	7	14	25	27	32	1.63729	2.11e-05	glutathione S-transferase TAU 18
TfA013955	23	36	33	92	70	97	1.31827	2.03e-09	SNF2 domain-containing protein / helicase domain-containing protein / zinc finger protein-related
TfA014311	47	36	61	162	113	137	1.35705	8.85e-12	Leucine-rich receptor-like protein kinase family protein
TfA015500	76	98	138	346	289	396	1.56211	6.18e-30	Protein kinase superfamily protein
TfA015584	42	37	56	601	659	817	3.77611	2.25e-138	thiazole biosynthetic enzyme, chloroplast (ARA6) (THI1) (THI4)
TfA016056	15	11	19	42	41	50	1.39272	1.53e-06	HXXXD-type acyl-transferase family protein
TfA016356	67	56	87	136	179	211	1.16076	3.71e-10	Copper amine oxidase family protein
TfA018860	99	98	116	496	285	429	1.76955	1.4e-18	light-harvesting chlorophyll-protein complex II subunit B1
TfA019336	572	474	763	1389	1328	1726	1.13456	4.4e-42	Bifunctional inhibitor/lipid-transfer protein/seed storage 2S albumin superfamily protein
TfA021983	195	203	260	742	606	878	1.5836	6.66e-47	Glycosyl transferase, family 35
TfA023013	47	87	104	190	137	224	1.04095	1.18e-06	basic helix-loop-helix (bHLH) DNA-binding superfamily protein
TfA023303	5	5	12	24	31	34	1.84394	2e-06	receptor like protein 7
TfA023471	580	444	652	1667	1385	1787	1.35854	2.67e-22	Chlorophyll A-B binding family protein
TfA023591	17	17	30	53	50	61	1.19671	2.71e-05	NAD(P)-binding Rossmann-fold superfamily protein
TfA023807	150	141	215	693	664	829	1.94998	5.3e-70	cold, circadian rhythm, and RNA binding 1
TfA024634	17	23	44	115	80	115	1.72747	6.85e-14	Protein of unknown function (DUF640)
TfA024909	190	280	344	676	534	788	1.12677	1.37e-18	Walls Are Thin 1
TfA025917	91	88	130	240	223	252	1.0543	6.3e-09	unknown protein
TfA026962	0	2	5	23	21	31	3.19453	3.74e-11	Protein kinase superfamily protein
TfA027642	2	5	4	46	25	36	3.07396	2.53e-10	B-box type zinc finger family protein
TfA027905	5	2	3	81	77	95	4.44755	1.34e-39	myb-like HTH transcriptional regulator family protein
TfA030845	90	53	122	255	348	406	1.78068	1.93e-19	Glycosyl hydrolase superfamily protein
TfA030990	76	89	130	223	195	275	1.06725	3.09e-16	callose synthase 5
TfA032970	381	290	523	1075	953	1244	1.29818	1.54e-40	subtilase 1.3
TfA033998	497	455	650	1881	1426	1937	1.54345	6.86e-36	light-harvesting chlorophyll-protein complex I subunit A4
TfA035209	110	150	183	441	402	523	1.45842	2.69e-31	strictosidine synthase-like 4
TfA038511	184	184	233	572	503	685	1.37667	1.75e-34	UDP-Glycosyltransferase superfamily protein
TfA039448	18	33	36	87	68	92	1.33597	2.64e-07	nuclear factor Y, subunit C2
TfA040113	35	34	41	131	107	161	1.67971	4.45e-16	tracheary element differentiation-related 6
TfA041706	4	5	3	15	20	24	2.09345	6.28e-05	nodulin MtN21 /EamA-like transporter family protein
TfA043228	0	1	4	591	476	636	8.14991	4.22e-241	AP2/B3-like transcriptional factor family protein
TfA046333	73	46	78	141	126	196	1.05508	2.63e-07	lipid phosphate phosphatase 3
TfA047420	14	18	29	69	66	123	1.90015	2.42e-12	ATP binding cassette subfamily B4
TfA047815	0	2	3	17	13	20	3.06948	1.29e-07	cytochrome P450, family 76, subfamily C, polypeptide 6
TfA048578	9	1	7	72	90	78	3.64378	9.81e-26	Calcium-binding EF-hand family protein
TfA049188	52	26	52	106	115	128	1.26222	1.11e-07	cycling DOF factor 3
TfA049551	282	300	428	653	761	839	1.00491	1.08e-10	FASCICLIN-like arabinogalactan-protein 11
TfA049633	23	25	40	134	99	126	1.86527	1.47e-20	FAD-binding Berberine family protein
TfA049691	12	7	7	29	24	36	1.58444	7.4e-05	SOUL heme-binding family protein
TfA050633	10	20	19	324	135	284	3.72088	1.05e-10	Bifunctional inhibitor/lipid-transfer protein/seed storage 2S albumin superfamily protein
TfA052583	3	7	14	58	38	70	2.60959	1.43e-13	Auxin efflux carrier family protein
TfA053314	2	2	3	17	14	16	2.52523	1.42e-05	Protein of unknown function (DUF581)
TfA053955	0	0	1	8	9	7	4.01527	8.13e-05	Chaperonin-like RbcX protein
TfA054619	4	5	5	22	21	26	2.10522	3.33e-05	serine carboxypeptidase-like 31
TfA055075	53	42	72	148	120	168	1.21811	1.62e-14	Leucine-rich repeat (LRR) family protein
TfA055453	61	62	76	273	202	333	1.83882	3.48e-27	pseudo-response regulator 5
TfA055680	36	22	54	95	92	129	1.33493	2.12e-10	Thioredoxin superfamily protein
TfA056084	15	16	28	92	102	114	2.22001	1.03e-23	F-box family protein
TfA058752	748	704	1021	2106	1574	2389	1.12355	1.2e-21	UDP-glucosyl transferase 74B1
TfA060405	192	84	225	518	770	885	1.97239	2.67e-16	xylem cysteine peptidase 1
TfA060793	33	28	34	123	90	172	1.82308	1.79e-13	Leucine-rich repeat protein kinase family protein
TfA060937	40	46	58	114	111	142	1.18154	4.74e-12	KNOTTED1-like homeobox gene 6
TfA062845	48	49	65	147	133	184	1.34837	2.01e-18	NAD(P)-binding Rossmann-fold superfamily protein
TfA063431	11	8	21	40	51	56	1.72389	5.79e-07	NAC 007
TfA065444	4	1	5	18	18	33	2.57154	3.3e-06	UDP-Glycosyltransferase superfamily protein
TfB066046	18	12	21	85	48	81	1.89123	2.49e-10	DNA/RNA polymerases superfamily protein
TfB066325	5	6	6	28	46	56	2.73817	7.16e-11	flavin-dependent monooxygenase 1
TfB066339	20	14	24	49	48	54	1.21472	4.06e-05	Integrase-type DNA-binding superfamily protein
TfB066402	11	12	10	246	229	332	4.42092	2.9e-88	cysteine-rich RLK (RECEPTOR-like protein kinase) 8
TfB066481	23	23	28	170	114	192	2.50294	9.18e-33	Double Clp-N motif-containing P-loop nucleoside triphosphate hydrolases superfamily protein
TfB066508	4	9	9	154	120	193	4.21005	9.74e-41	cysteine-rich RLK (RECEPTOR-like protein kinase) 8
TfB066607	50	49	53	203	149	217	1.72457	2.47e-22	Regulator of chromosome condensation (RCC1) family protein
TfB067005	4649	3125	5588	13465	14387	17128	1.59561	1.4e-37	thiazole biosynthetic enzyme, chloroplast (ARA6) (THI1) (THI4)
TfB067096	5	3	14	30	23	43	1.94787	2.82e-07
TfB067143	5	10	17	29	33	43	1.54644	1.27e-05	MLP-like protein 43
TfB067370	27	32	27	66	74	76	1.15379	6.29e-06	2-oxoglutarate (2OG) and Fe(II)-dependent oxygenase superfamily protein
TfB067390	25	40	40	92	107	104	1.36571	2.8e-09	Galactose oxidase/kelch repeat superfamily protein
TfB067836	1	3	2	18	10	21	2.78242	1.24e-05	cytochrome P450, family 76, subfamily C, polypeptide 7
TfB068128	1	0	0	9	7	10	4.11831	2.18e-05	cysteine-rich RLK (RECEPTOR-like protein kinase) 8
TfB068193	1487	1212	1959	3341	3180	4160	1.03598	8.26e-30	tonoplast monosaccharide transporter2
TfB068258	18	16	30	58	44	56	1.13903	7.97e-06	CDK inhibitor P21 binding protein
TfB068456	1379	1499	2200	4695	4033	5811	1.35497	4.53e-60	UDP-Glycosyltransferase superfamily protein
TfB069134	30	29	30	102	95	139	1.73253	1.28e-14	cysteine-rich RLK (RECEPTOR-like protein kinase) 8
TfB069203	13	8	9	39	40	46	1.87747	2.27e-08	Cellulase (glycosyl hydrolase family 5) protein
TfB069207	25	16	30	43	80	74	1.31884	8.6e-05	Pectin lyase-like superfamily protein
TfB069869	308	190	345	645	640	834	1.16426	5.96e-15	flavin-binding, kelch repeat, f box 1
TfB070121	11	12	14	55	41	52	1.82406	2.36e-08	Plant invertase/pectin methylesterase inhibitor superfamily protein
TfB070285	90	72	148	270	224	287	1.18226	4.06e-16	Pectin lyase-like superfamily protein
TfB070373	0	0	0	133	127	174	10.0951	8.02e-84	Rubredoxin-like superfamily protein
TfB070425	68	88	111	260	163	240	1.14441	2e-05	Plant invertase/pectin methylesterase inhibitor superfamily
TfB070646	25	23	30	82	50	70	1.20035	3.83e-05	cytochrome P450, family 82, subfamily C, polypeptide 4
TfB071013	17	2	14	39	50	54	1.95112	1.35e-05	mini zinc finger 2
TfB071134	0	0	0	6	8	9	5.88357	1.27e-05	chitinase A
TfB071174	0	0	2	20	19	26	4.64215	3.63e-09	CONSTANS-like 5
TfB071176	3	5	5	29	35	32	2.69524	2.33e-09	Mannose-binding lectin superfamily protein
TfB071211	2	2	2	17	12	21	2.81588	4.14e-06	KNOX Arabidopsis thaliana meinox
TfB071346	667	597	804	3744	3117	4266	2.25264	2.43e-129	Pyridine nucleotide-disulphide oxidoreductase family protein
TfB071427	6	4	4	113	95	158	4.49464	4.26e-48	cysteine-rich RLK (RECEPTOR-like protein kinase) 8
TfB071545	37	22	41	86	113	118	1.50416	7.47e-10	NB-ARC domain-containing disease resistance protein
TfB071793	31	23	41	72	71	74	1.03169	6.84e-06	nitrate transporter 1.1
TfB071868	181	313	333	650	651	842	1.20252	3e-15	Bifunctional inhibitor/lipid-transfer protein/seed storage 2S albumin superfamily protein
TfB072101	20	12	9	38	42	49	1.46136	3.95e-05	RHOMBOID-like 2
TfB072550	8	7	14	51	43	52	2.16113	9.82e-11	Disease resistance protein (CC-NBS-LRR class) family
TfB072613	18	13	19	62	67	92	1.96479	6.99e-13	NB-ARC domain-containing disease resistance protein
TfB072637	6	2	5	27	42	27	2.71787	6.43e-06	NAD(P)-binding Rossmann-fold superfamily protein
TfB072761	6	9	16	43	31	39	1.69875	5.55e-07	KNOX/ELK homeobox transcription factor
TfB072798	4820	3897	5989	12010	10985	13714	1.15684	2.52e-38	Chalcone and stilbene synthase family protein
TfB073208	4	4	7	49	52	49	3.13895	5.28e-17	ARM repeat superfamily protein
TfB073232	41	60	81	185	127	196	1.31589	6.69e-10	phosphoglucomutase, putative / glucose phosphomutase, putative
TfB073533	3	0	5	25	34	30	3.27184	1.05e-11	tracheary element differentiation-related 6
TfB073878	3	4	4	119	88	123	4.69588	1.97e-51	cysteine-rich RLK (RECEPTOR-like protein kinase) 8
TfB073910	131	95	174	528	432	676	1.86278	1.08e-48	Phosphatidylinositol 3- and 4-kinase family protein with FAT domain
TfB073971	6	5	1	34	34	38	2.93449	8.44e-12	Lateral organ boundaries (LOB) domain family protein
TfB073986	5	10	6	29	33	45	2.15517	2.68e-08	FTSH protease 6
TfB074435	214	191	296	547	491	669	1.11939	5.85e-21	unknown protein
TfB074539	7	2	2	33	20	21	2.54381	1.45e-06	lectin receptor kinase a4.3
TfB074567	8	12	8	41	38	46	1.97515	2.39e-09	cellulose synthase like G3
TfB074647	11	5	13	39	54	71	2.32013	6.83e-12	pinoresinol reductase 1
TfB075292	16	17	27	76	49	80	1.60109	1.44e-08	FAD-dependent oxidoreductase family protein
TfB075502	8	7	6	30	23	34	1.86291	9.01e-07
TfB075885	13	18	12	215	159	270	3.69954	3.8e-42	cysteine-rich RLK (RECEPTOR-like protein kinase) 8
TfB075957	2	1	1	36	19	32	4.14709	1.99e-08	NB-ARC domain-containing disease resistance protein
TfB075983	3	4	2	30	24	35	3.08547	3.21e-11	unknown protein
TfB076160	11	15	14	48	27	52	1.47577	4.37e-05	KNOTTED1-like homeobox gene 6
TfB076375	1	0	3	20	12	14	3.26147	1.12e-06	NDR1/HIN1-like 1
TfB076396	10	7	7	45	32	89	2.5597	1.44e-10	Leucine-rich repeat protein kinase family protein
TfB076507	8	3	9	22	30	26	1.78838	7.94e-06	P-glycoprotein 7
TfB076557	1	0	2	10	12	15	3.31549	3.4e-06	cytochrome P450, family 96, subfamily A, polypeptide 10
TfB076782	89	112	131	276	200	294	1.03668	3.04e-05	Protein of unknown function (DUF604)
TfB077017	14	17	23	161	137	199	3.02579	5.96e-54	SPA (suppressor of phyA-105) protein family
TfB077129	111	111	143	253	264	384	1.12628	2.9e-15	Disease resistance protein (CC-NBS-LRR class) family
TfB077226	55	61	73	143	138	185	1.12711	8.23e-08	pectin methylesterase 3
TfB077385	23	16	23	89	75	96	1.89438	1.59e-14	NB-ARC domain-containing disease resistance protein
TfB077458	13	11	18	46	32	40	1.32098	2.37e-05	Protein kinase superfamily protein
TfB077469	17	14	12	47	42	61	1.61664	6.49e-08	Leucine-rich repeat transmembrane protein kinase family protein
TfB077727	2	2	8	24	14	25	2.20193	9.68e-06	cytochrome P450, family 71 subfamily B, polypeptide 7
TfB077735	9	10	14	43	30	39	1.58933	1.28e-06	UDP-glucosyl transferase 76E2
TfB078056	49	77	86	218	140	226	1.28429	8.6e-07	Immunoglobulin E-set superfamily protein
TfB078127	2	4	2	73	65	94	4.62874	8.21e-41	DNAse I-like superfamily protein
TfB078288	16	9	12	46	41	45	1.65654	7.12e-06	Concanavalin A-like lectin protein kinase family protein
TfB078340	16	19	38	75	54	72	1.31207	7.89e-06	NOD26-like intrinsic protein 1;2
TfB078362	19	19	25	54	42	84	1.33047	9.87e-07	disease resistance family protein / LRR family protein
TfB078407	8	4	11	61	76	91	3.13153	7.91e-20	Peroxidase superfamily protein
TfB078499	62	61	90	147	144	194	1.02032	2.17e-11	myb domain protein 17
TfB078613	18	19	16	93	84	101	2.21508	4e-23	P-loop containing nucleoside triphosphate hydrolases superfamily protein
TfB078702	153	131	178	416	244	436	1.06061	2.99e-09	HAD superfamily, subfamily IIIB acid phosphatase
TfB078728	15	18	30	62	54	87	1.5184	4.08e-07	Gag-Pol-related retrotransposon family protein
TfB078811	206	338	319	694	574	927	1.14787	7.46e-05
TfB078991	13	33	41	83	62	80	1.21457	1.66e-05	Raffinose synthase family protein
TfB079470	18	22	34	65	46	61	1.05377	5.92e-05	Tetratricopeptide repeat (TPR)-like superfamily protein
TfB080102	189	113	215	1112	934	1295	2.52582	9.5e-73	flavin-binding, kelch repeat, f box 1
TfB080123	34	65	74	163	134	217	1.3956	3.54e-09	alanine:glyoxylate aminotransferase 3
TfB080548	5	6	6	98	88	119	3.96979	1.86e-46	cysteine-rich RLK (RECEPTOR-like protein kinase) 8
TfB080626	4	6	10	26	22	31	1.80002	4.63e-06	cysteine-rich RLK (RECEPTOR-like protein kinase) 8
TfB080691	11	3	9	40	32	31	1.99373	2.39e-05
TfB080782	101	123	132	274	241	355	1.10819	1.2e-14	Protein of unknown function (DUF3049)
TfB080793	8	12	17	94	70	100	2.65857	5.93e-27	UDP-Glycosyltransferase superfamily protein
TfB080807	2	7	4	107	95	135	4.48924	5.04e-54	cysteine-rich RLK (RECEPTOR-like protein kinase) 8
TfB080941	19	27	35	59	52	78	1.05155	6.56e-05	trehalose-6-phosphate synthase
TfB080945	15	9	12	51	29	70	1.85464	1.49e-07
TfB080980	21	41	49	1437	1025	1528	5.00107	3.38e-28	unknown protein
TfB081033	42	48	49	127	91	143	1.1951	4.66e-09	unknown protein
TfB081164	34	29	29	74	54	90	1.05763	2.62e-05	Homeobox-leucine zipper family protein / lipid-binding START domain-containing protein
TfB081762	54	58	86	339	344	445	2.34518	7.66e-62	ARM repeat superfamily protein
TfB081810	507	379	561	1445	1457	1798	1.52934	2.77e-45	Subtilisin-like serine endopeptidase family protein
TfB081858	43	36	59	96	77	165	1.10466	1.86e-05	Plant protein of unknown function (DUF863)
TfB081879	8	4	12	30	22	42	1.78636	1.7e-06	cytochrome P450, family 71, subfamily A, polypeptide 20
TfB081993	0	0	0	9	4	8	5.7527	3.38e-05	RING/FYVE/PHD zinc finger superfamily protein
TfB082006	0	0	0	9	4	8	5.7524	3.73e-05
TfB082012	249	272	373	1336	781	1273	1.75163	2.59e-24
TfB082099	354	249	399	1000	1058	1277	1.56938	8.41e-42
TfB082222	13	13	17	35	31	51	1.26532	8.86e-05	cysteine-rich RLK (RECEPTOR-like protein kinase) 8
TfB082452	2	2	1	62	37	48	4.6168	1.79e-20	cysteine-rich RLK (RECEPTOR-like protein kinase) 8
TfB082504	0	1	0	19	17	27	5.37758	1.23e-11	heat shock transcription factor A6B
TfB082505	429	487	645	4288	3018	4175	2.71317	2.9e-60	photosystem II light harvesting complex gene 2.2
TfB082731	221	228	296	1424	1051	1492	2.23906	2.02e-41	light-harvesting chlorophyll B-binding protein 3
TfB082809	15	41	34	344	296	507	3.47631	4.84e-49	DNAJ heat shock N-terminal domain-containing protein
TfB083157	6	11	19	61	64	84	2.36672	3.2e-17	Disease resistance protein (CC-NBS-LRR class) family
TfB083185	4	8	13	23	33	40	1.76935	7.04e-06	microtubule-associated proteins 70-5
TfB083361	2	2	4	21	14	28	2.75153	1.28e-06	cysteine-rich RLK (RECEPTOR-like protein kinase) 26
TfB083988	18	22	34	65	67	84	1.37922	9.59e-10	Protein of unknown function (DUF3049)
TfB084181	19	18	13	52	47	62	1.49282	8.53e-06	Pentatricopeptide repeat (PPR-like) superfamily protein
TfB084224	12	14	19	159	129	174	3.18448	1.43e-51	cytochrome P450, family 93, subfamily D, polypeptide 1
TfB084231	3074	2566	4077	7546	6834	8879	1.09871	1.44e-48	cytochrome P450, family 705, subfamily A, polypeptide 30
TfB084250	28	42	38	246	189	303	2.58276	1.75e-34	cysteine-rich RLK (RECEPTOR-like protein kinase) 8
TfB084297	111	117	180	344	226	365	1.03086	2.77e-13	Ribonuclease H-like superfamily protein
TfB084438	1748	1639	2322	9327	7195	10298	2.06113	8.63e-109	cold, circadian rhythm, and RNA binding 1
TfB084483	9	9	11	240	211	275	4.46241	4.1e-76	S-locus lectin protein kinase family protein
TfB084513	5	13	8	46	26	41	1.92097	2.18e-05	glutamate receptor 2.7
TfB084694	72	86	116	227	227	315	1.32044	7.77e-19	phosphate transporter 4;2
TfB084704	92	64	137	215	203	244	1.02554	5.44e-11	Disease resistance protein (CC-NBS-LRR class) family
TfB084745	30	29	34	69	71	107	1.23127	2.66e-08	zinc knuckle (CCHC-type) family protein
TfB084751	5	9	9	29	34	39	1.96773	8.16e-07	Plant invertase/pectin methylesterase inhibitor superfamily protein
TfB084791	275	224	343	1329	1099	1425	2.02934	5.56e-92	thiazole biosynthetic enzyme, chloroplast (ARA6) (THI1) (THI4)
TfB084836	42	45	40	177	137	238	1.91554	4.29e-16	S-locus lectin protein kinase family protein
TfB084954	17	22	42	92	91	122	1.76058	1.05e-10	cytochrome P450, family 71, subfamily B, polypeptide 36
TfB084990	29	18	25	141	123	144	2.33043	1.64e-27	cytochrome P450, family 71 subfamily B, polypeptide 7
TfB085073	1	0	7	40	43	46	3.80292	1.43e-19	cold regulated gene 27
TfB085128	41	46	62	197	167	185	1.72093	1.4e-25	FAD-binding Berberine family protein
TfB085487	35	65	56	610	496	704	3.35051	6.02e-59	dentin sialophosphoprotein-related
TfB085575	15	8	12	830	672	972	5.95731	6.44e-273	cysteine-rich RLK (RECEPTOR-like protein kinase) 8
TfB085600	1	4	5	71	48	73	4.04949	1.05e-27	cysteine-rich RLK (RECEPTOR-like protein kinase) 8
TfB085647	37	24	39	86	75	134	1.37422	6.24e-08	Integrase-type DNA-binding superfamily protein
TfB085847	15	4	10	37	36	41	1.79664	2.11e-07
TfB085861	50	49	58	157	130	188	1.4227	2.33e-18	Protein of unknown function (DUF1218)
TfB086107	38	28	49	167	207	247	2.26836	5.32e-32	laccase 11
TfB086159	1	4	4	95	80	125	4.83272	7.45e-41
TfB086283	32	4	20	127	102	137	2.52364	4.08e-07	Disease resistance-responsive (dirigent-like protein) family protein
TfB086507	3	3	5	17	12	29	2.18468	4.72e-05	non-specific phospholipase C3
TfB086654	64	52	87	187	173	269	1.45978	1.47e-21	FAD-binding Berberine family protein
TfB086662	4	1	9	40	23	35	2.61626	1.72e-11	Pectin lyase-like superfamily protein
TfB086848	44	26	47	112	133	137	1.54697	2.09e-12
TfB087386	7	14	20	53	41	62	1.76106	6.25e-06	Polynucleotidyl transferase, ribonuclease H-like superfamily protein
TfB087391	0	0	4	36	25	42	4.41109	7.94e-15
TfB087463	39	51	52	112	105	126	1.10212	2.04e-09	LOB domain-containing protein 15
TfB087715	6	11	10	283	241	332	4.79992	2.88e-117	cysteine-rich RLK (RECEPTOR-like protein kinase) 8
TfB087736	1	4	5	24	17	21	2.43046	1.41e-06	RING/U-box superfamily protein
TfB087891	1	3	2	21	32	33	3.60251	1.46e-11	cysteine-rich RLK (RECEPTOR-like protein kinase) 8
TfB088031	42	32	69	100	86	143	1.03747	4e-07
TfB088264	54	59	85	225	197	249	1.59706	2.26e-29	Cupredoxin superfamily protein
TfB088351	20	13	33	48	75	76	1.45006	1.36e-05	Protein of unknown function (DUF3049)
TfB088404	135	125	169	433	315	456	1.3156	1.32e-20	light-harvesting chlorophyll B-binding protein 3
TfB088847	38	44	57	139	130	182	1.52694	9.92e-18	Polynucleotidyl transferase, ribonuclease H-like superfamily protein
TfB089059	0	0	0	8	8	11	6.1098	1.19e-06	DNA/RNA polymerases superfamily protein
TfB089169	30	38	61	90	71	134	1.02261	2.12e-05	unknown protein
TfB089361	32	46	52	136	83	156	1.34143	6.25e-06	nitrate transporter 1.5
TfB089466	19	10	35	71	61	101	1.70259	3.82e-10
TfB089497	174	176	265	666	413	707	1.36775	2.17e-23	zinc transporter 1 precursor
TfB089666	25	20	25	56	54	79	1.25936	3.16e-08	unknown protein
TfB089882	10	5	11	31	51	39	2.06328	3.84e-06	tracheary element differentiation-related 6
TfB090006	4	6	5	63	76	91	3.73381	6.85e-14	Cation efflux family protein
TfB090137	0	0	3	12	11	12	3.24908	2.7e-05	Plant invertase/pectin methylesterase inhibitor superfamily
TfB090178	1349	1217	1577	6977	4836	6088	1.93925	7.44e-34	chlorophyll A/B binding protein 1
TfB090204	6	6	11	38	33	32	1.99213	4.74e-08	WRKY DNA-binding protein 14
TfB090205	15	12	9	55	39	58	1.88833	2.23e-09	Oxidoreductase family protein
TfB090711	12	20	24	46	53	46	1.21609	8.37e-05	indeterminate(ID)-domain 14
TfB090738	15	22	25	51	54	66	1.29327	1.11e-06	unknown protein
TfB090752	17	25	29	74	65	86	1.49319	6.22e-10	Gag-Pol-related retrotransposon family protein
TfB090763	28	25	42	120	97	168	1.84229	8.43e-17	cysteine-rich RLK (RECEPTOR-like protein kinase) 8
TfB091067	3	4	8	19	25	39	2.27441	4.29e-07	Plant protein of unknown function (DUF828)
TfB091344	105	96	139	267	223	341	1.11577	1.55e-13	subtilase family protein
TfB092259	2	0	4	18	19	39	3.41364	1.64e-08	tracheary element differentiation-related 6
TfB092289	9	2	4	40	51	50	3.0399	2.21e-16	senescence-associated gene 12
TfB092519	1	6	2	19	29	18	2.67307	1.93e-05	UDP-glucosyl transferase 85A3
TfB092659	149	129	180	387	353	440	1.19853	3.65e-30	NB-ARC domain-containing disease resistance protein
TfB092747	0	0	0	15	15	12	6.74964	1.25e-09
TfB092855	3	8	2	18	23	25	2.1384	1.83e-05	Thioredoxin superfamily protein
TfB092865	1542	1389	2079	4031	3823	5011	1.19636	6.35e-63	UDP-glucosyl transferase 72E1
TfB093080	11	20	30	68	53	73	1.50511	7.54e-09	homeobox-3
TfB093184	40	32	54	180	227	265	2.25229	3.88e-33
TfB093339	16	12	30	57	48	86	1.54903	1.11e-08	cysteine-rich RLK (RECEPTOR-like protein kinase) 8
TfB093388	3	1	3	14	20	20	2.72627	2.61e-06	phytochrome kinase substrate-related
TfB093393	27	35	46	82	70	94	1.02103	9.26e-06	trehalose-6-phosphate synthase
TfB093843	5	10	6	28	28	34	1.9086	4.72e-06	Protein phosphatase 2C family protein
TfB093845	0	3	1	42	43	39	4.6802	1.12e-19	general control non-repressible 5
TfB094132	0	0	0	51	50	77	8.80613	2.75e-33	cysteine-rich RLK (RECEPTOR-like protein kinase) 8
TfB094156	53	36	71	129	117	158	1.17392	2.09e-09	Disease resistance protein (CC-NBS-LRR class) family
TfB094270	117	110	177	475	365	520	1.58746	4.8e-44	FAD-binding Berberine family protein
TfB094316	117	104	145	271	280	366	1.15548	2.53e-21
TfB094317	84	79	139	235	212	307	1.15811	1.46e-16	crooked neck protein, putative / cell cycle protein, putative
TfB094388	65	91	102	234	172	263	1.19561	2.82e-07	K-box region and MADS-box transcription factor family protein
TfB094549	32	29	47	113	93	168	1.61293	3.28e-12	cysteine-rich RLK (RECEPTOR-like protein kinase) 8
TfB094611	19	13	27	71	44	99	1.67446	5.54e-05	cysteine-rich RLK (RECEPTOR-like protein kinase) 8
TfB094631	20	25	29	66	61	88	1.36475	4.24e-09	zinc knuckle (CCHC-type) family protein
TfB094761	36	33	47	132	115	203	1.7704	2.57e-14	Gag-Pol-related retrotransposon family protein
TfB094898	21	29	27	86	65	125	1.64413	2.03e-09	DNA/RNA polymerases superfamily protein
TfB094899	36	35	59	165	130	220	1.81403	2.08e-18	disease resistance protein (TIR-NBS-LRR class)
TfB094909	0	0	0	151	124	158	10.096	4.33e-81	CAP160 protein
TfB094913	8	11	15	42	31	44	1.6082	7.11e-07	Gag-Pol-related retrotransposon family protein
TfB094931	2	6	4	222	196	284	5.65779	2.6e-104	cytochrome P450, family 76, subfamily C, polypeptide 4
TfB094943	11	19	34	83	68	105	1.83902	1.31e-11	cysteine-rich RLK (RECEPTOR-like protein kinase) 8
TfB094976	30	26	51	97	99	130	1.44927	8.59e-10	zinc knuckle (CCHC-type) family protein
TfB095126	34	32	41	307	258	386	2.97374	1.36e-74	cysteine-rich RLK (RECEPTOR-like protein kinase) 8
TfB095193	264	184	286	782	653	856	1.4719	1.43e-35	Concanavalin A-like lectin protein kinase family protein
TfB095253	12	3	6	28	39	53	2.30694	2.03e-06	cytochrome P450, family 96, subfamily A, polypeptide 1
TfB095640	21	22	31	68	71	107	1.55727	2.27e-10	ATP binding
TfB095691	25	24	35	90	92	134	1.73605	1.72e-11	Gag-Pol-related retrotransposon family protein
TfB095699	50	57	73	144	127	186	1.17028	2.18e-08	cysteine-rich RLK (RECEPTOR-like protein kinase) 8
TfB095715	36	34	50	134	112	202	1.71661	5.41e-13	Reverse transcriptase (RNA-dependent DNA polymerase)
TfB095750	40	43	58	111	106	164	1.25837	1.13e-09	cysteine-rich RLK (RECEPTOR-like protein kinase) 8
TfB095821	2	1	3	12	15	19	2.70417	2.07e-05	Family of unknown function (DUF716)
TfB095824	614	482	765	1395	1387	1547	1.06318	1.97e-11	Bifunctional inhibitor/lipid-transfer protein/seed storage 2S albumin superfamily protein
TfB095950	62	94	135	285	189	275	1.21363	5.91e-05	Protein kinase family protein with domain of unknown function (DUF26)
TfB095993	38	33	48	136	116	205	1.75592	2.24e-14	Gag-Pol-related retrotransposon family protein
TfB096007	40	44	53	120	108	152	1.29891	1.01e-12	zinc knuckle (CCHC-type) family protein
TfB096080	53	48	92	181	164	234	1.42583	1.95e-16	Plant transposase (Ptta/En/Spm family)
TfB096081	235	257	382	707	657	898	1.21081	4.21e-27	F-box associated ubiquitination effector family protein
TfB096117	108	116	156	299	271	363	1.12819	6.76e-15	Ankyrin-repeat containing protein
TfB096152	76	68	107	223	193	259	1.26242	3.14e-18	photosystem I subunit D-1
TfB096234	54	46	82	217	176	307	1.7705	4.46e-18	cysteine-rich RLK (RECEPTOR-like protein kinase) 8
TfB096274	6	7	5	91	84	107	3.77542	1e-38	UB-like protease 1A
TfB096297	7	5	15	42	45	69	2.35267	9.61e-13	hydroxyproline-rich glycoprotein family protein
TfB096339	5	7	6	95	114	149	4.10759	1.56e-19	Cation efflux family protein
TfB096340	573	890	962	1875	1629	2524	1.12833	1.44e-05	natural resistance-associated macrophage protein 1
TfB096341	56	93	79	234	158	224	1.24132	6.08e-05	UDP-Glycosyltransferase superfamily protein
TfB096416	46	39	62	136	118	212	1.4834	1.84e-12	cysteine-rich RLK (RECEPTOR-like protein kinase) 8
TfB096486	15	22	36	77	51	105	1.50201	4.05e-06	cysteine-rich RLK (RECEPTOR-like protein kinase) 8
TfB096566	50	47	57	246	188	322	2.10261	6.32e-19	light-harvesting chlorophyll-protein complex II subunit B1
TfB096669	182	159	235	457	381	559	1.10714	1.98e-23	Flavin-binding monooxygenase family protein
TfB096670	37	24	46	97	80	114	1.27673	1.83e-06	Transducin/WD40 repeat-like superfamily protein
TfB096723	13	7	10	742	623	881	6.03912	3.19e-280	cysteine-rich RLK (RECEPTOR-like protein kinase) 8
TfB096727	13	12	10	270	254	368	4.4798	1.7e-92	cysteine-rich RLK (RECEPTOR-like protein kinase) 8
TfB096731	11	16	17	51	34	50	1.44205	1.04e-06	Tetratricopeptide repeat (TPR)-like superfamily protein
TfB096753	1	4	3	18	14	15	2.34157	5.06e-05	Integrase-type DNA-binding superfamily protein
TfB096819	37	37	50	121	109	170	1.51369	1.62e-15	DNA/RNA polymerases superfamily protein
TfB096988	12	8	8	51	49	62	2.34614	1.47e-13	NB-ARC domain-containing disease resistance protein
TfB097169	57	47	83	550	414	497	2.81586	2.85e-33	chlorophyll A/B binding protein 1
TfB097170	325	220	375	3092	2216	2967	3.00508	4.03e-56	light-harvesting chlorophyll-protein complex II subunit B1
TfB097291	666	555	886	2080	1494	2065	1.25856	2.56e-35	Major facilitator superfamily protein
TfB097293	61	84	90	251	162	239	1.29233	1.83e-06	BED zinc finger ;hAT family dimerisation domain
TfB097413	16	22	20	61	78	77	1.72569	1.19e-09	serine carboxypeptidase-like 48
TfB097503	6	6	5	20	21	26	1.78781	8.54e-05	Chalcone and stilbene synthase family protein
TfB097509	22	13	20	110	103	109	2.38093	2.47e-23	cytochrome P450, family 71, subfamily B, polypeptide 24
TfB097645	69	57	81	187	140	198	1.17166	8.66e-13	zinc knuckle (CCHC-type) family protein
TfB097646	8	7	7	26	26	34	1.78025	6.12e-06	Chalcone and stilbene synthase family protein
TfB097690	6	8	8	40	25	37	2.02534	5.57e-07	cysteine-rich RLK (RECEPTOR-like protein kinase) 26
TfB097778	19	17	25	63	50	100	1.61622	1.02e-08	cysteine-rich RLK (RECEPTOR-like protein kinase) 8
TfB097781	19	16	18	43	51	53	1.29941	7.82e-06	indoleacetic acid-induced protein 16
TfB097921	28	30	35	98	99	160	1.75178	1.27e-11	Gag-Pol-related retrotransposon family protein
TfB097984	3	4	1	42	33	43	3.64769	7.98e-13	Polynucleotidyl transferase, ribonuclease H-like superfamily protein
TfB098101	734	449	813	3083	2337	3328	1.96357	1.66e-36	light-harvesting chlorophyll-protein complex II subunit B1
TfB098102	397	289	464	1572	1185	1489	1.7221	3.78e-42	light-harvesting chlorophyll-protein complex II subunit B1
TfB098211	25	25	32	84	77	98	1.48862	1.6e-11	cysteine-rich RLK (RECEPTOR-like protein kinase) 8
TfB098245	104	70	103	421	395	512	2.08858	3.96e-58	thiaminC
TfB098274	38	44	60	143	134	185	1.53303	1.38e-14	cysteine-rich RLK (RECEPTOR-like protein kinase) 8
TfB098344	23	22	27	294	252	367	3.48564	8.62e-90	cysteine-rich RLK (RECEPTOR-like protein kinase) 8
TfB098380	5	7	8	66	66	101	3.34475	2.36e-23	Cysteine proteinases superfamily protein
TfB098496	2	1	2	39	19	39	4.01004	3.12e-13	hydroxymethylbilane synthase
TfB098539	436	348	567	1395	970	1407	1.31666	2.76e-32	Major facilitator superfamily protein
TfB098546	43	55	63	126	121	159	1.16403	1.44e-11	KNOTTED1-like homeobox gene 6
TfB098583	32	27	50	119	91	161	1.59429	1.41e-13	unknown protein
TfB098662	30	31	56	150	114	200	1.81769	1.71e-18	cysteine-rich RLK (RECEPTOR-like protein kinase) 8
TfB098785	20	28	28	74	100	93	1.64816	1.79e-08	serine carboxypeptidase-like 48
TfB098866	18	25	30	74	68	83	1.45579	1.61e-09	Gag-Pol-related retrotransposon family protein
TfB098922	1	6	5	122	98	139	4.69503	1.34e-57	cysteine-rich RLK (RECEPTOR-like protein kinase) 8
TfB099016	6	8	16	30	33	42	1.63635	1.19e-06	glutathione S-transferase TAU 18
TfB099040	32	15	42	96	65	98	1.38515	2.56e-05	bromo-adjacent homology (BAH) domain-containing protein
TfB099052	14	24	26	51	42	66	1.13782	3.49e-05	cysteine-rich RLK (RECEPTOR-like protein kinase) 8
TfB099095	3	0	3	15	16	26	3.00636	5.02e-08	cysteine-rich RLK (RECEPTOR-like protein kinase) 8
TfB099154	62	61	101	171	168	273	1.2803	5e-10	unknown protein
TfB099179	7	13	16	105	93	125	2.98794	1.53e-36	cytochrome P450, family 93, subfamily D, polypeptide 1
TfB099180	6	4	4	58	40	72	3.38851	6.59e-19	phospholipase D alpha 4
TfB099181	4323	3614	5726	10634	9572	12568	1.10104	1.36e-48	cytochrome P450, family 93, subfamily D, polypeptide 1
TfB099282	7	7	8	184	169	217	4.50748	1.21e-88	cysteine-rich RLK (RECEPTOR-like protein kinase) 8
TfB099283	9	8	9	228	203	289	4.60184	1.29e-98	cysteine-rich RLK (RECEPTOR-like protein kinase) 8
TfB099296	36	34	47	130	110	196	1.71153	5.29e-13	unknown protein
TfB099406	70	59	94	283	276	373	1.89543	3.52e-48	thiaminC
TfB099435	15	3	13	39	56	64	2.18656	6.36e-08	laccase 11
TfB099479	18	9	17	43	30	42	1.2134	3.92e-05	unknown protein
TfB099501	10	10	14	164	142	174	3.64367	1.27e-48	Polynucleotidyl transferase, ribonuclease H-like superfamily protein
TfB099558	4	5	4	134	105	143	4.67223	9.55e-60	cysteine-rich RLK (RECEPTOR-like protein kinase) 8
TfB099658	48	34	44	111	73	110	1.04276	3.61e-06	homeobox gene 8
TfB099664	61	56	75	164	115	173	1.06271	3.59e-10	homeobox gene 8
TfB099667	63	52	77	215	186	319	1.72272	8.63e-19	cysteine-rich RLK (RECEPTOR-like protein kinase) 8
TfB099717	9	12	10	101	95	131	3.21049	3.95e-32	cysteine-rich RLK (RECEPTOR-like protein kinase) 8
TfB099718	5	4	4	41	26	53	2.99094	1.07e-12	zinc knuckle (CCHC-type) family protein
TfB099850	4	3	3	82	56	100	4.34701	1.13e-32	Gag-Pol-related retrotransposon family protein
TfB099863	34	35	42	103	92	123	1.34641	6.11e-12	zinc knuckle (CCHC-type) family protein
TfB100123	11	14	11	148	116	205	3.49875	4.24e-34	cysteine-rich RLK (RECEPTOR-like protein kinase) 8
TfB100242	18	17	21	265	246	345	3.75417	2.92e-86	cysteine-rich RLK (RECEPTOR-like protein kinase) 8
TfB100437	29	30	37	82	75	115	1.32436	9.24e-09	cysteine-rich RLK (RECEPTOR-like protein kinase) 8
TfB100751	1799	1378	2249	6153	4822	7015	1.56118	6.02e-59	FAD-binding Berberine family protein
TfB100769	5	5	3	72	48	69	3.6525	8.24e-22	Armadillo/beta-catenin-like repeat ; C2 calcium/lipid-binding domain (CaLB) protein
TfB100772	140	188	250	571	380	545	1.21202	1.2e-05	laccase 8
TfB100791	43	52	74	169	155	178	1.41072	1.5e-18	phytochrome interacting factor 3-like 6
TfB100793	126	80	150	287	333	357	1.30521	1.24e-09	Bifunctional inhibitor/lipid-transfer protein/seed storage 2S albumin superfamily protein
TfB100869	79	76	73	300	182	270	1.52938	1.94e-14	Nucleotide-diphospho-sugar transferases superfamily protein
TfB100943	30	21	34	62	74	89	1.23546	1.55e-08	zinc knuckle (CCHC-type) family protein
TfB101135	27	18	35	66	63	87	1.26411	8.66e-09	unknown protein
TfB101147	0	0	1	12	10	11	4.46556	1.63e-06	cytochrome P450, family 82, subfamily C, polypeptide 4
TfB101163	83	76	108	329	247	377	1.66272	6.27e-34	zinc knuckle (CCHC-type) family protein
TfB101174	18	15	12	422	332	513	4.62406	4.8e-128	cysteine-rich RLK (RECEPTOR-like protein kinase) 8
TfB101254	3	1	7	22	20	16	2.2085	2.05e-06	Pectin lyase-like superfamily protein
TfB101266	381	412	560	989	923	1247	1.05603	1.43e-20	DNA/RNA polymerases superfamily protein
TfB101267	1	1	1	138	125	139	6.74759	5.27e-69	S-adenosyl-L-methionine-dependent methyltransferases superfamily protein
TfB101274	0	2	1	79	54	67	5.73921	4.82e-31	S-adenosyl-L-methionine-dependent methyltransferases superfamily protein
TfB101275	2	2	2	56	54	69	4.65318	3.09e-29	cysteine-rich RLK (RECEPTOR-like protein kinase) 8
TfB101277	9	8	10	225	202	282	4.52707	1.65e-93	cysteine-rich RLK (RECEPTOR-like protein kinase) 8
TfB101287	21	14	23	53	51	68	1.39571	8.97e-08	unknown protein
TfB101292	198	203	291	466	483	601	1.0019	5.21e-14	DNA/RNA polymerases superfamily protein
TfB101307	31	23	50	98	70	105	1.23458	1.98e-06
TfB101374	0	0	1	268	220	266	8.963	2.01e-111	CAP160 protein
TfB101375	0	0	0	167	133	163	10.1949	1.18e-77	CAP160 protein
TfB101441	3	2	7	21	30	31	2.58512	3.33e-08	Family of unknown function (DUF716)
TfB101620	41	46	61	196	164	181	1.70941	2.78e-24	FAD-binding Berberine family protein
TfB101698	3	9	11	38	46	53	2.39895	2.78e-10	Disease resistance protein (CC-NBS-LRR class) family
TfB101703	120	113	156	351	373	432	1.40744	1.74e-34	Chaperone DnaJ-domain superfamily protein
TfB101808	22	15	18	111	99	113	2.38039	9.81e-26	cytochrome P450, family 71 subfamily B, polypeptide 7
TfB101868	19	19	26	69	68	103	1.7306	1.21e-13	phosphate transporter 4;2
TfB102048	43	40	75	116	116	151	1.12321	2.85e-07	cysteine-rich RLK (RECEPTOR-like protein kinase) 8
TfB102392	100	143	182	393	256	375	1.10535	1.83e-05	unknown protein
TfB102527	0	1	0	11	5	9	4.06042	5.65e-05	DNA/RNA polymerases superfamily protein
TfB102580	8	19	24	50	37	48	1.24037	7.82e-05	Raffinose synthase family protein
TfB102746	90	87	133	845	648	891	2.7809	4.09e-45	light-harvesting chlorophyll-protein complex II subunit B1
TfB102747	269	165	287	2398	1709	2274	2.97875	2.6e-47	light-harvesting chlorophyll-protein complex II subunit B1
TfB102797	0	0	0	14	13	18	6.83658	1.89e-08	NB-ARC domain-containing disease resistance protein
TfB102943	126	123	176	313	338	377	1.1156	7.86e-16	FASCICLIN-like arabinogalactan 2
TfB103018	37	33	49	130	106	192	1.66317	7.99e-14	cysteine-rich RLK (RECEPTOR-like protein kinase) 8
TfB103324	7	1	6	30	28	60	2.85711	8.94e-10	cysteine-rich RLK (RECEPTOR-like protein kinase) 8
TfB103333	0	0	0	173	137	172	10.2518	4.24e-82	allene oxide synthase
TfB103356	24	17	37	85	86	112	1.69785	8.98e-12	cysteine-rich RLK (RECEPTOR-like protein kinase) 8
TfB103500	56	55	58	139	134	152	1.15207	6.39e-06	disease resistance family protein / LRR family protein
TfB103530	24	17	29	66	42	61	1.10235	6.4e-06	zinc knuckle (CCHC-type) family protein
TfB103585	7	11	21	329	184	364	4.32097	1.2e-26	dentin sialophosphoprotein-related
TfB103772	39	25	39	73	87	88	1.10309	2.69e-06	indoleacetic acid-induced protein 16
TfB103917	2	5	3	23	20	48	2.9478	2.44e-09	Leucine-rich repeat protein kinase family protein
TfB104000	199	188	270	555	595	683	1.31966	1.76e-36	Chaperone DnaJ-domain superfamily protein
TfB104039	68	68	111	260	207	323	1.50997	1.55e-27	Bifunctional inhibitor/lipid-transfer protein/seed storage 2S albumin superfamily protein
TfB104084	33	42	44	140	97	123	1.42541	1.1e-10	Leucine Rich Repeat protein family
TfB104180	4	5	12	36	36	53	2.3922	1.95e-11	hydroxyproline-rich glycoprotein family protein
TfB104187	35	29	66	135	139	165	1.60335	2.83e-18	Major facilitator superfamily protein
TfB104309	12	15	17	38	42	56	1.45228	6.35e-07	cysteine-rich RLK (RECEPTOR-like protein kinase) 8
TfB104572	31	55	52	140	93	161	1.3221	1.11e-05	Terpenoid cyclases/Protein prenyltransferases superfamily protein
TfB104781	37	39	41	109	102	137	1.3963	9.33e-13	zinc knuckle (CCHC-type) family protein
TfB104782	30	33	56	112	105	161	1.50169	1.3e-11	cysteine-rich RLK (RECEPTOR-like protein kinase) 8
TfB104837	17	11	12	267	218	352	4.19338	7.22e-84	cysteine-rich RLK (RECEPTOR-like protein kinase) 8
TfB104877	222	183	286	584	609	767	1.33997	1.26e-35	maternal effect embryo arrest 59
TfB105004	114	74	143	712	584	765	2.47767	4.66e-84	flavin-binding, kelch repeat, f box 1
TfB105009	23	15	26	67	52	98	1.57832	2.11e-09	cysteine-rich RLK (RECEPTOR-like protein kinase) 8
TfB105136	124	87	145	692	583	718	2.32249	1.21e-74	flavin-binding, kelch repeat, f box 1

## Sheet: Down
Significantly down-regulated DEGs identified as those with adjusted p-value <0.0001 and LogFC <-1
reference_id	wt_1	wt_2	wt_3	bop2_1	bop2_2	bop2_3	logfc	adj_pvalue	annotation
TfA000080	799	779	1136	461	444	583	-1.03025	1.5e-35	cyclin-dependent kinase-activating kinase assembly factor-related / CDK-activating kinase assembly factor-related
TfA000881	389	29	334	22	36	20	-3.35884	1.6e-06	GRAS family transcription factor
TfA001422	313	41	277	18	47	33	-2.7939	1.56e-05	Late embryogenesis abundant (LEA) hydroxyproline-rich glycoprotein family
TfA002045	100	0	105	1	5	0	-5.03933	1.49e-05	calmodulin-like 41
TfA002182	12475	11152	17121	6674	7260	8329	-1.02558	9.49e-19	ubiquitin-conjugating enzyme 28
TfA002330	128	127	211	42	62	52	-1.70547	8.29e-08	sugar transporter 1
TfA002387	715	759	1032	410	376	479	-1.1503	1.67e-42	B-box zinc finger family protein
TfA002405	38	56	47	8	4	8	-2.97721	9.8e-18	Major facilitator superfamily protein
TfA002426	84	167	156	77	66	74	-1.07628	2.85e-05	Tetratricopeptide repeat (TPR)-like superfamily protein
TfA002783	1357	1038	1613	0	65	1	-5.91942	4.85e-08	homolog of carrot EP3-3 chitinase
TfA002968	325	13	254	12	15	13	-4.00282	2.68e-07	proline transporter 1
TfA003104	39	92	63	11	4	8	-3.25759	3.22e-13	SKU5 similar 14
TfA003154	14	40	40	9	1	3	-2.98066	1.49e-14	SKU5 similar 12
TfA003772	32	14	34	6	2	3	-2.97769	4.01e-10	zinc finger (AN1-like) family protein
TfA004152	1490	1005	1845	632	633	791	-1.23348	2.79e-20	amino acid permease 2
TfA004832	91	40	98	32	28	31	-1.47862	1.4e-06	Integrase-type DNA-binding superfamily protein
TfA005175	67	59	95	28	35	44	-1.20605	1.55e-08	carboxyesterase 17
TfA005267	40	21	54	11	17	19	-1.43186	7.54e-05	F-box and associated interaction domains-containing protein
TfA005299	207	149	258	61	70	84	-1.66917	3.28e-05	UDP-glucosyl transferase 85A2
TfA005532	78	2	99	3	8	1	-3.87841	7.98e-05	Calcium-binding EF-hand family protein
TfA005551	43	84	92	20	19	22	-1.99595	5.86e-05	UDP-glucosyl transferase 85A2
TfA005723	70	82	116	9	12	7	-3.39471	2.74e-33	myb-like transcription factor family protein
TfA005959	107	126	174	69	76	75	-1.04198	1.13e-09	2-oxoglutarate (2OG) and Fe(II)-dependent oxygenase superfamily protein
TfA005969	609	626	868	287	270	323	-1.41654	2.15e-19	Ribosomal protein L35Ae family protein
TfA006299	100	95	151	45	34	64	-1.4385	8.75e-14	Homeodomain-like superfamily protein
TfA006313	96	65	121	34	36	55	-1.33616	5.27e-08	Cytochrome b561/ferric reductase transmembrane protein family
TfA006670	52	64	84	5	8	7	-3.45789	1.44e-27	Aluminium induced protein with YGL and LRDR motifs
TfA007127	41	0	17	1	1	2	-3.93606	6.39e-06	O-Glycosyl hydrolases family 17 protein
TfA007609	111	171	204	81	63	91	-1.21317	9.94e-10	laccase 14
TfA007767	18	9	20	1	1	2	-3.59256	2.69e-08	cytochrome P450, family 707, subfamily A, polypeptide 1
TfA008525	401	126	399	97	133	123	-1.52363	4.26e-05	UDP-Glycosyltransferase superfamily protein
TfA008579	0	28	19	0	1	1	-4.47127	2.97e-11	ABC-2 type transporter family protein
TfA009125	47	51	67	31	22	30	-1.15366	1.45e-05	basic helix-loop-helix (bHLH) DNA-binding superfamily protein
TfA009151	42	40	46	21	21	23	-1.14317	2.36e-05	isopentenyl diphosphate isomerase 1
TfA009189	353	368	515	199	186	229	-1.17108	2.44e-29	Protein of unknown function (DUF506)
TfA009484	152	37	119	3	6	7	-4.40373	2.04e-09	Auxin efflux carrier family protein
TfA009617	1561	77	1343	91	209	181	-2.7466	7.34e-05	Phosphate-responsive 1 family protein
TfA009826	144	178	236	87	85	114	-1.12723	5.52e-15	NDH-dependent cyclic electron flow 1
TfA009848	13	68	34	2	7	1	-3.64323	1.27e-06	basic leucine-zipper 44
TfA010212	117	114	186	68	75	72	-1.09451	1.15e-05	HXXXD-type acyl-transferase family protein
TfA010240	723	43	633	55	114	81	-2.5846	5.51e-05	A20/AN1-like zinc finger family protein
TfA010250	10	6	21	1	3	2	-2.70456	1.03e-05	A20/AN1-like zinc finger family protein
TfA010583	9	39	26	5	6	8	-2.11364	1.29e-07	sphingosine kinase 1
TfA010621	1078	953	1494	441	497	601	-1.35204	4.45e-18	unknown protein
TfA010786	7	11	13	1	1	1	-3.3712	1.83e-05	unknown protein
TfA010843	183	49	185	34	33	46	-2.03083	2.27e-07	WRKY DNA-binding protein 40
TfA010957	78	71	92	20	33	38	-1.57319	1.01e-10	unknown protein
TfA011089	798	478	933	341	439	429	-1.01259	1.29e-08	APS reductase 3
TfA011379	8	24	31	4	1	3	-3.07619	3.29e-10	Cystatin/monellin superfamily protein
TfA011602	3429	2717	4284	1327	1418	1689	-1.39399	1.24e-32	Exostosin family protein
TfA011969	92	47	120	24	36	33	-1.60684	6.16e-07	PLATZ transcription factor family protein
TfA012501	911	430	981	372	351	441	-1.15091	1.07e-07	tetraspanin8
TfA013160	1722	232	1492	238	264	266	-2.29752	1.13e-06	unknown protein
TfA013719	27	37	35	9	7	2	-2.60042	1.86e-13	Pollen Ole e 1 allergen and extensin family protein
TfA013732	18	47	49	6	4	9	-2.72554	1.7e-15	beta-galactosidase 12
TfA013829	3	8	9	0	0	0	-5.84689	1.43e-05	Mo25 family protein
TfA014091	504	590	746	274	257	296	-1.31553	8.27e-25	unknown protein
TfA014142	658	14	594	0	27	1	-5.46815	4.52e-07	AUX/IAA transcriptional regulator family protein
TfA014539	165	223	252	126	95	133	-1.02585	4.91e-11	alpha/beta-Hydrolases superfamily protein
TfA014604	80	53	80	37	22	49	-1.16102	2.64e-06	endoxyloglucan transferase A3
TfA014993	76	92	114	34	35	40	-1.53347	1.66e-16	Class I glutamine amidotransferase-like superfamily protein
TfA015365	31	25	43	11	9	19	-1.50189	1.06e-05	glycosyl hydrolase family 81 protein
TfA015612	3210	2192	3764	1388	1382	1543	-1.24183	2.58e-22	delta tonoplast integral protein
TfA015804	31	7	31	0	1	0	-5.75458	6.44e-05	Nodulin MtN3 family protein
TfA016077	49	94	93	21	29	19	-1.91247	8.53e-05	glycerol-3-phosphate acyltransferase 6
TfA016149	140	46	120	19	25	42	-2.01376	7.56e-05	Thiamin diphosphate-binding fold (THDP-binding) superfamily protein
TfA016635	104	75	127	40	42	52	-1.35198	1.3e-11	basic leucine-zipper 44
TfA016650	0	166	95	1	5	0	-5.47178	2.72e-06	Cysteine proteinases superfamily protein
TfA016734	65	73	129	37	27	65	-1.20958	8.91e-07	12-oxophytodienoate reductase 2
TfA017031	427	128	480	96	158	155	-1.46204	6.38e-05	AUX/IAA transcriptional regulator family protein
TfA017474	13	35	14	1	1	0	-4.92173	8.97e-05	serine carboxypeptidase-like 20
TfA017562	593	166	690	127	151	164	-1.83377	7.38e-07	xyloglucan endotransglucosylase/hydrolase 15
TfA017778	1	61	43	0	2	0	-5.59087	1.99e-05	Eukaryotic aspartyl protease family protein
TfA018091	38	44	59	27	22	28	-1.03289	6.99e-05	Ribosomal protein L18ae family
TfA018267	109	95	139	54	63	70	-1.03647	6.32e-07	Ribosomal protein L18ae family
TfA018601	76	36	82	23	20	43	-1.34725	3.17e-05	Regulator of Vps4 activity in the MVB pathway protein
TfA018646	891	416	919	275	347	332	-1.36643	1.16e-10	ChaC-like family protein
TfA019299	802	704	1080	350	442	544	-1.11417	1.93e-10	Subtilase family protein
TfA019707	129	167	174	85	66	102	-1.07374	3.43e-10	Aldolase superfamily protein
TfA019789	37	36	59	26	15	30	-1.05462	9.55e-05	unknown protein
TfA019869	13	14	18	3	1	5	-2.44059	6.23e-06	oxidative stress 3
TfA019935	6	6	9	0	0	0	-5.91634	7.56e-06	unknown protein
TfA020234	6800	1563	6826	0	248	2	-5.88656	4.22e-08	lipid transfer protein 12
TfA020386	117	104	157	58	64	81	-1.05918	1.16e-05	serine protease inhibitor, Kazal-type family protein
TfA020426	41	23	46	17	11	19	-1.38505	8.39e-06	SAUR-like auxin-responsive protein family
TfA020804	1932	1796	2560	743	702	822	-1.6328	9.4e-87	methylesterase PCR A
TfA020821	265	114	262	109	79	98	-1.32066	1.4e-06	Haloacid dehalogenase-like hydrolase (HAD) superfamily protein
TfA021113	10	48	40	9	5	1	-2.81858	1.83e-06	H(+)-ATPase 8
TfA021194	33	0	35	0	2	0	-4.92896	2.02e-06	SAUR-like auxin-responsive protein family
TfA021355	10	24	18	2	0	1	-4.11448	5.7e-12	ATPases;nucleotide binding;ATP binding;nucleoside-triphosphatases;transcription factor binding
TfA021550	13	24	18	6	0	1	-3.08161	1.84e-08	Plant invertase/pectin methylesterase inhibitor superfamily
TfA021596	147	59	160	61	44	62	-1.28504	1.58e-08	nudix hydrolase homolog 17
TfA021637	64	66	80	43	23	51	-1.02208	1.24e-05	RING/U-box superfamily protein
TfA021720	32	41	50	23	19	21	-1.12446	8.87e-05	SOUL heme-binding family protein
TfA021731	587	106	583	88	126	123	-2.0429	1.03e-06	nudix hydrolase homolog 17
TfA022495	5	11	13	1	0	0	-4.55339	5.89e-06	lupeol synthase 2
TfA022529	105	43	132	1	8	1	-4.82881	2.67e-09	O-methyltransferase 1
TfA022547	163	102	172	52	45	52	-1.71482	7.37e-15	O-methyltransferase 1
TfA022615	201	5	165	3	15	4	-4.11513	8.47e-05	Glycinamide ribonucleotide (GAR) synthetase
TfA022624	13	17	12	0	1	0	-5.09377	2.85e-10	H(+)-ATPase 9
TfA022636	13	27	24	1	1	3	-3.75727	1.33e-09	myo-inositol oxygenase 4
TfA022732	48	34	52	14	17	11	-1.82413	1.3e-08	unknown protein
TfA022843	217	97	229	81	88	96	-1.1837	1.58e-05	Protein phosphatase 2C family protein
TfA022959	7	23	23	0	3	5	-2.8333	1.55e-08	Pollen Ole e 1 allergen and extensin family protein
TfA022961	376	420	528	198	190	235	-1.25495	2.42e-33	Nodulin MtN3 family protein
TfA023017	479	419	646	248	261	279	-1.12606	1.14e-27	unknown protein
TfA023506	3232	3520	4720	1714	1582	2015	-1.27516	2.03e-77	protochlorophyllide oxidoreductase A
TfA023650	1535	231	1427	240	296	314	-2.03962	4.37e-06	UDP-D-glucuronate 4-epimerase 1
TfA023881	2280	115	2135	87	205	163	-3.41463	2.91e-06	ethylene responsive element binding factor 5
TfA024502	23	24	25	5	3	6	-2.50278	2.19e-09	Plant invertase/pectin methylesterase inhibitor superfamily protein
TfA024746	4177	261	3916	136	404	270	-3.45438	4.39e-07	F-box family protein
TfA025388	30	405	260	1	6	0	-6.67915	8.07e-13	xyloglucan endotransglucosylase/hydrolase 1
TfA025539	53	35	53	14	18	31	-1.33688	6.37e-06	unknown protein
TfA025629	9	4	7	0	0	0	-5.85045	2.21e-05	glutamate dehydrogenase 2
TfA025649	24	25	45	14	13	15	-1.30944	9.92e-05	Protein of unknown function (DUF506)
TfA025652	8	24	13	3	1	2	-2.99796	7.8e-08	Pectate lyase family protein
TfA025950	195	142	234	101	85	82	-1.23916	7.34e-07	Galactose oxidase/kelch repeat superfamily protein
TfA026040	2130	1967	2821	1230	1098	1338	-1.07798	8.72e-34	photosystem I reaction center subunit PSI-N, chloroplast, putative / PSI-N, putative (PSAN)
TfA026343	61	94	106	33	23	27	-1.81281	3.7e-17	trehalose phosphatase/synthase 11
TfA026428	26	38	43	8	13	12	-1.84952	2.33e-08	glutathione S-transferase zeta 1
TfA026552	16	136	100	16	10	15	-2.78871	6.21e-06	ABC-2 type transporter family protein
TfA026838	611	632	799	274	369	377	-1.16449	2.16e-21	indole-3-acetic acid inducible 14
TfA026939	55	39	59	30	27	22	-1.111	5.01e-05	F-box family protein
TfA027194	98	83	135	46	58	60	-1.10061	5.37e-08	HSP20-like chaperones superfamily protein
TfA027721	55	75	94	42	40	42	-1.00956	2.18e-05	6-phosphogluconolactonase 1
TfA028222	12	4	10	2	0	1	-3.12179	2.35e-05	Transmembrane amino acid transporter family protein
TfA028255	82	130	158	46	28	45	-1.79849	4.68e-09	cationic amino acid transporter 7
TfA028333	350	107	324	26	56	40	-2.80057	4.76e-07	related to ABI3/VP1 2
TfA028394	143	215	223	56	65	64	-1.8159	2.04e-15	related to ABI3/VP1 2
TfA028559	162	184	236	112	91	113	-1.04531	3.76e-15	unknown protein
TfA028997	6	26	15	4	2	3	-2.50263	9.41e-07	unknown protein
TfA029014	499	84	494	26	51	37	-3.34127	5.19e-09	ortholog of sugar beet HS1 PRO-1 2
TfA029117	22	43	35	14	11	15	-1.49326	4.65e-05	Protein kinase superfamily protein
TfA029604	285	250	354	145	131	122	-1.31642	4.1e-22	copper transporter 5
TfA029662	199	204	226	104	119	126	-1.02374	2.74e-11	cytochrome c-2
TfA029830	80	65	94	23	23	21	-1.99278	1.31e-17	Dormancy/auxin associated family protein
TfA030249	236	223	313	57	102	93	-1.76983	3.73e-21	response to low sulfur 2
TfA031043	587	672	778	353	320	446	-1.04285	2.84e-26	unknown protein
TfA031422	32	33	28	1	3	1	-4.29953	8.18e-07	myb domain protein 73
TfA031691	14	21	33	11	8	7	-1.53046	8.35e-05	Pectin lyase-like superfamily protein
TfA032374	32	43	59	1	6	3	-3.84569	2.63e-19	SPFH/Band 7/PHB domain-containing membrane-associated protein family
TfA032560	20	24	15	5	2	3	-2.68473	3.29e-09	Pollen Ole e 1 allergen and extensin family protein
TfA033183	68	62	86	33	37	45	-1.07381	6.59e-07	unknown protein
TfA033410	53	53	89	9	13	13	-2.60355	7.38e-07	NAD(P)-binding Rossmann-fold superfamily protein
TfA033433	370	52	379	40	52	67	-2.4639	8.36e-08	Late embryogenesis abundant (LEA) hydroxyproline-rich glycoprotein family
TfA033499	171	158	250	93	87	84	-1.27704	4.13e-10	PLATZ transcription factor family protein
TfA033841	68	108	115	45	36	52	-1.30065	4.73e-08	SC35-like splicing factor 30A
TfA033849	552	448	734	284	262	380	-1.06985	7.15e-24	Ankyrin repeat family protein
TfA034441	51	24	66	8	15	9	-2.24591	1.85e-06	Isochorismatase family protein
TfA034530	292	222	357	72	109	127	-1.66192	8.34e-20	Eukaryotic aspartyl protease family protein
TfA035221	529	349	708	85	99	111	-2.5689	1.7e-42	nitrate reductase 2
TfA036206	286	196	371	158	124	176	-1.05474	1.16e-12	serine acetyltransferase 2;2
TfA036491	18	33	42	12	11	13	-1.51645	2.96e-05	unknown protein
TfA036601	676	787	963	433	425	502	-1.00153	1.46e-18	Bifunctional inhibitor/lipid-transfer protein/seed storage 2S albumin superfamily protein
TfA037001	58	69	87	29	35	27	-1.38809	3.63e-09	G-box binding factor 6
TfA037150	165	195	243	81	64	100	-1.46788	9.52e-28	Chaperone DnaJ-domain superfamily protein
TfA037242	51	41	52	20	13	18	-1.66451	1.7e-08	S-adenosyl-L-methionine-dependent methyltransferases superfamily protein
TfA037537	408	449	612	246	215	249	-1.2076	1.87e-29	unknown protein
TfA038106	514	507	712	309	278	353	-1.04644	8.03e-29	Tetratricopeptide repeat (TPR)-like superfamily protein
TfA038128	26	10	13	0	0	2	-4.5892	2.59e-07	NOD26-like intrinsic protein 4;2
TfA038520	494	585	722	218	247	246	-1.49988	2.21e-36	Aluminium induced protein with YGL and LRDR motifs
TfA039325	2316	70	2107	47	192	99	-3.80072	4.84e-06	F-box family protein
TfA039576	288	282	375	173	158	183	-1.04363	5.97e-22	Erythronate-4-phosphate dehydrogenase family protein
TfA039982	91	93	132	46	54	77	-1.00142	5.78e-09	Yippee family putative zinc-binding protein
TfA040039	867	702	1124	116	203	189	-2.5524	2.28e-38	2-oxoglutarate (2OG) and Fe(II)-dependent oxygenase superfamily protein
TfA040231	119	127	133	34	60	50	-1.56412	2.15e-06	Protein kinase protein with adenine nucleotide alpha hydrolases-like domain
TfA040451	460	538	727	285	272	319	-1.13536	1.41e-26	unknown protein
TfA040543	9	16	17	5	1	4	-2.19559	9.86e-05	NAC (No Apical Meristem) domain transcriptional regulator superfamily protein
TfA040733	213	175	250	89	123	117	-1.1159	8.42e-12	endoplasmic reticulum auxin binding protein 1
TfA040939	41	36	62	14	19	20	-1.53858	6.9e-07	Integrase-type DNA-binding superfamily protein
TfA041407	178	226	258	125	90	136	-1.08921	3.71e-14	cullin 1
TfA041416	10	40	21	2	3	5	-2.98259	6.13e-08	Major facilitator superfamily protein
TfA041730	17	7	17	0	1	1	-4.27177	9.79e-07	H(+)-ATPase 6
TfA041862	546	92	525	94	117	101	-2.01358	1.39e-05	ethylene responsive element binding factor 4
TfA042308	49	57	73	27	25	32	-1.25348	1.82e-07	unknown protein
TfA042374	281	146	318	55	92	81	-1.84717	2.85e-14	nodulin MtN21 /EamA-like transporter family protein
TfA042609	12	19	11	2	0	2	-3.44992	2.93e-08	fatty acid hydroxylase 2
TfA042919	38	44	58	18	15	32	-1.27604	1.16e-05	cytokinin response factor 4
TfA044126	0	24	7	0	0	1	-4.70508	6.6e-06	unknown protein
TfA044703	1128	1070	1535	470	486	522	-1.4927	2.68e-54	dehydration-induced protein (ERD15)
TfA044947	193	123	248	64	60	68	-1.70044	4.73e-15	Protein of unknown function, DUF584
TfA045040	304	339	440	163	157	161	-1.32953	1.04e-26	lysine decarboxylase family protein
TfA045158	15	32	25	7	7	13	-1.57351	1.04e-05	BCL-2-associated athanogene 5
TfA045600	31	27	32	9	10	9	-1.84076	5.39e-07	CCT motif family protein
TfA046542	9	13	14	0	1	0	-4.86901	4.11e-07	NAC-like, activated by AP3/PI
TfA047053	570	34	512	52	69	55	-2.7684	6.73e-05	VQ motif-containing protein
TfA047363	336	372	460	188	172	194	-1.24136	1.62e-24	unknown protein
TfA047736	23	17	27	5	8	9	-1.75425	1.18e-05	unknown protein
TfA048057	28	4	37	3	2	3	-3.16077	9.08e-05	ribonuclease 1
TfA048178	274	147	231	110	121	108	-1.10872	3.05e-05	unknown protein
TfA048695	19	1	13	0	0	0	-6.56	7.76e-09	high affinity K+ transporter 5
TfA048872	0	18	7	0	0	0	-6.1676	7.19e-07	Protein phosphatase 2C family protein
TfA049045	7	16	19	1	1	1	-3.80379	5.17e-09	unknown protein
TfA049278	339	114	353	3	17	4	-5.11266	2.43e-07	MATE efflux family protein
TfA049285	206	290	334	104	114	150	-1.34418	7.64e-15	alpha-L-arabinofuranosidase 1
TfA049581	64	72	78	31	34	36	-1.25116	1.59e-08	HXXXD-type acyl-transferase family protein
TfA049602	62	11	52	4	2	10	-3.12918	3.46e-06	RING/U-box superfamily protein
TfA050246	58	73	105	22	26	30	-1.74723	1.08e-11	Chaperone DnaJ-domain superfamily protein
TfA050642	519	1042	961	3	59	12	-5.16083	1.1e-12	Polyketide cyclase/dehydrase and lipid transport superfamily protein
TfA051158	12	19	21	2	0	2	-3.74026	4.9e-11	unknown protein
TfA051268	5	8	7	0	0	0	-5.84839	1.44e-05	phytosulfokine 5 precursor
TfA052066	183	216	262	129	110	124	-1.02869	1.56e-12	indole-3-acetic acid inducible 18
TfA052172	160	169	217	77	72	79	-1.4234	2.16e-21	phloem protein 2-A13
TfA053220	7	28	21	3	0	7	-2.61988	1.96e-07	Plant invertase/pectin methylesterase inhibitor superfamily
TfA053421	617	1619	1355	318	325	363	-2.01097	2.6e-06	unknown protein
TfA053872	16	21	22	5	4	3	-2.42747	4.97e-07	zinc finger protein 4
TfA053935	27	38	45	16	15	21	-1.24131	2.41e-05	unknown protein
TfA054262	238	641	524	158	161	211	-1.59168	1.6e-06	phosphofructokinase 5
TfA054358	54	30	72	0	4	0	-5.22357	1.57e-05	2-oxoglutarate (2OG) and Fe(II)-dependent oxygenase superfamily protein
TfA054986	76	0	65	1	3	1	-4.80967	5.82e-05	myb domain protein 78
TfA055556	13	12	17	0	1	2	-3.80712	4.94e-09	Vacuolar iron transporter (VIT) family protein
TfA056230	57	45	58	1	4	0	-5.04513	1.68e-11	homocysteine S-methyltransferase 3
TfA056478	132	182	218	52	61	59	-1.78557	1.6e-20	5&apos;-AMP-activated protein kinase beta-2 subunit protein
TfA057094	24	24	41	6	17	8	-1.65569	8.58e-06	profilin 5
TfA057142	79	103	129	40	37	44	-1.52195	1.37e-13	Protein kinase superfamily protein
TfA057678	135	12	118	7	16	8	-3.17891	1.8e-05	ethylene responsive element binding factor 6
TfA057955	18	10	28	4	2	4	-2.58271	1.99e-05	glutamine dumper 4
TfA058144	75	2	72	0	3	0	-5.54798	1.38e-08	plant U-box 23
TfA058215	56	61	76	11	7	12	-2.83939	5.9e-24	lipid transfer protein 5
TfA058717	294	239	421	147	154	194	-1.09691	3.87e-05	UDP-glucosyltransferase 74F2
TfA058861	2873	705	2999	0	113	1	-5.8118	6.56e-08	lipid transfer protein 4
TfA058878	23	1	21	0	0	0	-6.99899	6.31e-12	nodulin MtN21 /EamA-like transporter family protein
TfA059532	20	15	26	1	3	2	-3.42251	5.3e-10	glutamate dehydrogenase 2
TfA059856	6	30	23	1	2	3	-3.39894	9.96e-05	unknown protein
TfA061068	37	42	38	16	16	18	-1.40165	2.38e-05	NDR1/HIN1-like 1
TfA061120	3	12	8	0	1	0	-4.23081	2.52e-05	Protein kinase protein with adenine nucleotide alpha hydrolases-like domain
TfA061220	320	6	305	2	14	6	-4.8831	6.45e-06	C-repeat-binding factor 4
TfA061221	215	261	310	149	141	150	-1.00021	1.72e-12	homolog of CFIM-25
TfA061502	13	70	49	4	5	2	-3.69001	7.25e-05	GDSL-like Lipase/Acylhydrolase superfamily protein
TfA061649	35	59	63	0	1	0	-6.98301	1.89e-40	Bifunctional inhibitor/lipid-transfer protein/seed storage 2S albumin superfamily protein
TfA061710	23	35	32	9	8	18	-1.54115	8.48e-05	Sulfite exporter TauE/SafE family protein
TfA061769	11	9	16	0	3	0	-3.57905	1.45e-06	Carbohydrate-binding X8 domain superfamily protein
TfA062353	147	199	193	99	78	115	-1.07012	4.37e-09	unknown protein
TfA063902	15	12	18	2	1	3	-2.99388	2.49e-07	unknown protein
TfA065801	73	98	115	25	27	15	-2.2356	2.86e-14	hAT transposon superfamily protein
TfB065925	466	541	623	277	238	258	-1.24348	6.69e-24	Glycosyl transferase, family 35
TfB066055	225	318	363	123	130	169	-1.2728	4.06e-16	CYCLIN D4;1
TfB066108	6	16	12	4	0	3	-2.3829	4.16e-05	Remorin family protein
TfB066134	87	108	143	59	47	69	-1.11296	1.43e-09	HEAT SHOCK PROTEIN 89.1
TfB066251	23	16	27	1	4	2	-3.32818	7.21e-11	Plant regulator RWP-RK family protein
TfB066266	0	42	15	0	1	0	-5.5744	2.31e-05	Phosphatidate cytidylyltransferase family protein
TfB066326	13	21	14	2	3	5	-2.41378	5.01e-05	NAD(P)-binding Rossmann-fold superfamily protein
TfB066373	237	289	311	122	108	147	-1.3302	7.96e-19	heat shock transcription factor C1
TfB066379	65	72	74	20	22	30	-1.72697	5.67e-12	unknown protein
TfB066433	76	73	102	45	35	58	-1.0299	6.94e-08	unknown protein
TfB066562	90	133	153	72	53	79	-1.05094	1.37e-07
TfB066608	24	41	35	3	3	7	-3.10515	1.53e-08	Exostosin family protein
TfB066637	25	22	30	9	11	9	-1.56049	3.36e-05	Integrase-type DNA-binding superfamily protein
TfB066656	3	44	32	0	1	0	-5.98194	1.54e-05	S-adenosyl-L-methionine-dependent methyltransferases superfamily protein
TfB066666	49	4	53	0	2	0	-5.54953	2.42e-05	Bifunctional inhibitor/lipid-transfer protein/seed storage 2S albumin superfamily protein
TfB066718	11	5	16	0	2	0	-3.89629	1.36e-05	Leucine-rich repeat (LRR) family protein
TfB066759	22	51	35	10	7	7	-2.33905	1.96e-07	myb domain protein 117
TfB066937	11	19	17	0	1	2	-3.96936	1.17e-10	ARM repeat superfamily protein
TfB067149	124	269	219	5	22	8	-4.23874	1.77e-06	BURP domain-containing protein
TfB067213	8	10	14	0	0	1	-4.70216	7.78e-05	plant uncoupling mitochondrial protein 1
TfB067616	25	61	60	10	10	18	-2.11005	1.31e-06	WRKY family transcription factor
TfB067643	10	18	30	2	0	2	-3.8919	2.9e-12	Plant invertase/pectin methylesterase inhibitor superfamily
TfB067734	12	24	28	4	3	5	-2.54084	9.26e-09	Pectate lyase family protein
TfB067905	178	215	286	125	109	130	-1.05928	9.64e-16	Cation transporter/ E1-E2 ATPase family protein
TfB067949	49	54	67	28	22	32	-1.21617	1.09e-07	unknown protein
TfB068011	16	32	34	9	2	12	-1.98309	1.06e-08	FASCICLIN-like arabinogalactan protein 3 precursor
TfB068071	37	59	54	9	4	4	-3.28452	6.87e-23	unknown protein
TfB068124	74	59	125	40	40	42	-1.22048	5.66e-08	proline-rich family protein
TfB068251	73	69	78	29	39	30	-1.33142	5.37e-08	GDSL-like Lipase/Acylhydrolase superfamily protein
TfB068275	152	95	148	30	29	42	-2.14284	2.98e-18	regulatory components of ABA receptor 3
TfB068291	10	6	8	1	0	0	-4.29074	1.23e-05	YELLOW STRIPE like 7
TfB068457	16	15	19	4	1	4	-2.59141	5.7e-07	unknown protein
TfB068612	13	10	30	3	1	3	-3.00946	7.48e-09	actin binding protein family
TfB068696	1112	824	1402	291	305	334	-1.9963	1.92e-68	STAS domain / Sulfate transporter family
TfB068754	126	155	181	75	72	86	-1.15453	5.81e-14	brassinosteroid-6-oxidase 1
TfB068776	12	8	15	0	0	0	-6.63644	1.77e-05	Lactate/malate dehydrogenase family protein
TfB068848	65	75	112	48	34	33	-1.27882	2.38e-08	HAD superfamily, subfamily IIIB acid phosphatase
TfB068895	16	31	41	5	11	11	-1.84468	1.42e-06	unknown protein
TfB068930	24	20	43	8	6	10	-1.98429	8.07e-05	Esterase/lipase/thioesterase family protein
TfB069318	119	99	114	53	55	65	-1.12153	8.44e-07	small acidic protein 2
TfB069923	222	258	329	126	97	114	-1.42534	3.57e-26	Integral membrane HPP family protein
TfB069993	45	32	49	13	11	17	-1.77999	3.72e-09	RHO guanyl-nucleotide exchange factor 11
TfB070308	34	60	45	31	16	16	-1.30922	5.09e-07	Pectate lyase family protein
TfB070543	3	15	15	1	2	0	-3.44999	2.18e-05	BTB/POZ/Kelch-associated protein
TfB070780	35	66	78	22	29	24	-1.39536	6.56e-05	Reticulon family protein
TfB070824	150	157	183	85	71	107	-1.07555	3.02e-11
TfB070907	20	42	50	9	2	5	-2.93582	3.03e-13	Pectate lyase family protein
TfB071035	267	217	318	111	125	135	-1.2754	7.34e-20	phloem protein 2-B10
TfB071135	631	52	483	48	83	77	-2.62235	2.18e-05	unknown protein
TfB071164	27	43	35	19	16	13	-1.29319	2.38e-05	alpha/beta-Hydrolases superfamily protein
TfB071233	8	30	22	5	1	4	-2.70713	6.26e-09	Plant invertase/pectin methylesterase inhibitor superfamily protein
TfB071360	107	88	168	51	45	69	-1.2919	1.41e-12	Hydrolase-like protein family
TfB071362	615	608	860	392	320	392	-1.07662	8.87e-30	zinc finger homeodomain 1
TfB071473	12	9	22	5	3	1	-2.35536	3.16e-05	SLAC1 homologue 3
TfB071653	649	570	875	251	350	389	-1.23744	1.05e-21	actin depolymerizing factor 4
TfB071760	1	380	198	5	13	8	-4.62481	1.43e-05	Phosphatidylinositol-4-phosphate 5-kinase family protein
TfB071866	44	38	55	4	8	8	-2.91751	5.84e-19	GDSL-like Lipase/Acylhydrolase superfamily protein
TfB072073	157	174	202	94	92	94	-1.09442	1.45e-07	Adenine nucleotide alpha hydrolases-like superfamily protein
TfB072114	10	17	18	5	0	7	-2.04685	7.58e-05	unknown protein
TfB072121	382	50	337	10	10	13	-4.67246	9.01e-14	phosphate 1
TfB072190	14	13	16	4	2	1	-2.71833	4.42e-06	CAP160 protein
TfB072240	39	41	64	22	15	35	-1.16427	3.82e-05	Ribosomal L28 family
TfB072291	156	64	181	48	48	65	-1.46335	2.07e-06	Protein phosphatase 2C family protein
TfB072312	123	88	167	42	55	77	-1.27743	1.36e-09	lipid transfer protein 12
TfB072387	8	15	13	0	0	1	-4.89419	1.64e-05	nitrate transporter 1.5
TfB072520	260	8	192	0	11	0	-5.37309	2.06e-06	nodulin MtN21 /EamA-like transporter family protein
TfB072578	357	433	550	178	209	221	-1.2974	1.76e-17	aspartic proteinase A1
TfB072580	1	127	65	0	7	0	-4.82089	2.53e-05	3-ketoacyl-CoA synthase 10
TfB072592	230	208	317	96	119	140	-1.24702	4.79e-11	NB-ARC domain-containing disease resistance protein
TfB072620	9	10	16	0	2	1	-3.54369	9.62e-07	arabinogalactan protein 20
TfB072756	9	5	8	0	0	0	-5.98638	1.03e-05	high-affinity K+ transporter 1
TfB072788	18	42	41	1	3	0	-4.69187	9.29e-23	Serine protease inhibitor (SERPIN) family protein
TfB072927	31	24	41	9	9	6	-2.13736	2.37e-08	basic helix-loop-helix (bHLH) DNA-binding superfamily protein
TfB073051	54	45	68	8	14	16	-2.28909	1.13e-07	Dormancy/auxin associated family protein
TfB073117	66	73	110	1	7	3	-4.56104	6.31e-06	SKU5 similar 5
TfB073195	87	87	101	37	36	50	-1.33594	5.32e-10	Plant invertase/pectin methylesterase inhibitor superfamily
TfB073242	245	258	364	94	113	121	-1.55934	5.08e-29	bZIP transcription factor family protein
TfB073289	45	43	62	25	25	26	-1.13912	1.15e-05	Yippee family putative zinc-binding protein
TfB073312	22	15	30	5	8	7	-1.88489	2.35e-06	ATP binding microtubule motor family protein
TfB073518	60	68	92	40	35	38	-1.11976	1.92e-07	RNA-binding KH domain-containing protein
TfB073607	47	9	33	0	2	1	-4.88203	1.84e-07	myb domain protein 52
TfB073673	7	119	71	0	1	1	-6.55989	4.29e-08	Cysteine proteinases superfamily protein
TfB074049	9	18	11	0	0	0	-6.78294	4.06e-09	Disease resistance-responsive (dirigent-like protein) family protein
TfB074118	84	0	80	0	1	0	-6.97811	5.65e-07	Cellulase (glycosyl hydrolase family 5) protein
TfB074189	1	233	132	0	7	0	-5.73284	6.88e-07	glycosyl hydrolase 9B15
TfB074297	47	21	23	2	1	1	-4.59506	2.32e-05	glutamate dehydrogenase 2
TfB074516	21	24	33	1	2	2	-4.02218	7.66e-13	Disease resistance-responsive (dirigent-like protein) family protein
TfB074526	216	44	196	47	58	54	-1.65318	9.27e-06	ethylene responsive element binding factor 3
TfB074531	298	13	300	1	12	2	-5.3426	1.26e-06	ferric reduction oxidase 2
TfB074533	7	21	11	0	0	3	-3.76293	1.27e-05
TfB074580	270	194	355	111	120	181	-1.15487	1.33e-13	Tetratricopeptide repeat (TPR)-like superfamily protein
TfB074597	382	345	569	241	205	249	-1.0522	4.93e-23	Aldolase-type TIM barrel family protein
TfB074659	90	139	105	14	27	12	-2.81462	2.11e-11	galactinol synthase 4
TfB074971	17	41	35	3	4	3	-3.33664	8.45e-15	Plant invertase/pectin methylesterase inhibitor superfamily protein
TfB074992	11	29	30	7	3	0	-2.9189	3.07e-10	phosphate transporter 1;4
TfB075001	6	24	11	3	1	3	-2.65451	1.7e-06	Peroxidase superfamily protein
TfB075144	24	18	26	4	5	7	-2.23237	2.65e-06	cysteine-rich RLK (RECEPTOR-like protein kinase) 8
TfB075182	35	85	77	13	11	10	-2.68774	1.43e-14	Plant invertase/pectin methylesterase inhibitor superfamily
TfB075219	90	3	82	0	0	3	-5.86408	8.46e-09	YELLOW STRIPE like 3
TfB075404	181	8	157	3	17	11	-3.57087	1.32e-06	Calcium-binding EF-hand family protein
TfB075450	14	34	25	3	5	3	-2.85829	1.21e-10	starch synthase 2
TfB075508	15	24	22	5	4	6	-2.17485	6.06e-05	NAD(P)-binding Rossmann-fold superfamily protein
TfB075620	61	87	104	46	42	51	-1.02027	2.2e-06	Cysteine proteinases superfamily protein
TfB075705	24	46	44	12	11	16	-1.70569	2.59e-09	glycosyl hydrolase family 35 protein
TfB075724	301	310	394	155	182	217	-1.0282	2.17e-18	unknown protein
TfB075971	32	6	49	0	4	2	-3.84588	9.65e-05	unknown protein
TfB075979	596	638	855	309	315	428	-1.15842	3.23e-31	30S ribosomal protein, putative
TfB076087	165	144	222	26	49	31	-2.45384	1.05e-14	Protein of unknown function (DUF506)
TfB076126	140	163	176	69	78	86	-1.21209	3.98e-13	Yippee family putative zinc-binding protein
TfB076278	129	133	171	32	39	45	-2.06481	3.65e-30	glutamine-dependent asparagine synthase 1
TfB076355	737	520	883	351	313	389	-1.18311	3.36e-19	ChaC-like family protein
TfB076575	0	451	252	1	6	2	-6.37389	3.8e-08	Late embryogenesis abundant (LEA) hydroxyproline-rich glycoprotein family
TfB076618	29	7	29	0	2	1	-4.4186	6.12e-11	Jojoba acyl CoA reductase-related male sterility protein
TfB076685	46	54	67	8	9	15	-2.53779	3.57e-20	Leucine-rich receptor-like protein kinase family protein
TfB076694	11	13	12	4	1	1	-2.67544	7.37e-06	unknown protein
TfB076775	44	5	52	4	5	13	-2.32526	6.33e-06	mitogen-activated protein kinase kinase kinase 15
TfB076949	101	98	119	26	19	26	-2.33271	1.11e-21	cysteine-rich RLK (RECEPTOR-like protein kinase) 8
TfB076994	47	45	61	10	12	15	-2.20294	7.73e-16	Homeodomain-like superfamily protein
TfB077216	412	370	509	170	187	224	-1.31983	6.57e-32	ferretin 1
TfB077297	201	1	195	0	10	0	-5.26452	3.75e-06	cytochrome P450, family 76, subfamily C, polypeptide 6
TfB077330	434	213	456	131	123	155	-1.58987	3.64e-11	aldehyde dehydrogenase 3H1
TfB077373	50	64	74	20	23	27	-1.58897	1.42e-08	Stabilizer of iron transporter SufD / Polynucleotidyl transferase
TfB077489	8	14	10	1	1	1	-3.42012	2.86e-06	polygalacturonase 4
TfB077517	59	55	77	12	8	10	-2.81999	1.98e-18	unknown protein
TfB077850	58	117	114	42	53	53	-1.12755	9.52e-05	DNA polymerase lambda (POLL)
TfB077865	35	48	60	1	4	4	-4.09509	2.53e-23	TCP family transcription factor
TfB077892	9	8	23	4	1	2	-2.58354	7.54e-05	Thioredoxin superfamily protein
TfB077911	620	1517	1272	334	357	410	-1.80976	3.77e-09	unknown protein
TfB077954	200	61	158	25	37	33	-2.29504	5.57e-09	unknown protein
TfB077981	37	23	51	11	14	13	-1.68605	1.46e-06	Terpenoid cyclases family protein
TfB078033	192	287	361	146	130	147	-1.14259	3.28e-12	S-locus lectin protein kinase family protein
TfB078053	65	58	95	40	25	46	-1.13649	2.55e-05	ETHYLENE-INSENSITIVE3-like 1
TfB078054	84	87	108	43	38	44	-1.32343	7.43e-12	Tetratricopeptide repeat (TPR)-like superfamily protein
TfB078131	133	54	137	4	6	10	-4.16299	3.24e-08	dihydroflavonol 4-reductase-like1
TfB078155	3	18	19	1	1	0	-4.21098	3.79e-05	Glycosyl hydrolase superfamily protein
TfB078241	31	58	63	8	9	8	-2.74636	1.31e-14
TfB078371	55	53	53	29	19	35	-1.14155	2.97e-05	cysteine-rich RLK (RECEPTOR-like protein kinase) 8
TfB078414	4	17	14	3	0	1	-3.17391	1.22e-06	ammonium transporter 2
TfB078429	209	167	281	55	43	60	-2.21386	4.68e-46	ribonuclease 1
TfB078514	69	59	88	31	39	42	-1.10915	4.14e-08	K+ transporter 1
TfB078516	56	43	55	16	24	17	-1.59419	2.09e-07	Tetratricopeptide repeat (TPR)-like superfamily protein
TfB078569	12	5	16	1	1	1	-3.45835	3.11e-06	Yippee family putative zinc-binding protein
TfB078581	9	21	16	3	2	3	-2.6331	5.04e-07	Pectin lyase-like superfamily protein
TfB078795	59	100	136	1	3	0	-6.2069	1.61e-30	MuDR family transposase
TfB078841	39	59	59	7	9	13	-2.59906	5.21e-14	aldehyde dehydrogenase 2B4
TfB078990	17	11	24	4	4	6	-2.02275	4.05e-05	Transmembrane amino acid transporter family protein
TfB079083	30	26	18	2	2	3	-3.53602	1.26e-10	homolog of carrot EP3-3 chitinase
TfB079101	5315	4252	5270	2266	1836	1865	-1.48542	6.08e-11	phospholipase D beta 1
TfB079451	77	92	91	48	45	49	-1.04694	3.62e-06	Haloacid dehalogenase-like hydrolase (HAD) superfamily protein
TfB079509	21	98	78	10	10	10	-2.86509	1.76e-05	Pectin lyase-like superfamily protein
TfB079650	23	17	18	1	2	6	-2.80455	2.36e-09	Class I glutamine amidotransferase-like superfamily protein
TfB079655	43	53	65	25	22	27	-1.28282	1.46e-07	Lateral root primordium (LRP) protein-related
TfB079794	889	840	1186	517	478	612	-1.02478	1.27e-40	RNA-binding protein 47C&apos;
TfB079984	7	10	15	0	0	1	-4.69634	3.08e-07	C-terminal domain phosphatase-like 3
TfB080117	20	36	33	0	1	0	-6.17087	1.4e-08	Pectin lyase-like superfamily protein
TfB080281	198	228	309	106	127	132	-1.16549	4.51e-15	inositol transporter 4
TfB080288	165	214	314	109	126	130	-1.06812	2.85e-10	BR enhanced expression 2
TfB080441	71	73	111	4	29	12	-2.60531	5.76e-09	PQ-loop repeat family protein / transmembrane family protein
TfB080451	96	113	114	64	49	59	-1.08627	1.03e-06	ATP-dependent caseinolytic (Clp) protease/crotonase family protein
TfB080687	0	43	29	0	1	0	-5.84929	4.49e-05	Disease resistance-responsive (dirigent-like protein) family protein
TfB080977	929	632	1122	359	344	423	-1.41006	5.82e-24	bifunctional nuclease in basal defense response 1
TfB081013	42	40	58	6	11	10	-2.52074	5.12e-17	myb domain protein 16
TfB081108	707	479	830	347	315	401	-1.08507	9.32e-16	sulfate transporter 3;5
TfB081323	152	223	259	82	82	112	-1.36794	1.05e-17	Aluminium induced protein with YGL and LRDR motifs
TfB081413	72	7	57	2	5	1	-4.13189	4.4e-06	Calcium-binding EF-hand family protein
TfB081506	1	112	61	2	5	4	-4.12035	8.47e-05	cytochrome P450, family 735, subfamily A, polypeptide 1
TfB081633	1	28	16	0	0	0	-7.03324	9e-05	endonuclease 2
TfB081898	686	617	920	304	355	447	-1.17116	6.39e-23	Cystathionine beta-synthase (CBS) family protein
TfB082079	99	8	73	7	5	2	-3.76749	7.53e-05	phloem protein 2-B15
TfB082126	175	209	282	105	90	131	-1.19483	1.05e-17	unknown protein
TfB082234	273	428	428	204	161	236	-1.09321	3.6e-10	plant uncoupling mitochondrial protein 1
TfB082236	10	11	15	0	0	1	-4.86829	2.04e-09	SKP1-like 11
TfB082251	90	2	61	0	1	0	-6.91688	7.25e-07	phospholipase A 2A
TfB082294	233	200	294	138	121	146	-1.00707	6.79e-12	unknown protein
TfB082458	0	160	71	0	5	0	-5.564	2.62e-06	Bifunctional inhibitor/lipid-transfer protein/seed storage 2S albumin superfamily protein
TfB082567	102	40	126	34	32	51	-1.34346	4.98e-06	UDP-Glycosyltransferase superfamily protein
TfB082623	75	67	90	30	29	31	-1.52861	7.61e-14	RING membrane-anchor 1
TfB082696	41	23	53	0	1	0	-6.54071	1.01e-19	NAC domain containing protein 25
TfB082704	72	86	103	39	39	45	-1.24988	4.89e-09	Protein of unknown function (DUF789)
TfB082915	345	20	261	0	19	1	-4.96778	4.79e-06	Galactose-binding protein
TfB082953	27	14	26	7	7	10	-1.63285	3.52e-05	S-locus lectin protein kinase family protein
TfB083139	35	40	36	19	7	19	-1.48765	1.7e-05	Protein kinase superfamily protein
TfB083378	144	228	232	68	73	81	-1.61361	5.56e-15	cysteine-rich RLK (RECEPTOR-like protein kinase) 26
TfB083404	9	4	11	0	2	0	-3.5061	9.95e-05	dual specificity protein phosphatase 1
TfB083410	233	31	190	0	8	0	-5.81073	3.95e-07	NOD26-like intrinsic protein 7;1
TfB083455	91	82	120	9	22	16	-2.78696	1.05e-23	disease resistance family protein / LRR family protein
TfB083459	49	67	64	25	25	39	-1.19574	4.53e-06	unknown protein
TfB083563	28	18	39	4	6	7	-2.45031	5.43e-09	cysteine-rich RLK (RECEPTOR-like protein kinase) 8
TfB083715	1	167	86	0	3	0	-6.3772	3.2e-07	DUF679 domain membrane protein 1
TfB083745	43	130	102	14	18	23	-2.50092	2.15e-09	K-box region and MADS-box transcription factor family protein
TfB083937	19	23	25	5	5	4	-2.39478	3.43e-07	WRKY DNA-binding protein 3
TfB084025	81	67	84	31	36	44	-1.23307	1.32e-09	actin depolymerizing factor 7
TfB084437	417	446	592	175	182	239	-1.45478	2.87e-48	Aluminium induced protein with YGL and LRDR motifs
TfB084472	124	6	141	0	8	0	-5.04243	3.22e-08	high affinity K+ transporter 5
TfB084602	26	60	57	14	7	17	-2.08164	1.31e-08	Pectinacetylesterase family protein
TfB084676	23407	6277	20681	5891	5004	5791	-1.7443	8.4e-05	bromo-adjacent homology (BAH) domain-containing protein
TfB084739	82	78	84	36	39	43	-1.22447	3.43e-07	unknown protein
TfB084773	24	39	42	13	6	17	-1.7123	2.8e-06	cysteine-rich RLK (RECEPTOR-like protein kinase) 26
TfB084787	7	99	65	0	3	0	-5.79094	1.11e-06	Cysteine proteinases superfamily protein
TfB084812	288	94	288	92	74	74	-1.61654	1.09e-06	Protein of unknown function (DUF793)
TfB084844	5	11	20	0	2	0	-4.04447	1.46e-05	Plant-specific transcription factor YABBY family protein
TfB084867	27	43	68	1	2	0	-5.47891	1.77e-18
TfB084934	413	499	616	232	215	264	-1.26949	4.91e-22	myo-inositol oxygenase 2
TfB084978	4	15	14	0	0	2	-3.96479	6.61e-08	isocitrate lyase
TfB084982	2252	36	2027	8	98	14	-5.16437	9.45e-07	unknown protein
TfB085408	88	94	116	59	39	53	-1.14726	2.43e-10	cysteine-rich RLK (RECEPTOR-like protein kinase) 8
TfB085449	94	103	146	25	26	40	-2.07451	2.36e-27	myb domain protein 105
TfB085460	123	104	168	0	5	0	-6.29654	9.95e-12	AGD2-like defense response protein 1
TfB085631	118	141	182	0	19	1	-4.47418	3.32e-05	glutathione S-transferase TAU 19
TfB085634	65	72	89	44	44	34	-1.0462	2.58e-06	unknown protein
TfB085636	7	7	12	0	0	0	-6.21531	1.06e-06	glutathione S-transferase TAU 19
TfB085646	45	22	52	0	1	0	-6.56929	8.47e-20	zinc transporter of Arabidopsis thaliana
TfB085767	75	108	120	52	46	60	-1.10755	2.72e-07	unknown protein
TfB085907	1201	1785	2009	910	775	1106	-1.01548	4.37e-13	P-loop containing nucleoside triphosphate hydrolases superfamily protein
TfB086010	35	50	46	22	15	33	-1.08225	9.27e-05	guanylyl cyclase 1
TfB086206	560	635	819	103	106	107	-2.83268	4.74e-143	ATPase E1-E2 type family protein / haloacid dehalogenase-like hydrolase family protein
TfB086286	14	16	28	1	2	0	-4.24479	2.69e-09	unknown protein
TfB086309	49	54	51	11	7	13	-2.48531	1.79e-14	cysteine-rich RLK (RECEPTOR-like protein kinase) 8
TfB086388	66	56	66	41	22	23	-1.29708	1.76e-05	golgi snare 12
TfB086395	268	7	241	0	12	2	-5.20428	2.32e-06	ferric reduction oxidase 2
TfB086411	213	3	208	4	16	4	-4.16044	9.03e-05	Integrase-type DNA-binding superfamily protein
TfB086442	112	4	108	0	5	0	-5.42358	4.53e-06	Major facilitator superfamily protein
TfB086586	285	6	244	1	16	2	-4.81781	9.95e-06	unknown protein
TfB086716	96	92	96	18	17	23	-2.48033	2.97e-08	cytochrome P450, family 83, subfamily B, polypeptide 1
TfB086770	59	83	94	0	5	0	-5.61451	7.12e-35	cysteine-rich RLK (RECEPTOR-like protein kinase) 8
TfB086771	141	23	138	10	11	11	-3.34958	2.46e-06	cytochrome P450, family 72, subfamily A, polypeptide 15
TfB086798	717	731	1076	328	330	419	-1.38712	8.19e-30	Homeodomain-like superfamily protein
TfB087120	645	630	887	260	255	267	-1.62159	5.95e-32	long chain base2
TfB087144	45	34	44	0	0	0	-8.46192	1.05e-22	cysteine-rich RLK (RECEPTOR-like protein kinase) 8
TfB087214	1572	172	1568	207	264	260	-2.29222	3.83e-05	zinc finger (CCCH-type) family protein
TfB087222	59	131	121	8	16	12	-3.2607	3.38e-17	dynamin-like 3
TfB087420	121	282	210	48	53	52	-2.18351	2.59e-07	ferric reduction oxidase 2
TfB087429	63	86	96	23	35	35	-1.56015	1.45e-09	SKU5 similar 13
TfB087507	92	128	139	57	51	55	-1.30445	2.5e-11	F-box/RNI-like superfamily protein
TfB087535	40	0	44	0	2	0	-5.20475	8.74e-05	cytochrome P450, family 86, subfamily A, polypeptide 1
TfB087580	244	240	356	162	125	157	-1.07984	1.04e-21	Mog1/PsbP/DUF1795-like photosystem II reaction center PsbP family protein
TfB087718	126	1	139	0	5	1	-5.42772	3.44e-06	Integrase-type DNA-binding superfamily protein
TfB087908	2512	2188	3306	935	1090	1111	-1.50253	2.58e-40	Dormancy/auxin associated family protein
TfB087964	215	154	280	53	57	55	-2.12085	5.94e-26	polygalacturonase inhibiting protein 1
TfB087969	671	623	927	228	245	273	-1.72772	5e-18	DNAJ-like 20
TfB088013	172	110	194	72	80	77	-1.20899	1.94e-09	lysine-ketoglutarate reductase/saccharopine dehydrogenase bifunctional enzyme
TfB088271	54	80	81	31	26	26	-1.53753	8.69e-10	K-box region and MADS-box transcription factor family protein
TfB088433	11	30	35	7	2	3	-2.77851	4.92e-09	Major facilitator superfamily protein
TfB088465	13	35	27	12	7	7	-1.68375	1.3e-05	Pollen Ole e 1 allergen and extensin family protein
TfB088500	281	315	417	133	156	165	-1.31702	1.44e-25	serine carboxypeptidase-like 2
TfB088528	73	8	66	6	6	3	-3.37002	1.92e-05	Subtilase family protein
TfB088574	35	35	49	12	14	12	-1.79831	4.86e-09	Glycolipid transfer protein (GLTP) family protein
TfB088603	1973	1772	2532	786	855	870	-1.47656	5.31e-46	unknown protein
TfB088632	47	60	53	10	7	14	-2.54458	2.63e-14	cysteine-rich RLK (RECEPTOR-like protein kinase) 8
TfB088677	42	66	52	19	8	14	-2.13287	2.09e-15	Plant invertase/pectin methylesterase inhibitor superfamily
TfB088691	90	118	144	48	47	54	-1.40207	1.03e-14	S-adenosyl-L-methionine-dependent methyltransferases superfamily protein
TfB088695	300	109	335	105	90	116	-1.4003	1.21e-05	Protein phosphatase 2C family protein
TfB088751	190	230	301	114	127	161	-1.00627	5.05e-09	Major facilitator superfamily protein
TfB088843	84	67	94	40	39	46	-1.13776	1.14e-06
TfB088910	48	59	69	1	3	0	-5.49291	3.86e-36	S-adenosyl-L-methionine-dependent methyltransferases superfamily protein
TfB089052	18	184	79	14	9	6	-3.46083	9.06e-08	P-glycoprotein 9
TfB089063	8	9	15	1	2	2	-2.74436	3.86e-05	beta glucosidase 27
TfB089143	47	53	45	23	24	23	-1.22848	4.21e-05	Pectinacetylesterase family protein
TfB089164	50	98	80	19	27	32	-1.72205	1.86e-13
TfB089369	7	7	11	0	0	0	-6.16212	1.4e-06	Gag-Pol-related retrotransposon family protein
TfB089414	1171	50	1052	37	99	44	-3.72276	2e-06	Basic helix-loop-helix (bHLH) DNA-binding family protein
TfB089628	60	64	90	40	34	35	-1.12949	6.99e-07	aminoalcoholphosphotransferase
TfB089674	35	49	58	0	3	5	-4.25154	4.08e-27	cysteine-rich RLK (RECEPTOR-like protein kinase) 8
TfB089676	11	9	21	1	1	3	-3.09577	5.6e-07	MADS-box transcription factor family protein
TfB089696	189	232	298	117	106	114	-1.24962	4.16e-14	Rad23 UV excision repair protein family
TfB089893	71	94	101	49	40	56	-1.04835	1.6e-06
TfB089948	25	27	20	0	1	0	-5.89175	7.67e-14	S-adenosyl-L-methionine-dependent methyltransferases superfamily protein
TfB090063	66	69	73	35	27	31	-1.33322	3.34e-08	Integrase-type DNA-binding superfamily protein
TfB090193	85	103	127	16	12	21	-2.84431	6.44e-36	lupeol synthase 2
TfB090527	234	178	305	118	98	118	-1.25639	6.65e-13	Wound-responsive family protein
TfB090680	26	51	57	9	9	9	-2.45801	4.52e-17	Domain of unknown function (DUF303)
TfB090702	1284	1201	1837	636	612	719	-1.29001	1.27e-48	unknown protein
TfB090717	74	95	136	31	47	64	-1.26072	8.95e-07	unknown protein
TfB090777	7	99	65	0	3	0	-5.79094	1.11e-06
TfB090866	414	391	521	208	236	281	-1.0394	6.11e-24	aspartate aminotransferase 1
TfB090907	20	4	21	0	1	2	-3.89084	2.39e-05	VQ motif-containing protein
TfB090927	45	150	140	34	28	33	-1.97487	3.37e-07	2-oxoglutarate dehydrogenase, E1 component
TfB090976	45	25	44	10	21	15	-1.46056	4.77e-05	Polyketide cyclase/dehydrase and lipid transport superfamily protein
TfB091196	42	7	46	3	6	2	-3.16014	8.19e-05	Major facilitator superfamily protein
TfB091237	59	80	85	41	40	40	-1.05329	4.4e-06	exocyst subunit exo70 family protein G1
TfB091417	47	106	85	10	8	7	-3.41001	1.94e-24	H(+)-ATPase 8
TfB091450	101	42	101	39	30	36	-1.36967	2.43e-05	Major facilitator superfamily protein
TfB091452	80	26	98	16	13	11	-2.45879	3.35e-08	Major facilitator superfamily protein
TfB091736	77	71	101	32	28	43	-1.44006	6.19e-10	trehalose phosphatase/synthase 11
TfB091822	45	32	69	9	17	6	-2.29709	4.5e-09
TfB091888	0	42	17	0	0	0	-7.45093	2.05e-05	Glycosyl hydrolase superfamily protein
TfB091959	246	274	362	105	80	106	-1.76356	7.54e-48	Homeodomain-like superfamily protein
TfB092133	250	1226	911	0	41	0	-5.87483	7.52e-08	P-loop containing nucleoside triphosphate hydrolases superfamily protein
TfB092135	3	26	22	0	2	0	-4.55653	6.51e-05	P-loop containing nucleoside triphosphate hydrolases superfamily protein
TfB092195	12	6	14	2	1	0	-3.41165	1.38e-05	nodulin MtN21 /EamA-like transporter family protein
TfB092373	142	4	147	2	11	7	-3.93081	3.95e-05	calmodulin-like 38
TfB092487	620	1078	1146	523	450	569	-1.05146	2.21e-10	calcium-dependent protein kinase 6
TfB092595	51	44	59	16	13	13	-2.02999	5.1e-07	2-oxoglutarate (2OG) and Fe(II)-dependent oxygenase superfamily protein
TfB092626	75	124	117	50	47	43	-1.34014	5.07e-08	Chaperone DnaJ-domain superfamily protein
TfB092771	16	12	20	1	2	2	-3.32827	5.63e-09	seed imbibition 2
TfB092973	6	6	14	0	0	0	-6.20306	3.33e-06	early nodulin-like protein 14
TfB093000	51	42	65	4	9	13	-2.75112	2.42e-21	Argonaute family protein
TfB093177	820	710	1066	384	340	413	-1.35212	2.62e-44	Zinc-binding dehydrogenase family protein
TfB093223	72	64	109	32	23	50	-1.386	9.12e-10	myb domain protein 113
TfB093391	9	9	14	0	1	3	-3.04507	7.48e-06
TfB093410	58	76	87	27	44	37	-1.19253	1.65e-07	SKU5 similar 13
TfB093486	420	511	570	258	237	285	-1.11754	4.17e-20	P-loop containing nucleoside triphosphate hydrolases superfamily protein
TfB093636	1167	1528	1778	777	651	887	-1.12375	2e-25	B-box type zinc finger protein with CCT domain
TfB093755	1411	665	1600	587	571	635	-1.17712	1.01e-09	proline-rich family protein
TfB093794	304	599	619	3	38	9	-4.99453	1.77e-10	Eukaryotic aspartyl protease family protein
TfB093831	126	109	150	27	21	25	-2.56131	7.5e-32	cysteine-rich RLK (RECEPTOR-like protein kinase) 8
TfB093891	1749	2421	2854	1309	1060	1438	-1.05332	1.37e-20	Homeodomain-like superfamily protein
TfB093953	20	33	38	5	2	3	-3.29958	1.94e-12	tRNA arginine adenosine deaminase
TfB093968	181	165	230	71	86	99	-1.33485	2.57e-16
TfB094086	45	50	54	28	20	30	-1.10576	3.94e-05
TfB094181	69	57	78	19	13	16	-2.24837	2.51e-15	cysteine-rich RLK (RECEPTOR-like protein kinase) 8
TfB094271	18	11	15	0	0	0	-6.99167	2.24e-07
TfB094272	12	6	17	0	0	0	-6.61444	7.17e-05
TfB094299	276	22	242	12	20	23	-3.42499	1.63e-07	ortholog of sugar beet HS1 PRO-1 2
TfB094405	46	43	57	19	25	30	-1.14477	1.58e-05	UDP-Glycosyltransferase superfamily protein
TfB094439	17	9	23	3	3	2	-2.69978	1.83e-05	xylem NAC domain 1
TfB094489	48	1	33	0	4	0	-4.3339	3.68e-05	unknown protein
TfB094511	29	16	47	10	9	5	-2.03383	6.5e-05
TfB094525	2	13	13	0	0	2	-3.72968	1.43e-06	ralf-like 22
TfB094526	10	18	12	3	2	1	-2.82551	7.09e-07	ralf-like 33
TfB094535	190	186	279	103	111	123	-1.11746	4.49e-19	unknown protein
TfB094624	17	18	20	5	3	7	-2.02346	2.6e-05	homeodomain GLABROUS 11
TfB094633	110	28	111	20	25	31	-1.85343	3.52e-05	Protein of unknown function (DUF581)
TfB094678	22	71	40	11	10	15	-2.08587	4.6e-06	xyloglucan endotransglucosylase/hydrolase 30
TfB094683	75	108	120	52	46	60	-1.10755	2.72e-07	unknown protein
TfB094754	66	45	60	18	6	14	-2.34601	5.68e-11	cysteine-rich RLK (RECEPTOR-like protein kinase) 8
TfB094773	124	218	256	91	108	118	-1.06907	1.12e-06	Protein of unknown function, DUF547
TfB094811	1	146	77	0	2	1	-6.2318	5.23e-07	3-ketoacyl-CoA synthase 21
TfB094837	51	14	44	14	13	13	-1.59594	1.9e-05	Gag-Pol-related retrotransposon family protein
TfB094860	12	12	28	0	0	0	-7.1787	1.14e-10	2-oxoglutarate (2OG) and Fe(II)-dependent oxygenase superfamily protein
TfB094876	64	40	58	5	16	20	-2.14766	1.96e-14	Tetratricopeptide repeat (TPR)-like superfamily protein
TfB094918	9795	6157	8673	3664	3029	2978	-1.51786	6.52e-10	Protein of unknown function (DUF1264)
TfB094926	51	104	131	16	13	12	-2.94252	1.67e-32	Domain of unknown function (DUF303)
TfB095062	74	59	92	17	8	14	-2.6827	2.81e-19	cysteine-rich RLK (RECEPTOR-like protein kinase) 8
TfB095182	21	83	60	16	18	16	-1.87849	4.89e-05	Protein of unknown function (DUF607)
TfB095185	9	3	7	0	0	0	-5.77817	6.85e-05	Major facilitator superfamily protein
TfB095200	52	23	34	2	1	2	-4.54876	3.18e-06	glutamate dehydrogenase 2
TfB095222	62	108	102	48	40	36	-1.29569	4.24e-06	unknown protein
TfB095241	308	244	430	37	51	41	-3.06797	2.34e-59	jasmonic acid carboxyl methyltransferase
TfB095286	45	59	69	6	2	4	-3.97326	3.88e-33	Pectinacetylesterase family protein
TfB095303	25	11	17	1	4	0	-3.47573	4.11e-07	Bifunctional inhibitor/lipid-transfer protein/seed storage 2S albumin superfamily protein
TfB095342	212	552	443	140	103	166	-1.75869	5.24e-10	Subtilisin-like serine endopeptidase family protein
TfB095394	2820	2744	3773	111	276	161	-4.20828	8.61e-19	dormancy-associated protein-like 1
TfB095400	950	1372	1489	714	597	805	-1.02523	1.29e-14	P-loop containing nucleoside triphosphate hydrolases superfamily protein
TfB095441	1365	983	1722	273	330	333	-2.26617	4.77e-49	LOB domain-containing protein 39
TfB095512	343	600	634	303	249	317	-1.0282	5.27e-07	Protein kinase superfamily protein
TfB095539	69	65	72	16	9	16	-2.50412	1.12e-15	cysteine-rich RLK (RECEPTOR-like protein kinase) 8
TfB095645	80	31	81	26	19	19	-1.72695	2e-06	cytochrome P450, family 87, subfamily A, polypeptide 2
TfB095647	53	23	59	14	12	4	-2.27875	7.98e-07	cytochrome P450, family 87, subfamily A, polypeptide 2
TfB095718	486	409	636	252	271	324	-1.01468	4.44e-21	Phospholipid/glycerol acyltransferase family protein
TfB095721	50	211	160	13	17	25	-3.11926	3.36e-14	Auxin efflux carrier family protein
TfB095738	30	44	38	16	11	18	-1.48917	4.06e-06	unknown protein
TfB095754	60	64	91	43	35	36	-1.07039	3.83e-06	unknown protein
TfB095784	234	105	216	100	67	90	-1.27805	2.92e-06	Haloacid dehalogenase-like hydrolase (HAD) superfamily protein
TfB095794	118	102	132	24	20	23	-2.55949	6.95e-25	cysteine-rich RLK (RECEPTOR-like protein kinase) 8
TfB095900	106	82	123	26	14	25	-2.42438	1.23e-19	cysteine-rich RLK (RECEPTOR-like protein kinase) 8
TfB095920	72	89	103	45	27	38	-1.42961	3.19e-11	cysteine-rich RLK (RECEPTOR-like protein kinase) 8
TfB095971	78	41	83	5	22	15	-2.41012	8.29e-16	Tetratricopeptide repeat (TPR)-like superfamily protein
TfB096001	192	187	239	96	112	96	-1.1809	4.1e-11	unknown protein
TfB096102	35	47	59	1	4	4	-4.07511	1.96e-23	TCP family transcription factor
TfB096103	11	11	21	0	1	1	-4.33455	9.11e-09	histone acetyltransferase of the CBP family 1
TfB096166	66	63	87	17	10	11	-2.65535	5.1e-12	cysteine-rich RLK (RECEPTOR-like protein kinase) 8
TfB096183	26	37	36	10	6	11	-2.03566	1.62e-08	Methylenetetrahydrofolate reductase family protein
TfB096265	17	17	35	9	5	10	-1.66953	9.62e-06	glycosyl hydrolase family 35 protein
TfB096288	74	82	102	23	28	19	-2.02704	6.38e-10	topoisomerase 3alpha
TfB096289	64	104	116	0	4	0	-6.17083	9.88e-31	MuDR family transposase
TfB096344	75	47	110	1	5	1	-5.10895	1.74e-32	response to low sulfur 2
TfB096356	408	367	548	88	72	86	-2.58735	1.03e-107	ribonuclease 1
TfB096362	109	116	171	43	26	43	-1.98077	5.16e-28	ubiquitin-protein ligase 4
TfB096474	12	8	18	0	0	0	-6.73764	1.75e-05	Undecaprenyl pyrophosphate synthetase family protein
TfB096526	83	45	96	1	5	0	-5.21929	5.39e-07	Bifunctional inhibitor/lipid-transfer protein/seed storage 2S albumin superfamily protein
TfB096588	6	10	12	1	1	1	-3.22536	7.77e-05	unknown protein
TfB096612	140	133	184	90	85	79	-1.00548	2.31e-10	alpha carbonic anhydrase 1
TfB096720	143	205	264	55	42	80	-1.96588	3.23e-06	UB-like protease 1A
TfB096748	36	25	32	10	10	17	-1.50162	3.49e-05	RING/U-box superfamily protein
TfB096775	12	7	18	3	1	1	-2.9413	1.58e-05	xylem NAC domain 1
TfB096789	511	379	463	300	225	178	-1.10814	1.45e-07	MAP kinase substrate 1
TfB096818	79	56	100	19	14	14	-2.46264	2.55e-12	cysteine-rich RLK (RECEPTOR-like protein kinase) 8
TfB096909	82	33	89	27	20	19	-1.76356	8.58e-07	cytochrome P450, family 87, subfamily A, polypeptide 2
TfB096941	73	106	120	53	49	60	-1.04939	1.37e-06	unknown protein
TfB097000	132	86	150	31	24	42	-2.09256	3.54e-15	cysteine-rich RLK (RECEPTOR-like protein kinase) 8
TfB097062	109	94	125	26	12	24	-2.57633	2.02e-19	cysteine-rich RLK (RECEPTOR-like protein kinase) 8
TfB097096	1481	777	1265	692	535	536	-1.16503	4.17e-05	DNA/RNA polymerases superfamily protein
TfB097254	153	135	208	66	70	97	-1.25394	1.87e-16	Homeodomain-like superfamily protein
TfB097319	46	46	53	18	22	36	-1.1074	4.94e-05	FK506-binding protein 13
TfB097345	670	379	581	291	226	271	-1.22711	4.44e-06	unknown protein
TfB097486	212	168	258	50	39	46	-2.39946	1.81e-26	cysteine-rich RLK (RECEPTOR-like protein kinase) 8
TfB097499	57	70	129	24	33	44	-1.47849	4.08e-08	C2H2-type zinc finger family protein
TfB097514	1071	1313	1510	728	645	777	-1.02755	3.29e-20	unknown protein
TfB097638	71	74	81	19	7	17	-2.56547	2.64e-21	cysteine-rich RLK (RECEPTOR-like protein kinase) 8
TfB097682	12	1	12	0	2	0	-3.56607	7.49e-05	high affinity K+ transporter 5
TfB097769	1	12	8	1	0	0	-4.10077	7.12e-05	EF hand calcium-binding protein family
TfB097771	8	59	21	0	2	1	-4.92925	1.42e-05	Protein of unknown function (DUF295)
TfB097802	25	19	24	7	8	4	-1.98422	6.01e-06	MATE efflux family protein
TfB097804	36	37	63	12	4	12	-2.42291	6.53e-14	cysteine-rich RLK (RECEPTOR-like protein kinase) 8
TfB097824	1724	1578	2242	709	680	798	-1.50437	1.23e-77	unknown protein
TfB097861	67	68	78	20	10	21	-2.23496	2.87e-16	cysteine-rich RLK (RECEPTOR-like protein kinase) 8
TfB097981	1010	537	853	467	363	340	-1.2006	7.82e-05	Homeodomain-like superfamily protein
TfB097991	2204	1380	2061	938	799	727	-1.35541	1.06e-07
TfB098037	340	362	441	169	159	151	-1.41692	3.15e-29	Glycosyl transferase, family 35
TfB098055	473	49	433	54	78	70	-2.35693	4.18e-05	mitogen-activated protein kinase kinase kinase 16
TfB098056	42	39	46	23	18	20	-1.22238	1.42e-05	Cell differentiation, Rcd1-like protein
TfB098073	71	1934	1124	76	118	86	-3.64352	5.58e-07	alpha/beta-Hydrolases superfamily protein
TfB098096	26	14	19	0	0	0	-7.41093	1.16e-12	cysteine-rich RLK (RECEPTOR-like protein kinase) 8
TfB098143	33	57	56	16	19	26	-1.42881	3.12e-06	cytochrome P450, family 71, subfamily B, polypeptide 35
TfB098149	40	47	58	14	12	15	-1.97876	1.55e-12	Homeodomain-like superfamily protein
TfB098169	45	14	55	7	7	6	-2.61276	1.99e-06	Calcium-binding EF-hand family protein
TfB098171	1	570	289	0	13	1	-6.00163	1.14e-07	Bifunctional inhibitor/lipid-transfer protein/seed storage 2S albumin superfamily protein
TfB098177	52	62	84	25	38	31	-1.22479	1.83e-06	RING-H2 finger B1A
TfB098179	14	20	15	5	3	8	-1.76056	5.43e-05	GATA type zinc finger transcription factor family protein
TfB098292	1354	877	1214	589	464	425	-1.38618	2.83e-08	Protein kinase superfamily protein
TfB098309	82	105	112	4	4	1	-5.16598	1.46e-52	Core-2/I-branching beta-1,6-N-acetylglucosaminyltransferase family protein
TfB098333	107	116	120	45	38	54	-1.50661	2.1e-12	golgi snare 12
TfB098334	88	114	133	3	18	5	-3.81913	5.95e-32	unknown protein
TfB098480	44	109	105	20	20	22	-2.21449	2.42e-10	Rho termination factor
TfB098653	32	2	26	0	2	1	-4.29217	6.77e-06	PATATIN-like protein 4
TfB098772	101	71	112	0	4	0	-6.17503	2.52e-34	growth-regulating factor 3
TfB098812	327	3	283	0	10	0	-5.9038	2.81e-07	nodulin MtN21 /EamA-like transporter family protein
TfB098819	90	98	108	20	14	18	-2.67752	3.8e-25	cysteine-rich RLK (RECEPTOR-like protein kinase) 8
TfB098846	8	12	17	6	0	1	-2.49749	3.48e-05	Homeodomain-like superfamily protein
TfB098896	8802	6115	8275	3629	3009	2734	-1.47036	1.78e-09
TfB098952	28	19	21	2	4	7	-2.52177	7.81e-10	Class I glutamine amidotransferase-like superfamily protein
TfB098953	1917	1041	2181	3	94	0	-5.70807	1.07e-07	Bifunctional inhibitor/lipid-transfer protein/seed storage 2S albumin superfamily protein
TfB099107	13	3	9	0	0	1	-4.35346	1.91e-05	unknown protein
TfB099203	28	20	38	9	9	14	-1.57724	9.15e-06	nuclear matrix protein-related
TfB099253	5367	3627	4960	2429	1854	1841	-1.35654	2.57e-08	Zinc knuckle (CCHC-type) family protein
TfB099268	68	56	62	13	6	17	-2.55249	2.6e-15	cysteine-rich RLK (RECEPTOR-like protein kinase) 8
TfB099269	105	74	118	23	16	20	-2.48981	1.32e-17	cysteine-rich RLK (RECEPTOR-like protein kinase) 8
TfB099285	50	50	62	32	24	34	-1.01495	2.89e-05	2-oxoglutarate-dependent dioxygenase family protein
TfB099286	529	229	568	141	176	164	-1.59898	2.27e-10	RING/U-box superfamily protein
TfB099422	104	86	116	27	17	16	-2.50724	3.32e-14	cysteine-rich RLK (RECEPTOR-like protein kinase) 8
TfB099432	31	54	56	18	16	7	-1.9196	5.44e-07	RAD-like 6
TfB099572	156	135	216	19	23	29	-2.99013	1.35e-51	jasmonic acid carboxyl methyltransferase
TfB099710	13	143	89	1	7	3	-4.58148	2.81e-06	Homeodomain-like superfamily protein
TfB099770	12	7	21	0	1	0	-4.99107	8.02e-08	Eukaryotic aspartyl protease family protein
TfB099825	34	22	32	13	4	6	-2.09088	9.95e-06	zinc knuckle (CCHC-type) family protein
TfB099837	176	127	192	10	19	9	-3.85058	1.01e-51	response to low sulfur 2
TfB099857	292	409	494	197	213	244	-1.0298	2.81e-11	Protein kinase superfamily protein
TfB099878	472	61	407	52	62	61	-2.55592	8.8e-08	Protein phosphatase 2C family protein
TfB099891	101	79	110	18	25	30	-2.1575	4.49e-19	basic helix-loop-helix (bHLH) DNA-binding superfamily protein
TfB099908	36	24	41	1	1	3	-4.39994	1.74e-17	Domain of unknown function (DUF2431)
TfB099933	1596	867	1352	678	556	522	-1.28458	2.41e-07	poly(A) binding protein 4
TfB099945	78	64	94	16	10	12	-2.7875	1.02e-18	cysteine-rich RLK (RECEPTOR-like protein kinase) 8
TfB100000	1044	74	863	2	39	2	-5.51692	3.11e-07	Galactose-binding protein
TfB100020	60	64	91	41	34	35	-1.12211	1.07e-06	Peroxidase superfamily protein
TfB100213	55	82	79	24	28	58	-1.17136	5.67e-05	cytochrome P450, family 88, subfamily A, polypeptide 3
TfB100438	64	40	57	5	16	19	-2.17411	1.27e-14	Tetratricopeptide repeat (TPR)-like superfamily protein
TfB100517	139	201	258	54	42	79	-1.94845	5.49e-06	UB-like protease 1A
TfB100535	12	15	15	2	1	6	-2.34377	1.35e-05	B12D protein
TfB100578	20	48	55	10	3	5	-2.90022	2.93e-11	Pectate lyase family protein
TfB100599	332	355	453	115	135	118	-1.78585	1.05e-28	SNF1 kinase homolog 10
TfB100655	29	40	42	17	17	16	-1.3108	3.07e-05	xyloglucan endotransglucosylase/hydrolase 32
TfB100698	19	28	32	4	2	6	-2.84798	3.82e-11	oxidative stress 3
TfB100727	81	84	71	30	27	28	-1.66069	1.09e-09	unknown protein
TfB100734	1796	823	2022	784	840	845	-1.04531	2.35e-06	Cystatin/monellin superfamily protein
TfB100768	81	110	113	1	4	0	-5.99075	4.16e-58	Core-2/I-branching beta-1,6-N-acetylglucosaminyltransferase family protein
TfB100780	53	56	68	31	27	36	-1.0818	4.95e-05	Plant protein of unknown function (DUF828)
TfB100802	20	12	25	5	3	5	-2.26013	3.23e-06	Core-2/I-branching beta-1,6-N-acetylglucosaminyltransferase family protein
TfB100823	17	25	27	4	1	3	-3.2133	3.63e-12	Nodulin MtN3 family protein
TfB100835	89	95	107	59	38	64	-1.03266	5.17e-07	ARGONAUTE 3
TfB100843	29	30	41	16	11	18	-1.31125	2.11e-05	Tetratricopeptide repeat (TPR)-like superfamily protein
TfB100845	434	208	529	132	146	144	-1.60086	2.61e-08	related to AP2 12
TfB100895	40	42	58	15	17	29	-1.36141	1.77e-07	metacaspase 1
TfB100955	287	70	326	79	77	84	-1.62907	3.88e-06	GRAS family transcription factor
TfB101013	74	86	106	53	34	47	-1.15427	5.9e-09	cysteine-rich RLK (RECEPTOR-like protein kinase) 8
TfB101158	190	185	245	54	61	70	-1.91028	4.31e-31	glutamine-dependent asparagine synthase 1
TfB101232	50	30	62	15	10	12	-2.08014	1.55e-07	Haloacid dehalogenase-like hydrolase (HAD) superfamily protein
TfB101334	358	13	265	0	12	0	-5.71538	4.52e-07	nodulin MtN21 /EamA-like transporter family protein
TfB101364	2	10	9	0	0	1	-4.10043	7.68e-05	ralf-like 22
TfB101365	7	12	10	3	0	1	-2.90598	2.15e-05	ralf-like 33
TfB101471	47	35	49	9	8	12	-2.33738	1.25e-09	cysteine-rich RLK (RECEPTOR-like protein kinase) 8
TfB101533	391	390	538	210	187	215	-1.26989	2.52e-38	LOB domain-containing protein 38
TfB101727	27	24	24	1	3	1	-3.98241	3.51e-06	myb domain protein 73
TfB101734	32	43	52	14	20	24	-1.29112	1.91e-05	Disease resistance-responsive (dirigent-like protein) family protein
TfB101750	263	259	350	156	127	145	-1.18981	4.01e-25	LOB domain-containing protein 38
TfB101947	685	541	639	410	275	253	-1.16173	7.76e-09	Kinase-related protein of unknown function (DUF1296)
TfB102046	105	58	149	45	54	46	-1.22502	5.35e-05	mitogen-activated protein kinase 3
TfB102047	83	59	92	22	9	13	-2.56714	1.58e-11	cysteine-rich RLK (RECEPTOR-like protein kinase) 8
TfB102125	59	61	88	39	33	32	-1.1546	5.74e-07	GAG/POL/ENV polyprotein
TfB102178	158	9	140	0	8	0	-5.22924	4.09e-06	calmodulin-like 41
TfB102188	28	27	36	7	5	6	-2.479	3.56e-10	cysteine-rich RLK (RECEPTOR-like protein kinase) 8
TfB102202	10383	7987	9945	4904	3900	3698	-1.3479	1.61e-13	guanyl-nucleotide exchange factors;GTPase binding;GTP binding
TfB102204	13	14	17	1	2	3	-2.96237	3.43e-07	unknown protein
TfB102245	86	84	114	0	8	1	-5.08215	9.64e-52	Exostosin family protein
TfB102302	41	44	61	14	19	25	-1.4911	3.19e-08	Cysteine/Histidine-rich C1 domain family protein
TfB102491	1013	595	898	457	361	371	-1.24448	2.01e-05	Mannose-binding lectin superfamily protein
TfB102501	722	568	661	421	280	258	-1.19644	2.75e-09	tubby like protein 3
TfB102502	586	474	556	337	225	276	-1.13152	1.51e-11
TfB102536	122	2	105	1	11	3	-3.96558	3.79e-05	unknown protein
TfB102568	99	99	123	26	15	21	-2.53852	4.75e-17	cysteine-rich RLK (RECEPTOR-like protein kinase) 8
TfB102597	8	20	17	0	0	1	-5.21117	3.48e-06	nitrate transporter 1.5
TfB102665	29	68	70	13	13	16	-2.14506	4.74e-09	Rho termination factor
TfB102676	97	65	113	20	16	21	-2.42562	3.09e-16	cysteine-rich RLK (RECEPTOR-like protein kinase) 8
TfB102751	21	69	57	9	14	12	-2.22358	3.74e-06	K-box region and MADS-box transcription factor family protein
TfB102752	21	44	48	4	7	6	-2.86207	7.27e-10	K-box region and MADS-box transcription factor family protein
TfB102764	123	99	140	29	18	24	-2.51454	3.68e-19	cysteine-rich RLK (RECEPTOR-like protein kinase) 8
TfB102775	171	87	120	85	52	76	-1.02299	9.34e-05	RNA-binding (RRM/RBD/RNP motifs) family protein
TfB102782	88	72	99	20	11	19	-2.54002	2.43e-18	cysteine-rich RLK (RECEPTOR-like protein kinase) 8
TfB102803	46	40	53	11	6	6	-2.74268	5.98e-16	MATE efflux family protein
TfB102936	12	18	14	2	1	5	-2.57452	1.9e-06	Pectin lyase-like superfamily protein
TfB103004	64	63	73	14	8	10	-2.80543	1e-16	cysteine-rich RLK (RECEPTOR-like protein kinase) 8
TfB103007	50	21	58	14	11	4	-2.25736	3.06e-06	cytochrome P450, family 87, subfamily A, polypeptide 2
TfB103023	28	4	35	3	2	3	-3.12438	7.88e-05	ribonuclease 1
TfB103033	49	47	65	29	20	30	-1.19005	7.34e-07	Polynucleotidyl transferase, ribonuclease H-like superfamily protein
TfB103049	653	738	906	280	286	327	-1.52893	1.22e-21	trehalose phosphate synthase
TfB103102	107	114	153	55	37	49	-1.5696	4.58e-20	unknown protein
TfB103181	69	1	71	0	1	1	-5.99863	4.85e-06	ferric reduction oxidase 5
TfB103198	1267	682	1430	1	67	0	-5.61596	1.68e-07	Bifunctional inhibitor/lipid-transfer protein/seed storage 2S albumin superfamily protein
TfB103207	34	13	42	3	4	8	-2.69119	2.28e-06	Undecaprenyl pyrophosphate synthetase family protein
TfB103209	6	70	57	1	2	0	-5.42854	1.89e-07	Pollen Ole e 1 allergen and extensin family protein
TfB103210	1648	1708	2202	955	853	898	-1.19697	1.84e-27	photosystem I subunit O
TfB103391	72	68	90	15	10	12	-2.79136	6.31e-22	cysteine-rich RLK (RECEPTOR-like protein kinase) 8
TfB103422	10	15	21	7	0	4	-2.18754	3.59e-05	Pectate lyase family protein
TfB103454	8	7	17	0	2	0	-3.90048	4.89e-06	S-adenosyl-L-methionine-dependent methyltransferases superfamily protein
TfB103492	105	97	128	28	14	22	-2.53029	6.78e-29	cysteine-rich RLK (RECEPTOR-like protein kinase) 8
TfB103508	820	797	1065	357	351	431	-1.40349	4.17e-40	Polynucleotidyl transferase, ribonuclease H-like superfamily protein
TfB103524	68	79	102	0	2	0	-6.82846	4.26e-08	Uncharacterised protein family (UPF0497)
TfB103545	86	89	94	45	29	43	-1.37851	1.02e-10	Ypt/Rab-GAP domain of gyp1p superfamily protein
TfB103549	12	12	23	0	1	0	-5.23898	1.38e-10	Gag-Pol-related retrotransposon family protein
TfB103598	86	169	147	45	35	42	-1.89709	7.52e-12	RAD-like 6
TfB103666	195	235	297	90	74	107	-1.59127	1e-25	maternal effect embryo arrest 14
TfB103668	168	157	225	91	94	120	-1.01546	8.34e-14	Homeodomain-like superfamily protein
TfB103891	79	75	88	17	10	17	-2.62954	1.81e-20	cysteine-rich RLK (RECEPTOR-like protein kinase) 8
TfB104019	39	49	68	18	14	26	-1.58655	1.33e-08	unknown protein
TfB104096	36	41	39	5	5	10	-2.70088	4.73e-12	cysteine-rich RLK (RECEPTOR-like protein kinase) 8
TfB104167	404	34	324	21	46	38	-2.98195	5.83e-06	unknown protein
TfB104168	1143	65	908	43	115	69	-3.3189	6.21e-06	unknown protein
TfB104181	6	6	12	0	0	0	-6.09832	3.11e-06	early nodulin-like protein 14
TfB104323	50	5	47	4	4	2	-3.41192	7.98e-05	subtilase 1.3
TfB104360	109	84	122	27	12	25	-2.46859	9.28e-22	cysteine-rich RLK (RECEPTOR-like protein kinase) 8
TfB104361	104	79	117	25	15	22	-2.43903	1.32e-15	cysteine-rich RLK (RECEPTOR-like protein kinase) 8
TfB104484	32	53	76	18	27	26	-1.31951	3.12e-05	Adenine nucleotide alpha hydrolases-like superfamily protein
TfB104508	133	183	221	89	75	131	-1.04018	7.06e-09	CHY-type/CTCHY-type/RING-type Zinc finger protein
TfB104510	44	66	69	27	30	30	-1.2041	5.59e-06	xyloglucan endotransglucosylase/hydrolase 32
TfB104530	638	36	525	25	73	48	-3.13844	2.2e-05	unknown protein
TfB104688	8	12	11	0	1	0	-4.65871	8.16e-07	Phosphatidylinositol 3- and 4-kinase ;Ubiquitin family protein
TfB104812	37	81	62	3	7	1	-4.14691	1.9e-12	Protein kinase protein with adenine nucleotide alpha hydrolases-like domain
TfB104834	401	464	549	201	210	264	-1.23929	4.02e-28	Pentatricopeptide repeat (PPR) superfamily protein
TfB104836	78	55	74	13	15	9	-2.63625	1.92e-12	Kunitz family trypsin and protease inhibitor protein
TfB104912	132	127	159	75	57	69	-1.22476	2.78e-12	sulfurtransferase 18
TfB104918	92	70	109	25	9	22	-2.44088	1.87e-16	cysteine-rich RLK (RECEPTOR-like protein kinase) 8
TfB104951	412	601	641	313	244	340	-1.06017	1.32e-13	P-loop containing nucleoside triphosphate hydrolases superfamily protein
TfB104955	31	34	52	15	11	17	-1.59717	1.12e-07	auxin-regulated gene involved in organ size
TfB105052	12	26	20	2	4	5	-2.54525	6.73e-05
TfB105053	91	81	107	20	13	20	-2.56253	1.38e-19	cysteine-rich RLK (RECEPTOR-like protein kinase) 8
TfB105073	135	2	109	0	6	0	-5.32134	4.66e-06	ferric reduction oxidase 2
TfB105078	437	530	597	235	216	236	-1.35542	1.96e-29	Glycosyl transferase, family 35
TfB105081	20	2	15	0	0	0	-6.71908	2.97e-05	calmodulin-like 41
TfB105118	59	24	60	22	13	10	-1.80157	1.63e-05	cytochrome P450, family 87, subfamily A, polypeptide 2
TfB105147	1	36	20	0	0	0	-7.37486	2.63e-05	endonuclease 2
TfB105159	21	49	51	10	10	11	-2.11186	1.41e-07	P-loop containing nucleoside triphosphate hydrolases superfamily protein
TfB105182	32	39	58	15	18	24	-1.33052	8.45e-05	C2H2-type zinc finger family protein
TfB105183	45	62	101	16	19	27	-1.88846	1.69e-11	C2H2-type zinc finger family protein
