# Supplementary material for: A BLADE-ON-PETIOLE orthologue regulates corolla differentiation in the proximal region in Torenia fournieri
Source: Nat Commun. 2023 Aug 8;14:4763. doi: 10.1038/s41467-023-40399-3 (PMC10409793; doi:10.1038/s41467-023-40399-3)
Supplement: Supplementary file 4 — Supplementary Dataset 2 [file 41467_2023_40399_MOESM4_ESM.xlsx]

## Sheet: Tab. S2 Gene Ontology (GO) term
GO ID	Description	adj_pvalue	Genes
GO:0015979	photosynthesis	7.07e-14	TfA000119;TfA003230;TfA004308;TfA004459;TfA005191;TfA005467;TfA007636;TfA007980;TfA008026;TfA008031;TfA008246;TfA008709;TfA009322;TfA009826;TfA010475;TfA011121;TfA012086;TfA012095;TfA012459;TfA012555;TfA012581;TfA013939;TfA015976;TfA016357;TfA018324;TfA018860;TfA019137;TfA019709;TfA020114;TfA021513;TfA022013;TfA022210;TfA023506;TfA023586;TfA024259;TfA024310;TfA026040;TfA027564;TfA028080;TfA028245…
GO:0044711	single-organism biosynthetic process	8.37e-10	TfA000049;TfA000099;TfA000119;TfA000187;TfA000261;TfA000336;TfA000343;TfA000347;TfA000367;TfA000412;TfA000530;TfA000620;TfA000659;TfA001008;TfA001113;TfA001117;TfA001244;TfA001374;TfA001465;TfA001789;TfA002054;TfA002124;TfA002129;TfA002151;TfA002189;TfA002208;TfA002372;TfA002564;TfA002648;TfA002653;TfA002723;TfA002750;TfA002766;TfA002794;TfA003070;TfA003075;TfA003213;TfA003240;TfA003263;TfA003298…
GO:0006091	generation of precursor metabolites and energy	1.1e-09	TfA000099;TfA000347;TfA000958;TfA001233;TfA002119;TfA002862;TfA002884;TfA003230;TfA004308;TfA004459;TfA005191;TfA006610;TfA006622;TfA006627;TfA006913;TfA007670;TfA008298;TfA008466;TfA008709;TfA009081;TfA009322;TfA009644;TfA009826;TfA010475;TfA011121;TfA012365;TfA012459;TfA012555;TfA012581;TfA013042;TfA013666;TfA013939;TfA014000;TfA014202;TfA014415;TfA015160;TfA015259;TfA015317;TfA015329;TfA016357…
GO:0044281	small molecule metabolic process	1.1e-09	TfA000099;TfA000187;TfA000347;TfA000490;TfA000530;TfA000659;TfA000690;TfA000958;TfA001008;TfA001113;TfA001115;TfA001117;TfA001233;TfA001244;TfA001374;TfA001409;TfA001429;TfA001789;TfA001860;TfA002119;TfA002124;TfA002129;TfA002151;TfA002189;TfA002208;TfA002564;TfA002653;TfA002694;TfA002750;TfA002830;TfA002862;TfA002884;TfA003037;TfA003213;TfA003230;TfA003240;TfA003263;TfA003298;TfA003335;TfA003759…
GO:0051186	cofactor metabolic process	8.05e-09	TfA000099;TfA000347;TfA000958;TfA001008;TfA001233;TfA001244;TfA002119;TfA002144;TfA002208;TfA002862;TfA002884;TfA003037;TfA004258;TfA004308;TfA005191;TfA005467;TfA006150;TfA006610;TfA006622;TfA006627;TfA006913;TfA007340;TfA007636;TfA007670;TfA008246;TfA008298;TfA008466;TfA008655;TfA008684;TfA008709;TfA009081;TfA009644;TfA009826;TfA010474;TfA010482;TfA011309;TfA011331;TfA012053;TfA012086;TfA012095…
GO:0006082	organic acid metabolic process	1.19e-08	TfA000099;TfA000187;TfA000347;TfA000530;TfA000690;TfA000958;TfA001113;TfA001115;TfA001117;TfA001233;TfA001374;TfA001409;TfA001429;TfA001789;TfA002119;TfA002124;TfA002129;TfA002151;TfA002189;TfA002564;TfA002653;TfA002694;TfA002750;TfA002862;TfA002884;TfA003037;TfA003213;TfA003759;TfA004050;TfA004221;TfA004308;TfA004459;TfA005191;TfA005231;TfA005294;TfA005382;TfA005435;TfA005467;TfA005921;TfA005953…
GO:0043436	oxoacid metabolic process	1.66e-08	TfA000099;TfA000187;TfA000347;TfA000530;TfA000690;TfA000958;TfA001113;TfA001115;TfA001117;TfA001233;TfA001374;TfA001409;TfA001429;TfA001789;TfA002119;TfA002124;TfA002129;TfA002151;TfA002189;TfA002564;TfA002653;TfA002694;TfA002750;TfA002862;TfA002884;TfA003037;TfA003213;TfA004050;TfA004221;TfA004308;TfA004459;TfA005191;TfA005231;TfA005294;TfA005382;TfA005435;TfA005467;TfA005921;TfA005953;TfA006453…
GO:0019752	carboxylic acid metabolic process	3.83e-08	TfA000099;TfA000187;TfA000347;TfA000530;TfA000690;TfA000958;TfA001113;TfA001115;TfA001117;TfA001233;TfA001374;TfA001409;TfA001429;TfA001789;TfA002119;TfA002124;TfA002129;TfA002151;TfA002189;TfA002564;TfA002653;TfA002694;TfA002750;TfA002862;TfA002884;TfA003037;TfA003213;TfA004050;TfA004221;TfA004308;TfA004459;TfA005191;TfA005231;TfA005294;TfA005382;TfA005435;TfA005467;TfA005921;TfA005953;TfA006453…
GO:0006732	coenzyme metabolic process	4.54e-08	TfA000099;TfA000347;TfA000958;TfA001008;TfA001233;TfA001244;TfA002119;TfA002208;TfA002862;TfA002884;TfA003037;TfA004258;TfA004308;TfA005191;TfA005467;TfA006610;TfA006622;TfA006627;TfA006913;TfA007340;TfA007670;TfA008298;TfA008466;TfA008709;TfA009081;TfA009644;TfA009826;TfA010474;TfA010482;TfA011309;TfA011331;TfA012053;TfA012086;TfA012095;TfA012360;TfA012365;TfA013262;TfA013289;TfA013333;TfA014000…
GO:0019684	photosynthesis, light reaction	8e-08	TfA003230;TfA004459;TfA005191;TfA008709;TfA009322;TfA009826;TfA010475;TfA011121;TfA012459;TfA013939;TfA016357;TfA018860;TfA019137;TfA019709;TfA020114;TfA021513;TfA022210;TfA023506;TfA023586;TfA026040;TfA027564;TfA028080;TfA028245;TfA029389;TfA029859;TfA030637;TfA032254;TfA033119;TfA033139;TfA033998;TfA034549;TfA036805;TfA037024;TfA041353;TfA042303;TfA042584;TfA042973;TfA044720;TfA046224;TfA047456…
GO:0072524	pyridine-containing compound metabolic process	2.04e-07	TfA000347;TfA000958;TfA001233;TfA002119;TfA002862;TfA002884;TfA004308;TfA005191;TfA005467;TfA006610;TfA006622;TfA006627;TfA006913;TfA007340;TfA007670;TfA008298;TfA008466;TfA008709;TfA009081;TfA009644;TfA009826;TfA010474;TfA011309;TfA011331;TfA012086;TfA012095;TfA012365;TfA012718;TfA014000;TfA014415;TfA015160;TfA015259;TfA015317;TfA015329;TfA015467;TfA015803;TfA019359;TfA019394;TfA022012;TfA022210…
GO:0006733	oxidoreduction coenzyme metabolic process	2.28e-07	TfA000347;TfA000958;TfA001233;TfA002119;TfA002862;TfA002884;TfA004308;TfA005191;TfA005467;TfA006610;TfA006622;TfA006627;TfA006913;TfA007340;TfA007670;TfA008298;TfA008466;TfA008709;TfA009081;TfA009644;TfA009826;TfA010474;TfA011309;TfA011331;TfA012086;TfA012095;TfA012360;TfA012365;TfA014000;TfA014415;TfA015160;TfA015259;TfA015317;TfA015329;TfA015467;TfA015803;TfA019359;TfA019394;TfA021351;TfA022012…
GO:0019362	pyridine nucleotide metabolic process	3.56e-07	TfA000347;TfA000958;TfA001233;TfA002119;TfA002862;TfA002884;TfA004308;TfA005191;TfA005467;TfA006610;TfA006622;TfA006627;TfA006913;TfA007340;TfA007670;TfA008298;TfA008466;TfA008709;TfA009081;TfA009644;TfA009826;TfA010474;TfA011309;TfA011331;TfA012086;TfA012095;TfA012365;TfA014000;TfA014415;TfA015160;TfA015259;TfA015317;TfA015329;TfA015467;TfA015803;TfA019359;TfA019394;TfA022012;TfA022210;TfA022364…
GO:0044710	single-organism metabolic process	5e-07	TfA000049;TfA000099;TfA000119;TfA000187;TfA000261;TfA000336;TfA000343;TfA000347;TfA000367;TfA000412;TfA000490;TfA000530;TfA000620;TfA000636;TfA000659;TfA000690;TfA000813;TfA000826;TfA000958;TfA000989;TfA001008;TfA001113;TfA001115;TfA001117;TfA001211;TfA001233;TfA001244;TfA001372;TfA001374;TfA001409;TfA001429;TfA001465;TfA001520;TfA001574;TfA001789;TfA001860;TfA001994;TfA002007;TfA002054;TfA002119…
GO:0009765	photosynthesis, light harvesting	6e-07	TfA011121;TfA016357;TfA018860;TfA033119;TfA033139;TfA033998;TfA034549;TfA050886;TfA051804;TfB071303;TfB071523;TfB071525;TfB077706;TfB079792;TfB081775;TfB082005;TfB082012;TfB082505;TfB082731;TfB087331;TfB088404;TfB088701;TfB090178;TfB097170;TfB098101;TfB098102;TfB102746;TfB102747;TfB103210
GO:0046496	nicotinamide nucleotide metabolic process	6.45e-07	TfA000347;TfA000958;TfA001233;TfA002119;TfA002862;TfA002884;TfA004308;TfA005191;TfA005467;TfA006610;TfA006622;TfA006627;TfA006913;TfA007340;TfA007670;TfA008298;TfA008466;TfA008709;TfA009081;TfA009644;TfA009826;TfA010474;TfA011309;TfA011331;TfA012086;TfA012095;TfA012365;TfA014000;TfA014415;TfA015160;TfA015259;TfA015317;TfA015329;TfA015467;TfA015803;TfA019359;TfA019394;TfA022012;TfA022210;TfA022544…
GO:0019682	glyceraldehyde-3-phosphate metabolic process	7.22e-07	TfA002564;TfA004459;TfA005191;TfA005467;TfA006627;TfA007340;TfA007610;TfA007670;TfA008246;TfA008709;TfA009654;TfA009826;TfA009922;TfA009947;TfA010474;TfA011196;TfA011309;TfA011331;TfA012086;TfA012095;TfA013039;TfA013443;TfA015463;TfA015467;TfA015803;TfA017243;TfA019462;TfA021351;TfA022012;TfA022210;TfA022544;TfA022683;TfA023506;TfA026040;TfA027564;TfA027721;TfA028080;TfA029389;TfA029869;TfA030598…
GO:0032787	monocarboxylic acid metabolic process	1.29e-06	TfA000099;TfA000347;TfA000690;TfA000958;TfA001115;TfA001117;TfA001233;TfA001374;TfA001409;TfA001429;TfA001789;TfA002119;TfA002124;TfA002151;TfA002564;TfA002862;TfA002884;TfA003213;TfA004221;TfA004308;TfA004459;TfA005191;TfA005231;TfA005294;TfA005382;TfA005435;TfA005467;TfA005921;TfA005953;TfA006610;TfA006622;TfA006627;TfA006877;TfA006913;TfA007063;TfA007427;TfA007570;TfA007670;TfA008047;TfA008246…
GO:0006090	pyruvate metabolic process	2.14e-06	TfA000099;TfA000347;TfA000958;TfA001233;TfA002119;TfA002564;TfA002862;TfA002884;TfA004308;TfA004459;TfA005467;TfA006610;TfA006622;TfA006627;TfA006913;TfA007670;TfA008246;TfA008298;TfA008466;TfA009081;TfA009654;TfA009922;TfA009947;TfA011196;TfA012365;TfA013443;TfA014000;TfA014415;TfA015160;TfA015259;TfA015317;TfA015329;TfA015463;TfA017243;TfA019359;TfA019394;TfA019462;TfA021351;TfA022210;TfA022420…
GO:0008610	lipid biosynthetic process	2.51e-06	TfA000261;TfA000347;TfA000659;TfA001008;TfA001117;TfA001374;TfA001789;TfA002208;TfA002564;TfA002723;TfA002766;TfA002794;TfA003213;TfA004221;TfA004258;TfA004459;TfA005191;TfA005231;TfA005294;TfA005382;TfA005435;TfA005467;TfA005539;TfA006453;TfA006627;TfA007022;TfA007670;TfA008047;TfA008246;TfA008709;TfA008788;TfA009151;TfA009283;TfA009654;TfA009826;TfA009922;TfA009947;TfA010167;TfA010350;TfA010519…
GO:0044763	single-organism cellular process	2.98e-06	TfA000049;TfA000099;TfA000119;TfA000187;TfA000261;TfA000299;TfA000336;TfA000347;TfA000367;TfA000388;TfA000412;TfA000420;TfA000422;TfA000429;TfA000527;TfA000530;TfA000600;TfA000605;TfA000620;TfA000625;TfA000636;TfA000644;TfA000659;TfA000690;TfA000718;TfA000958;TfA001008;TfA001113;TfA001115;TfA001117;TfA001130;TfA001156;TfA001211;TfA001233;TfA001244;TfA001303;TfA001374;TfA001409;TfA001429;TfA001465…
GO:0044699	single-organism process	4.89e-06	TfA000049;TfA000099;TfA000119;TfA000187;TfA000230;TfA000261;TfA000299;TfA000336;TfA000343;TfA000347;TfA000367;TfA000388;TfA000412;TfA000420;TfA000422;TfA000429;TfA000490;TfA000527;TfA000530;TfA000600;TfA000605;TfA000620;TfA000625;TfA000636;TfA000644;TfA000659;TfA000690;TfA000718;TfA000813;TfA000826;TfA000958;TfA000989;TfA001008;TfA001113;TfA001115;TfA001117;TfA001130;TfA001156;TfA001211;TfA001233…
GO:0018298	protein-chromophore linkage	5.82e-06	TfA016357;TfA018860;TfA033119;TfA033139;TfA033998;TfA050886;TfA052857;TfB071303;TfB071523;TfB071525;TfB077706;TfB081775;TfB082005;TfB082012;TfB082505;TfB082731;TfB088404;TfB088701;TfB089392;TfB090178;TfB097170;TfB098101;TfB098102;TfB099113;TfB102746;TfB102747
GO:0006629	lipid metabolic process	8.23e-06	TfA000261;TfA000347;TfA000636;TfA000659;TfA000690;TfA001008;TfA001115;TfA001117;TfA001374;TfA001429;TfA001789;TfA002124;TfA002151;TfA002208;TfA002564;TfA002723;TfA002766;TfA002794;TfA003213;TfA004221;TfA004258;TfA004459;TfA005191;TfA005231;TfA005294;TfA005382;TfA005435;TfA005467;TfA005539;TfA006453;TfA006627;TfA006877;TfA007022;TfA007570;TfA007670;TfA008047;TfA008246;TfA008709;TfA008788;TfA009151…
GO:0008654	phospholipid biosynthetic process	1.13e-05	TfA000659;TfA002564;TfA002723;TfA002766;TfA002794;TfA004459;TfA005191;TfA005467;TfA006627;TfA007022;TfA007670;TfA008246;TfA009654;TfA009922;TfA009947;TfA010519;TfA011196;TfA011303;TfA013443;TfA014724;TfA015463;TfA015655;TfA015751;TfA016077;TfA016087;TfA017243;TfA017875;TfA019259;TfA019462;TfA021351;TfA022210;TfA022517;TfA022683;TfA022761;TfA023506;TfA024183;TfA027050;TfA027564;TfA027736;TfA028080…
GO:0006098	pentose-phosphate shunt	1.31e-05	TfA005191;TfA005467;TfA007340;TfA008709;TfA009826;TfA010474;TfA011309;TfA011331;TfA012086;TfA012095;TfA015467;TfA015803;TfA022012;TfA022210;TfA022544;TfA023506;TfA026040;TfA027721;TfA028080;TfA029389;TfA029869;TfA030598;TfA031484;TfA034372;TfA039310;TfA042584;TfA042973;TfA044720;TfA047040;TfA047093;TfA049773;TfA050271;TfA050927;TfA051804;TfA057326;TfA058389;TfA058436;TfB066492;TfB068100;TfB068390…
GO:0009628	response to abiotic stimulus	1.34e-05	TfA000347;TfA000412;TfA000420;TfA000422;TfA000690;TfA001156;TfA001409;TfA001520;TfA001555;TfA001574;TfA002004;TfA002124;TfA002151;TfA002302;TfA002372;TfA002723;TfA002766;TfA002794;TfA003075;TfA003772;TfA004151;TfA004308;TfA004483;TfA004486;TfA004494;TfA005191;TfA005196;TfA005231;TfA005359;TfA005467;TfA005475;TfA005537;TfA005629;TfA005806;TfA006390;TfA006610;TfA006622;TfA006627;TfA006670;TfA006913…
GO:0051156	glucose 6-phosphate metabolic process	1.82e-05	TfA005191;TfA005467;TfA007340;TfA008709;TfA009826;TfA010474;TfA011309;TfA011331;TfA012086;TfA012095;TfA015467;TfA015803;TfA022012;TfA022210;TfA022544;TfA023506;TfA026040;TfA027721;TfA028080;TfA029389;TfA029869;TfA030598;TfA031484;TfA034372;TfA039310;TfA042584;TfA042973;TfA044720;TfA047040;TfA047093;TfA049773;TfA050271;TfA050927;TfA051804;TfA057326;TfA058389;TfA058436;TfB066492;TfB068100;TfB068390…
GO:0044272	sulfur compound biosynthetic process	2.04e-05	TfA000099;TfA002129;TfA002189;TfA002208;TfA005191;TfA006453;TfA006627;TfA007670;TfA009378;TfA009644;TfA011010;TfA011089;TfA011200;TfA012053;TfA013262;TfA013289;TfA013333;TfA014415;TfA015584;TfA016357;TfA016556;TfA016952;TfA020841;TfA021351;TfA022210;TfA022761;TfA023387;TfA023506;TfA024414;TfA025996;TfA026040;TfA026082;TfA028955;TfA028966;TfA029389;TfA029859;TfA031295;TfA031588;TfA032170;TfA033725…
GO:0006739	NADP metabolic process	2.24e-05	TfA005191;TfA005467;TfA007340;TfA008709;TfA009826;TfA010474;TfA011309;TfA011331;TfA012086;TfA012095;TfA015467;TfA015803;TfA022012;TfA022210;TfA022544;TfA023506;TfA026040;TfA027721;TfA028080;TfA029389;TfA029869;TfA030598;TfA031484;TfA034372;TfA039310;TfA041353;TfA042584;TfA042973;TfA044720;TfA047040;TfA047093;TfA049773;TfA050271;TfA050927;TfA051804;TfA057326;TfA058389;TfA058436;TfB066492;TfB068100…
GO:0044255	cellular lipid metabolic process	2.81e-05	TfA000261;TfA000636;TfA000659;TfA000690;TfA001115;TfA001117;TfA001374;TfA001429;TfA001789;TfA002124;TfA002151;TfA002208;TfA002564;TfA002723;TfA002766;TfA002794;TfA003213;TfA004221;TfA004459;TfA005191;TfA005231;TfA005294;TfA005382;TfA005435;TfA005467;TfA005539;TfA006453;TfA006627;TfA006877;TfA007022;TfA007570;TfA007670;TfA008047;TfA008246;TfA008709;TfA008788;TfA009151;TfA009276;TfA009283;TfA009594…
GO:0044283	small molecule biosynthetic process	2.82e-05	TfA000187;TfA000347;TfA000530;TfA000659;TfA001008;TfA001113;TfA001117;TfA001374;TfA001789;TfA002129;TfA002189;TfA002208;TfA002653;TfA002750;TfA003213;TfA003298;TfA004221;TfA004258;TfA004308;TfA005191;TfA005231;TfA005294;TfA005382;TfA005435;TfA005537;TfA005921;TfA005953;TfA006453;TfA006627;TfA007022;TfA007427;TfA007670;TfA008008;TfA008466;TfA008788;TfA009081;TfA009378;TfA009802;TfA010128;TfA010167…
GO:0006790	sulfur compound metabolic process	3.24e-05	TfA000099;TfA001008;TfA001244;TfA002129;TfA002189;TfA002208;TfA004258;TfA005191;TfA006453;TfA006627;TfA007670;TfA009378;TfA009644;TfA011010;TfA011089;TfA011200;TfA012053;TfA013262;TfA013289;TfA013333;TfA014415;TfA014684;TfA015584;TfA016357;TfA016556;TfA016563;TfA016952;TfA019259;TfA020489;TfA020841;TfA021351;TfA022210;TfA022521;TfA022651;TfA022677;TfA022761;TfA022808;TfA023387;TfA023506;TfA024414…
GO:0044723	single-organism carbohydrate metabolic process	4.76e-05	TfA000119;TfA000336;TfA000343;TfA000347;TfA000367;TfA000412;TfA000490;TfA000620;TfA000958;TfA001233;TfA001465;TfA002007;TfA002119;TfA002648;TfA002653;TfA002830;TfA002862;TfA002884;TfA003070;TfA003075;TfA003638;TfA004068;TfA004151;TfA004308;TfA004486;TfA005191;TfA005393;TfA005445;TfA005467;TfA005537;TfA006610;TfA006622;TfA006627;TfA006913;TfA007610;TfA007670;TfA007774;TfA007980;TfA008026;TfA008031…
GO:0006081	cellular aldehyde metabolic process	5.46e-05	TfA001117;TfA002564;TfA004459;TfA005191;TfA005467;TfA006627;TfA007063;TfA007340;TfA007610;TfA007670;TfA008246;TfA008466;TfA008709;TfA009081;TfA009654;TfA009826;TfA009922;TfA009947;TfA010474;TfA011196;TfA011309;TfA011331;TfA012086;TfA012095;TfA013039;TfA013443;TfA015463;TfA015467;TfA015803;TfA017243;TfA019462;TfA021351;TfA021507;TfA022012;TfA022210;TfA022544;TfA022683;TfA023506;TfA025058;TfA026040…
GO:0019637	organophosphate metabolic process	8.12e-05	TfA000119;TfA000187;TfA000347;TfA000659;TfA000958;TfA001233;TfA001244;TfA002119;TfA002564;TfA002723;TfA002766;TfA002794;TfA002862;TfA002884;TfA003240;TfA003263;TfA003335;TfA004308;TfA004317;TfA004361;TfA004379;TfA004459;TfA005191;TfA005196;TfA005467;TfA005479;TfA006610;TfA006622;TfA006627;TfA006837;TfA006913;TfA007022;TfA007340;TfA007610;TfA007670;TfA007918;TfA008246;TfA008298;TfA008466;TfA008709…
GO:1901135	carbohydrate derivative metabolic process	0.00013853	TfA000119;TfA000347;TfA000659;TfA000958;TfA001233;TfA001244;TfA001465;TfA002119;TfA002328;TfA002372;TfA002564;TfA002862;TfA002884;TfA003240;TfA003263;TfA003335;TfA003638;TfA004068;TfA004151;TfA004308;TfA004317;TfA004361;TfA004379;TfA004459;TfA004860;TfA005191;TfA005196;TfA005337;TfA005467;TfA005479;TfA005539;TfA006610;TfA006622;TfA006627;TfA006837;TfA006913;TfA007022;TfA007340;TfA007610;TfA007636…
GO:0016051	carbohydrate biosynthetic process	0.000186747	TfA000119;TfA000336;TfA000343;TfA000347;TfA000367;TfA000412;TfA000620;TfA001465;TfA002648;TfA002653;TfA003070;TfA003075;TfA003638;TfA004151;TfA004308;TfA004486;TfA005191;TfA005393;TfA005445;TfA005537;TfA006610;TfA006622;TfA007980;TfA008026;TfA008031;TfA008466;TfA009081;TfA009654;TfA009802;TfA010644;TfA011226;TfA012053;TfA012086;TfA012095;TfA012442;TfA014415;TfA014724;TfA014801;TfA015160;TfA015259…
GO:0065008	regulation of biological quality	0.000230058	TfA000131;TfA000347;TfA000420;TfA000422;TfA000600;TfA000605;TfA000644;TfA001008;TfA001156;TfA001211;TfA001555;TfA001860;TfA002208;TfA002372;TfA002462;TfA002863;TfA002897;TfA003075;TfA003230;TfA003385;TfA004151;TfA004258;TfA004308;TfA004710;TfA005219;TfA005537;TfA006022;TfA006150;TfA006453;TfA006686;TfA010901;TfA011010;TfA011089;TfA011226;TfA011509;TfA011602;TfA012053;TfA013793;TfA014684;TfA014723…
GO:0043623	cellular protein complex assembly	0.000231232	TfA000958;TfA001555;TfA002124;TfA002151;TfA002230;TfA002863;TfA002878;TfA002897;TfA003075;TfA003157;TfA004258;TfA004308;TfA004459;TfA005537;TfA007027;TfA007570;TfA008047;TfA008581;TfA008709;TfA009322;TfA009826;TfA012862;TfA013939;TfA015246;TfA015259;TfA015317;TfA015751;TfA016576;TfA017508;TfA017857;TfA017897;TfA017929;TfA017943;TfA019035;TfA019709;TfA020067;TfA021437;TfA022210;TfA023506;TfA023965…
GO:0016192	vesicle-mediated transport	0.000394034	TfA000122;TfA000148;TfA000150;TfA000326;TfA000625;TfA000758;TfA000765;TfA002230;TfA002648;TfA002679;TfA002878;TfA002891;TfA003665;TfA003767;TfA003809;TfA004152;TfA004178;TfA004197;TfA004483;TfA004494;TfA004661;TfA005743;TfA006610;TfA006622;TfA006704;TfA006877;TfA007570;TfA007996;TfA008085;TfA008214;TfA008649;TfA008796;TfA009802;TfA010394;TfA010427;TfA011288;TfA012156;TfA013168;TfA013401;TfA014640…
GO:0019693	ribose phosphate metabolic process	0.000593827	TfA000347;TfA000958;TfA001233;TfA001244;TfA002119;TfA002862;TfA002884;TfA003240;TfA003263;TfA003335;TfA004308;TfA004317;TfA004361;TfA004379;TfA005191;TfA005196;TfA005467;TfA005479;TfA006610;TfA006622;TfA006627;TfA006837;TfA006913;TfA007340;TfA007670;TfA007918;TfA008298;TfA008466;TfA008709;TfA009081;TfA009826;TfA010474;TfA011309;TfA011331;TfA012086;TfA012095;TfA012365;TfA014000;TfA014415;TfA014674…
GO:0010817	regulation of hormone levels	0.000644556	TfA000347;TfA000644;TfA001008;TfA002208;TfA002372;TfA002462;TfA003075;TfA004258;TfA005537;TfA006453;TfA011226;TfA011509;TfA012053;TfA013793;TfA014684;TfA019359;TfA019378;TfA019394;TfA019944;TfA020427;TfA020489;TfA022808;TfA024909;TfA028966;TfA030001;TfA030012;TfA030871;TfA030908;TfA031575;TfA031588;TfA032789;TfA032888;TfA033334;TfA034084;TfA034410;TfA036037;TfA036396;TfA041422;TfA041659;TfA043691…
GO:0005975	carbohydrate metabolic process	0.000773595	TfA000119;TfA000336;TfA000343;TfA000347;TfA000367;TfA000412;TfA000490;TfA000620;TfA000929;TfA000958;TfA001008;TfA001233;TfA001465;TfA001793;TfA002007;TfA002119;TfA002648;TfA002653;TfA002830;TfA002862;TfA002884;TfA003070;TfA003075;TfA003497;TfA003638;TfA004068;TfA004151;TfA004258;TfA004308;TfA004311;TfA004486;TfA005191;TfA005359;TfA005393;TfA005445;TfA005467;TfA005475;TfA005537;TfA006111;TfA006610…
GO:0044262	cellular carbohydrate metabolic process	0.000773595	TfA000119;TfA000336;TfA000347;TfA000367;TfA000412;TfA000620;TfA001465;TfA001793;TfA002007;TfA002648;TfA003070;TfA003638;TfA004151;TfA004258;TfA005191;TfA005359;TfA005393;TfA005445;TfA005475;TfA006610;TfA006622;TfA007610;TfA009654;TfA010318;TfA010644;TfA011226;TfA011309;TfA011601;TfA011629;TfA012053;TfA012442;TfA014604;TfA014724;TfA014801;TfA016506;TfA017398;TfA017562;TfA019027;TfA019137;TfA019359…
GO:0071822	protein complex subunit organization	0.000792666	TfA000420;TfA000422;TfA000958;TfA001156;TfA001555;TfA002124;TfA002151;TfA002230;TfA002863;TfA002878;TfA002897;TfA003075;TfA003157;TfA003437;TfA004258;TfA004308;TfA004459;TfA004735;TfA005537;TfA006368;TfA007027;TfA007570;TfA008047;TfA008581;TfA008709;TfA009322;TfA009826;TfA011226;TfA012862;TfA013939;TfA015246;TfA015259;TfA015317;TfA015751;TfA016576;TfA016948;TfA016983;TfA016993;TfA017001;TfA017037…
GO:0019288	isopentenyl diphosphate biosynthetic process, methylerythritol 4-phosphate pathway	0.000792666	TfA002564;TfA004459;TfA005467;TfA006627;TfA007670;TfA008246;TfA009654;TfA009922;TfA009947;TfA011196;TfA013443;TfA015463;TfA017243;TfA019462;TfA021351;TfA022210;TfA022683;TfA023506;TfA027564;TfA028080;TfA029869;TfA032254;TfA034549;TfA035445;TfA036396;TfA041295;TfA042584;TfA043165;TfA044720;TfA047040;TfA050927;TfA053292;TfA055619;TfA055839;TfA057326;TfA057846;TfA058436;TfA061336;TfB068100;TfB068390…
GO:0009311	oligosaccharide metabolic process	0.000792666	TfA000119;TfA002007;TfA004486;TfA009654;TfA011601;TfA011629;TfA012442;TfA017398;TfA021933;TfA022012;TfA022210;TfA023506;TfA025604;TfA026259;TfA026343;TfA029859;TfA033323;TfA033465;TfA033640;TfA041601;TfA042303;TfA046962;TfA047040;TfA047093;TfA053292;TfA055619;TfB066466;TfB069866;TfB069959;TfB071359;TfB071848;TfB072123;TfB072144;TfB072827;TfB073232;TfB074345;TfB074659;TfB074896;TfB075116;TfB076598…
GO:0006970	response to osmotic stress	0.000810701	TfA000347;TfA000412;TfA001409;TfA002004;TfA004308;TfA004486;TfA006390;TfA006610;TfA006622;TfA006627;TfA006913;TfA007670;TfA009322;TfA014415;TfA015160;TfA015259;TfA015317;TfA015329;TfA015631;TfA016729;TfA019359;TfA019394;TfA019684;TfA020114;TfA020427;TfA021210;TfA022420;TfA022544;TfA022808;TfA022809;TfA023807;TfA024520;TfA024560;TfA024909;TfA025679;TfA026761;TfA029277;TfA030871;TfA030908;TfA031413…
GO:0044724	single-organism carbohydrate catabolic process	0.000810701	TfA000347;TfA000490;TfA000958;TfA001233;TfA002119;TfA002830;TfA002862;TfA002884;TfA004068;TfA004308;TfA006610;TfA006622;TfA006627;TfA006913;TfA007670;TfA008298;TfA008466;TfA009081;TfA009644;TfA011288;TfA012365;TfA014000;TfA014415;TfA014801;TfA015160;TfA015259;TfA015317;TfA015329;TfA016576;TfA019359;TfA019394;TfA022544;TfA022636;TfA023807;TfA029277;TfA033062;TfA033640;TfA034316;TfA035445;TfA036581…
GO:0006073	cellular glucan metabolic process	0.000825027	TfA000119;TfA000336;TfA000347;TfA000367;TfA000412;TfA001793;TfA002648;TfA003638;TfA004258;TfA005191;TfA005359;TfA005393;TfA005445;TfA005475;TfA006610;TfA006622;TfA009654;TfA010318;TfA011226;TfA011309;TfA012053;TfA012442;TfA014604;TfA014801;TfA016506;TfA017398;TfA017562;TfA019027;TfA019359;TfA019394;TfA019564;TfA019684;TfA021235;TfA021933;TfA022012;TfA022210;TfA023506;TfA024408;TfA025388;TfA027359…
GO:0044042	glucan metabolic process	0.000825027	TfA000119;TfA000336;TfA000347;TfA000367;TfA000412;TfA001793;TfA002648;TfA003638;TfA004258;TfA005191;TfA005359;TfA005393;TfA005445;TfA005475;TfA006610;TfA006622;TfA009654;TfA010318;TfA011226;TfA011309;TfA012053;TfA012442;TfA014604;TfA014801;TfA016506;TfA017398;TfA017562;TfA019027;TfA019359;TfA019394;TfA019564;TfA019684;TfA021235;TfA021933;TfA022012;TfA022210;TfA023506;TfA024408;TfA025388;TfA027359…
GO:0006644	phospholipid metabolic process	0.000827163	TfA000659;TfA002564;TfA002723;TfA002766;TfA002794;TfA004459;TfA005191;TfA005467;TfA006627;TfA007022;TfA007670;TfA008246;TfA009627;TfA009654;TfA009922;TfA009947;TfA010519;TfA011196;TfA011303;TfA013443;TfA013827;TfA014724;TfA015463;TfA015655;TfA015751;TfA016077;TfA016087;TfA017243;TfA017415;TfA017875;TfA019259;TfA019462;TfA021351;TfA022210;TfA022517;TfA022683;TfA022761;TfA023506;TfA024183;TfA025465…
GO:0009240	isopentenyl diphosphate biosynthetic process	0.000852388	TfA002564;TfA004459;TfA005467;TfA006627;TfA007670;TfA008246;TfA009654;TfA009922;TfA009947;TfA011196;TfA013443;TfA015463;TfA017243;TfA019259;TfA019462;TfA021351;TfA022210;TfA022683;TfA023506;TfA027564;TfA028080;TfA029869;TfA032254;TfA034549;TfA035445;TfA036396;TfA041295;TfA042584;TfA043165;TfA044720;TfA047040;TfA050927;TfA053292;TfA055619;TfA055839;TfA057326;TfA057846;TfA058436;TfA061336;TfB068100…
GO:0046490	isopentenyl diphosphate metabolic process	0.000852388	TfA002564;TfA004459;TfA005467;TfA006627;TfA007670;TfA008246;TfA009654;TfA009922;TfA009947;TfA011196;TfA013443;TfA015463;TfA017243;TfA019259;TfA019462;TfA021351;TfA022210;TfA022683;TfA023506;TfA027564;TfA028080;TfA029869;TfA032254;TfA034549;TfA035445;TfA036396;TfA041295;TfA042584;TfA043165;TfA044720;TfA047040;TfA050927;TfA053292;TfA055619;TfA055839;TfA057326;TfA057846;TfA058436;TfA061336;TfB068100…
GO:0009926	auxin polar transport	0.000914034	TfA000347;TfA000644;TfA002462;TfA003075;TfA004258;TfA006453;TfA019359;TfA019378;TfA019394;TfA024909;TfA030001;TfA030012;TfA030871;TfA030908;TfA032888;TfA033334;TfA034410;TfA052583;TfB067014;TfB067256;TfB070100;TfB071140;TfB081380;TfB081780;TfB082399;TfB082632;TfB084560;TfB086960;TfB087293;TfB093586;TfB094205;TfB096503;TfB096606;TfB097592;TfB100862
GO:0010035	response to inorganic substance	0.00103254	TfA000099;TfA000347;TfA000412;TfA000420;TfA000422;TfA000958;TfA001409;TfA003231;TfA004308;TfA004483;TfA004486;TfA005359;TfA005475;TfA006150;TfA006610;TfA006622;TfA006627;TfA006913;TfA007670;TfA008047;TfA008655;TfA008684;TfA010901;TfA011849;TfA013925;TfA015329;TfA015631;TfA015993;TfA019359;TfA019394;TfA019684;TfA019999;TfA023001;TfA024137;TfA026042;TfA026761;TfA026970;TfA027194;TfA028095;TfA028733…
GO:0016053	organic acid biosynthetic process	0.00103254	TfA000187;TfA000530;TfA001113;TfA001117;TfA001374;TfA001789;TfA002129;TfA002189;TfA002653;TfA002750;TfA003213;TfA004221;TfA005191;TfA005231;TfA005294;TfA005382;TfA005435;TfA005921;TfA005953;TfA006453;TfA006627;TfA007427;TfA007670;TfA008008;TfA008788;TfA009378;TfA010128;TfA010203;TfA010482;TfA010994;TfA011010;TfA011089;TfA011200;TfA011509;TfA012053;TfA013288;TfA013443;TfA014055;TfA014684;TfA015539…
GO:0046394	carboxylic acid biosynthetic process	0.00103254	TfA000187;TfA000530;TfA001113;TfA001117;TfA001374;TfA001789;TfA002129;TfA002189;TfA002653;TfA002750;TfA003213;TfA004221;TfA005191;TfA005231;TfA005294;TfA005382;TfA005435;TfA005921;TfA005953;TfA006453;TfA006627;TfA007427;TfA007670;TfA008008;TfA008788;TfA009378;TfA010128;TfA010203;TfA010482;TfA010994;TfA011010;TfA011089;TfA011200;TfA011509;TfA012053;TfA013288;TfA013443;TfA014055;TfA014684;TfA015539…
GO:0005984	disaccharide metabolic process	0.00108027	TfA000119;TfA002007;TfA009654;TfA011601;TfA011629;TfA012442;TfA017398;TfA021933;TfA022012;TfA022210;TfA023506;TfA025604;TfA026259;TfA026343;TfA029859;TfA033323;TfA033465;TfA033640;TfA041601;TfA042303;TfA046962;TfA047040;TfA047093;TfA053292;TfA055619;TfB069866;TfB069959;TfB071359;TfB071848;TfB072123;TfB072144;TfB072827;TfB073232;TfB074345;TfB074896;TfB075116;TfB076598;TfB077354;TfB077555;TfB077618…
GO:0009914	hormone transport	0.0011919	TfA000347;TfA000644;TfA002372;TfA002462;TfA003075;TfA004258;TfA006453;TfA019359;TfA019378;TfA019394;TfA024909;TfA030001;TfA030012;TfA030871;TfA030908;TfA032888;TfA033334;TfA034084;TfA034410;TfA052583;TfB067014;TfB067256;TfB070100;TfB071140;TfB081380;TfB081780;TfB082399;TfB082632;TfB084560;TfB086960;TfB087293;TfB093586;TfB094205;TfB096503;TfB096606;TfB097592;TfB100862
GO:0060918	auxin transport	0.0011919	TfA000347;TfA000644;TfA002372;TfA002462;TfA003075;TfA004258;TfA006453;TfA019359;TfA019378;TfA019394;TfA024909;TfA030001;TfA030012;TfA030871;TfA030908;TfA032888;TfA033334;TfA034084;TfA034410;TfA052583;TfB067014;TfB067256;TfB070100;TfB071140;TfB081380;TfB081780;TfB082399;TfB082632;TfB084560;TfB086960;TfB087293;TfB093586;TfB094205;TfB096503;TfB096606;TfB097592;TfB100862
GO:0055114	oxidation-reduction process	0.00126985	TfA000049;TfA000099;TfA000119;TfA000261;TfA000530;TfA000690;TfA000813;TfA000826;TfA000958;TfA000989;TfA001372;TfA001429;TfA001574;TfA001860;TfA001994;TfA002124;TfA002151;TfA002330;TfA002653;TfA002694;TfA002750;TfA002878;TfA003104;TfA003154;TfA003230;TfA003231;TfA003874;TfA003970;TfA004710;TfA005191;TfA005219;TfA005351;TfA005377;TfA005467;TfA006022;TfA006153;TfA006591;TfA006686;TfA006787;TfA006792…
GO:0051274	beta-glucan biosynthetic process	0.00197735	TfA000336;TfA000347;TfA000367;TfA000412;TfA002648;TfA003638;TfA005393;TfA005445;TfA006610;TfA006622;TfA014801;TfA016506;TfA017398;TfA019027;TfA019564;TfA019684;TfA027359;TfA027366;TfA030001;TfA030012;TfA030990;TfA032315;TfA033476;TfA038028;TfA048318;TfB071381;TfB071421;TfB074965;TfB075480;TfB075566;TfB076846;TfB076863;TfB079899;TfB080177;TfB081780;TfB082550;TfB082738;TfB083704;TfB084306;TfB084457…
GO:0006520	cellular amino acid metabolic process	0.00226053	TfA000187;TfA000530;TfA001113;TfA001409;TfA002129;TfA002189;TfA002694;TfA002750;TfA003037;TfA004050;TfA005191;TfA005921;TfA005953;TfA006453;TfA006591;TfA006627;TfA006972;TfA007063;TfA007670;TfA007770;TfA008008;TfA008104;TfA009279;TfA009378;TfA010203;TfA010482;TfA010994;TfA011010;TfA011089;TfA011200;TfA012053;TfA012537;TfA014214;TfA014684;TfA015631;TfA015706;TfA016357;TfA017781;TfA018211;TfA018217…
GO:0051234	establishment of localization	0.00275606	TfA000122;TfA000148;TfA000150;TfA000230;TfA000326;TfA000347;TfA000388;TfA000429;TfA000490;TfA000600;TfA000605;TfA000625;TfA000644;TfA000718;TfA000758;TfA000765;TfA001115;TfA001117;TfA001130;TfA001329;TfA001429;TfA001577;TfA001685;TfA002004;TfA002230;TfA002330;TfA002372;TfA002405;TfA002462;TfA002531;TfA002570;TfA002582;TfA002648;TfA002679;TfA002696;TfA002878;TfA002891;TfA003075;TfA003240;TfA003263…
GO:0009651	response to salt stress	0.00275606	TfA000347;TfA000412;TfA001409;TfA002004;TfA004486;TfA006390;TfA006610;TfA006622;TfA006627;TfA006913;TfA007670;TfA009322;TfA014415;TfA015160;TfA015259;TfA015317;TfA015329;TfA015631;TfA016729;TfA019359;TfA019394;TfA019684;TfA020114;TfA020427;TfA021210;TfA022544;TfA022808;TfA022809;TfA024520;TfA024909;TfA025679;TfA026761;TfA029277;TfA030871;TfA030908;TfA031413;TfA032104;TfA033062;TfA035445;TfA035517…
GO:0009416	response to light stimulus	0.00302732	TfA000347;TfA000690;TfA001156;TfA001520;TfA001555;TfA001574;TfA002302;TfA002372;TfA003075;TfA004483;TfA004494;TfA005191;TfA005196;TfA005359;TfA005467;TfA005475;TfA005537;TfA005629;TfA005806;TfA007063;TfA007636;TfA008709;TfA009115;TfA010314;TfA010412;TfA010901;TfA011121;TfA011226;TfA011849;TfA012053;TfA012459;TfA013039;TfA013925;TfA014684;TfA015329;TfA016812;TfA019160;TfA019359;TfA019378;TfA019394…
GO:0051179	localization	0.00302732	TfA000122;TfA000148;TfA000150;TfA000230;TfA000326;TfA000347;TfA000388;TfA000429;TfA000490;TfA000600;TfA000605;TfA000625;TfA000644;TfA000718;TfA000758;TfA000765;TfA001115;TfA001117;TfA001130;TfA001156;TfA001329;TfA001429;TfA001555;TfA001577;TfA001685;TfA002004;TfA002230;TfA002330;TfA002372;TfA002405;TfA002462;TfA002531;TfA002570;TfA002582;TfA002648;TfA002679;TfA002696;TfA002878;TfA002891;TfA003075…
GO:0006810	transport	0.0030957	TfA000122;TfA000148;TfA000150;TfA000230;TfA000326;TfA000347;TfA000388;TfA000429;TfA000490;TfA000600;TfA000605;TfA000625;TfA000644;TfA000718;TfA000758;TfA000765;TfA001115;TfA001117;TfA001130;TfA001329;TfA001429;TfA001577;TfA001685;TfA002004;TfA002230;TfA002330;TfA002372;TfA002405;TfA002462;TfA002531;TfA002570;TfA002582;TfA002648;TfA002679;TfA002696;TfA002878;TfA002891;TfA003075;TfA003240;TfA003263…
GO:0044085	cellular component biogenesis	0.00328863	TfA000347;TfA000412;TfA000620;TfA000958;TfA001008;TfA001085;TfA001113;TfA001555;TfA001793;TfA001972;TfA002124;TfA002151;TfA002230;TfA002863;TfA002878;TfA002897;TfA003070;TfA003075;TfA003157;TfA003437;TfA003638;TfA003807;TfA003830;TfA004151;TfA004258;TfA004308;TfA004459;TfA005015;TfA005479;TfA005537;TfA005547;TfA006561;TfA007027;TfA007570;TfA008047;TfA008246;TfA008581;TfA008709;TfA009206;TfA009322…
GO:0019725	cellular homeostasis	0.00360498	TfA001860;TfA003385;TfA004710;TfA005219;TfA006022;TfA006686;TfA010901;TfA011010;TfA011089;TfA015950;TfA017226;TfA017476;TfA020114;TfA021573;TfA022651;TfA022677;TfA023017;TfA024122;TfA025077;TfA028477;TfA028681;TfA029814;TfA033998;TfA036537;TfA037556;TfA037853;TfA039835;TfA041053;TfA041259;TfA041353;TfA043496;TfA043803;TfA043828;TfA044519;TfA044894;TfA046823;TfA047363;TfA050129;TfA055680;TfB066095…
GO:0000096	sulfur amino acid metabolic process	0.00360498	TfA002129;TfA002189;TfA005191;TfA006453;TfA006627;TfA007670;TfA009378;TfA011010;TfA011089;TfA011200;TfA012053;TfA014684;TfA016357;TfA020841;TfA021351;TfA022210;TfA022521;TfA022761;TfA023387;TfA023506;TfA024414;TfA025996;TfA026040;TfA028955;TfA029389;TfA031295;TfA032170;TfA033998;TfA034183;TfA034549;TfA035445;TfA036206;TfA036396;TfA036537;TfA037062;TfA039436;TfA041353;TfA043840;TfA044720;TfA047456…
GO:0034637	cellular carbohydrate biosynthetic process	0.00374179	TfA000119;TfA000336;TfA000347;TfA000367;TfA000412;TfA000620;TfA001465;TfA002648;TfA003070;TfA003638;TfA004151;TfA005191;TfA005393;TfA005445;TfA006610;TfA006622;TfA009654;TfA010644;TfA012442;TfA014724;TfA014801;TfA016506;TfA017398;TfA019027;TfA019564;TfA019684;TfA021410;TfA021933;TfA022012;TfA022210;TfA023506;TfA026259;TfA026343;TfA027359;TfA027366;TfA029859;TfA030001;TfA030012;TfA030990;TfA032093…
GO:0044712	single-organism catabolic process	0.00422775	TfA000347;TfA000490;TfA000690;TfA000958;TfA001115;TfA001233;TfA001429;TfA002119;TfA002124;TfA002144;TfA002151;TfA002694;TfA002830;TfA002862;TfA002884;TfA003759;TfA004068;TfA004308;TfA005191;TfA005921;TfA005953;TfA006150;TfA006453;TfA006591;TfA006610;TfA006622;TfA006627;TfA006913;TfA007063;TfA007570;TfA007670;TfA008047;TfA008298;TfA008466;TfA008709;TfA009081;TfA009276;TfA009594;TfA009644;TfA010901…
GO:0046148	pigment biosynthetic process	0.00451755	TfA000261;TfA002372;TfA004860;TfA005191;TfA006453;TfA007636;TfA008246;TfA008709;TfA009826;TfA010350;TfA013443;TfA015463;TfA016157;TfA016663;TfA019160;TfA019944;TfA021351;TfA022013;TfA023244;TfA023506;TfA025454;TfA027564;TfA028192;TfA028626;TfA031828;TfA032254;TfA033369;TfA034026;TfA034084;TfA034549;TfA035207;TfA039743;TfA040812;TfA042584;TfA044720;TfA045014;TfA048057;TfA050927;TfA051781;TfA052143…
GO:0070271	protein complex biogenesis	0.00451755	TfA000958;TfA001555;TfA002124;TfA002151;TfA002230;TfA002863;TfA002878;TfA002897;TfA003075;TfA003157;TfA004258;TfA004308;TfA004459;TfA005537;TfA007027;TfA007570;TfA008047;TfA008581;TfA008709;TfA009322;TfA009826;TfA012862;TfA013939;TfA015246;TfA015259;TfA015317;TfA015751;TfA016576;TfA016993;TfA017001;TfA017037;TfA017143;TfA017508;TfA017857;TfA017897;TfA017929;TfA017943;TfA019035;TfA019709;TfA020067…
GO:0009250	glucan biosynthetic process	0.00470117	TfA000336;TfA000347;TfA000367;TfA000412;TfA002648;TfA003638;TfA005191;TfA005393;TfA005445;TfA006610;TfA006622;TfA009654;TfA012442;TfA014801;TfA016506;TfA017398;TfA019027;TfA019564;TfA019684;TfA021933;TfA022012;TfA022210;TfA023506;TfA027359;TfA027366;TfA029859;TfA030001;TfA030012;TfA030990;TfA032315;TfA033465;TfA033476;TfA038028;TfA042303;TfA046962;TfA047040;TfA047093;TfA048318;TfA051551;TfA053292…
GO:0042592	homeostatic process	0.00483763	TfA000420;TfA000422;TfA001211;TfA001860;TfA003385;TfA004151;TfA004308;TfA004710;TfA005219;TfA006022;TfA006150;TfA006686;TfA010901;TfA011010;TfA011089;TfA015246;TfA015950;TfA017226;TfA017476;TfA019047;TfA020114;TfA020427;TfA021573;TfA021999;TfA022651;TfA022677;TfA023017;TfA024122;TfA025077;TfA028477;TfA028681;TfA029814;TfA030851;TfA033998;TfA036537;TfA037556;TfA037853;TfA039835;TfA041053;TfA041259…
GO:0006461	protein complex assembly	0.00526314	TfA000958;TfA001555;TfA002124;TfA002151;TfA002230;TfA002863;TfA002878;TfA002897;TfA003075;TfA003157;TfA004258;TfA004308;TfA004459;TfA005537;TfA007027;TfA007570;TfA008047;TfA008581;TfA008709;TfA009322;TfA009826;TfA012862;TfA013939;TfA015246;TfA015259;TfA015317;TfA015751;TfA016576;TfA016993;TfA017001;TfA017037;TfA017143;TfA017508;TfA017857;TfA017897;TfA017929;TfA017943;TfA019035;TfA019709;TfA020067…
GO:0010207	photosystem II assembly	0.00553251	TfA004459;TfA008709;TfA009322;TfA009826;TfA013939;TfA019709;TfA022210;TfA023506;TfA028080;TfA028245;TfA029389;TfA029859;TfA030637;TfA032254;TfA034549;TfA042303;TfA042584;TfA042973;TfA049592;TfA049773;TfA050271;TfA051804;TfA055839;TfA058389;TfB066820;TfB066837;TfB068100;TfB068507;TfB068903;TfB070796;TfB070992;TfB074303;TfB074885;TfB076334;TfB077307;TfB077624;TfB077706;TfB079792;TfB080855;TfB081318…
GO:0044264	cellular polysaccharide metabolic process	0.00572315	TfA000119;TfA000336;TfA000347;TfA000367;TfA000412;TfA000620;TfA001465;TfA001793;TfA002648;TfA003070;TfA003638;TfA004151;TfA004258;TfA005191;TfA005359;TfA005393;TfA005445;TfA005475;TfA006610;TfA006622;TfA009654;TfA010318;TfA010644;TfA011226;TfA011309;TfA012053;TfA012442;TfA014604;TfA014801;TfA016506;TfA017398;TfA017562;TfA019027;TfA019359;TfA019394;TfA019564;TfA019684;TfA021235;TfA021410;TfA021933…
GO:0007030	Golgi organization	0.00621759	TfA000347;TfA003448;TfA004308;TfA006390;TfA006610;TfA006622;TfA006627;TfA006913;TfA007670;TfA015259;TfA015317;TfA015329;TfA019359;TfA019394;TfA019999;TfA021398;TfA022808;TfA023807;TfA031413;TfA032104;TfA038653;TfA039063;TfA049784;TfA054573;TfA055774;TfB066771;TfB067256;TfB068782;TfB068799;TfB070358;TfB074178;TfB076228;TfB081780;TfB081898;TfB084273;TfB084438;TfB084617;TfB087482;TfB088701;TfB088845…
GO:0009314	response to radiation	0.00667113	TfA000347;TfA000690;TfA001156;TfA001520;TfA001555;TfA001574;TfA002302;TfA002372;TfA003075;TfA004151;TfA004483;TfA004494;TfA005191;TfA005196;TfA005359;TfA005467;TfA005475;TfA005537;TfA005629;TfA005806;TfA007063;TfA007636;TfA008709;TfA009115;TfA010314;TfA010412;TfA010901;TfA011121;TfA011226;TfA011849;TfA012053;TfA012459;TfA013039;TfA013925;TfA014684;TfA015329;TfA016812;TfA019047;TfA019160;TfA019359…
GO:0008299	isoprenoid biosynthetic process	0.00676248	TfA000261;TfA001117;TfA002208;TfA002564;TfA004459;TfA005191;TfA005467;TfA005539;TfA006453;TfA006627;TfA007670;TfA008246;TfA008709;TfA009151;TfA009283;TfA009654;TfA009826;TfA009922;TfA009947;TfA010350;TfA011196;TfA012343;TfA013039;TfA013443;TfA013827;TfA015463;TfA016898;TfA016992;TfA017243;TfA019259;TfA019462;TfA020284;TfA020489;TfA021351;TfA022013;TfA022210;TfA022683;TfA023244;TfA023506;TfA027564…
GO:0015977	carbon fixation	0.00676646	TfA007980;TfA008026;TfA008031;TfA012086;TfA012095;TfA012555;TfA012581;TfA024259;TfA026916;TfA026972;TfB081575;TfB086390;TfB087242;TfB090526;TfB094747
GO:0051273	beta-glucan metabolic process	0.0067985	TfA000336;TfA000347;TfA000367;TfA000412;TfA002648;TfA003638;TfA005393;TfA005445;TfA006610;TfA006622;TfA010318;TfA011226;TfA011309;TfA014801;TfA016506;TfA017398;TfA019027;TfA019359;TfA019394;TfA019564;TfA019684;TfA024408;TfA027359;TfA027366;TfA030001;TfA030012;TfA030990;TfA032315;TfA032842;TfA033444;TfA033476;TfA035517;TfA036231;TfA038028;TfA048318;TfB067256;TfB071381;TfB071421;TfB071613;TfB071810…
GO:0042440	pigment metabolic process	0.00681021	TfA000261;TfA001520;TfA001574;TfA002144;TfA002372;TfA004860;TfA005191;TfA006150;TfA006453;TfA007636;TfA008246;TfA008709;TfA009826;TfA010350;TfA013443;TfA015091;TfA015463;TfA016157;TfA016663;TfA019160;TfA019944;TfA021351;TfA022013;TfA022403;TfA023244;TfA023506;TfA025454;TfA027564;TfA028192;TfA028626;TfA031828;TfA032254;TfA033369;TfA034026;TfA034084;TfA034549;TfA035207;TfA039743;TfA040812;TfA042584…
GO:0018904	ether metabolic process	0.00753262	TfA001860;TfA004710;TfA005219;TfA006686;TfA021573;TfA028681;TfA044519;TfB070733;TfB072271;TfB074647;TfB075050;TfB080717;TfB098647;TfB099493;TfB100629;TfB100805;TfB103514
GO:0000097	sulfur amino acid biosynthetic process	0.00753262	TfA002129;TfA002189;TfA006453;TfA006627;TfA007670;TfA009378;TfA011010;TfA011089;TfA011200;TfA012053;TfA016357;TfA020841;TfA022210;TfA022761;TfA023387;TfA023506;TfA024414;TfA025996;TfA026040;TfA028955;TfA029389;TfA031295;TfA032170;TfA033998;TfA034183;TfA034549;TfA036206;TfA036537;TfA037062;TfA039436;TfA041353;TfA044720;TfA047456;TfA055774;TfA055839;TfA062929;TfB066194;TfB068137;TfB068507;TfB070058…
GO:0005985	sucrose metabolic process	0.00765083	TfA000119;TfA022210;TfA025604;TfA033640;TfB069866;TfB071359;TfB072144;TfB075116;TfB076598;TfB077354;TfB077555;TfB079123;TfB083938;TfB086842;TfB089292;TfB097252;TfB097740;TfB099029
GO:1901605	alpha-amino acid metabolic process	0.00766476	TfA000187;TfA000530;TfA001409;TfA002129;TfA002189;TfA002694;TfA002750;TfA003037;TfA004050;TfA005191;TfA005921;TfA005953;TfA006453;TfA006591;TfA006627;TfA007063;TfA007670;TfA008008;TfA009378;TfA010203;TfA010482;TfA010994;TfA011010;TfA011089;TfA011200;TfA012053;TfA014684;TfA015631;TfA016357;TfA017781;TfA018230;TfA019944;TfA020385;TfA020532;TfA020841;TfA021351;TfA022210;TfA022521;TfA022761;TfA023387…
GO:0006772	thiamine metabolic process	0.00766476	TfA015584;TfA016556;TfA048875;TfB066170;TfB067005;TfB084791;TfB085013;TfB086652;TfB098245;TfB099406;TfB102341
GO:0042723	thiamine-containing compound metabolic process	0.00766476	TfA015584;TfA016556;TfA048875;TfB066170;TfB067005;TfB084791;TfB085013;TfB086652;TfB098245;TfB099406;TfB102341
GO:0009117	nucleotide metabolic process	0.00837272	TfA000187;TfA000347;TfA000958;TfA001233;TfA001244;TfA002119;TfA002862;TfA002884;TfA003240;TfA003263;TfA003335;TfA004308;TfA004317;TfA004361;TfA004379;TfA005191;TfA005196;TfA005467;TfA005479;TfA006610;TfA006622;TfA006627;TfA006837;TfA006913;TfA007340;TfA007670;TfA007918;TfA008298;TfA008466;TfA008709;TfA009081;TfA009644;TfA009826;TfA010474;TfA011309;TfA011331;TfA012086;TfA012095;TfA012365;TfA014000…
GO:0000271	polysaccharide biosynthetic process	0.00850141	TfA000336;TfA000343;TfA000347;TfA000367;TfA000412;TfA000620;TfA001465;TfA002648;TfA003070;TfA003075;TfA003638;TfA004151;TfA005191;TfA005393;TfA005445;TfA005537;TfA006610;TfA006622;TfA009654;TfA010644;TfA011226;TfA012053;TfA012442;TfA014801;TfA016506;TfA017398;TfA019027;TfA019359;TfA019394;TfA019564;TfA019684;TfA020427;TfA021410;TfA021933;TfA022012;TfA022210;TfA023506;TfA024909;TfA027359;TfA027366…
GO:0034622	cellular macromolecular complex assembly	0.00916094	TfA000958;TfA001085;TfA001555;TfA002124;TfA002151;TfA002230;TfA002863;TfA002878;TfA002897;TfA003075;TfA003157;TfA004258;TfA004308;TfA004459;TfA005537;TfA005547;TfA006561;TfA007027;TfA007570;TfA008047;TfA008581;TfA008709;TfA009322;TfA009826;TfA010626;TfA011805;TfA012862;TfA013939;TfA015246;TfA015259;TfA015317;TfA015751;TfA016576;TfA016993;TfA017001;TfA017037;TfA017143;TfA017508;TfA017585;TfA017857…
GO:0045017	glycerolipid biosynthetic process	0.00988536	TfA000659;TfA002723;TfA002766;TfA002794;TfA005191;TfA007022;TfA010519;TfA011303;TfA015751;TfA016077;TfA016087;TfA017875;TfA022517;TfA022761;TfA023506;TfA024183;TfA027736;TfA032094;TfA032424;TfA042266;TfA045300;TfA046456;TfA047775;TfA050732;TfA055619;TfA059253;TfB066267;TfB067854;TfB068100;TfB069504;TfB070690;TfB072144;TfB072332;TfB073672;TfB075592;TfB076438;TfB076598;TfB077354;TfB077625;TfB079123…
GO:0048767	root hair elongation	0.0101547	TfA000347;TfA000420;TfA000422;TfA003075;TfA005537;TfA006390;TfA006610;TfA006622;TfA006913;TfA010223;TfA011226;TfA012053;TfA017591;TfA019359;TfA019394;TfA019999;TfA020427;TfA024909;TfA027652;TfA034410;TfA039063;TfA058752;TfB066499;TfB067256;TfB069651;TfB070100;TfB075582;TfB077077;TfB078025;TfB080836;TfB081780;TfB082399;TfB083009;TfB083034;TfB087031;TfB087293;TfB088184;TfB088843;TfB093586;TfB094042…
GO:0006753	nucleoside phosphate metabolic process	0.0103966	TfA000187;TfA000347;TfA000958;TfA001233;TfA001244;TfA002119;TfA002862;TfA002884;TfA003240;TfA003263;TfA003335;TfA004308;TfA004317;TfA004361;TfA004379;TfA005191;TfA005196;TfA005467;TfA005479;TfA006610;TfA006622;TfA006627;TfA006837;TfA006913;TfA007340;TfA007670;TfA007918;TfA008298;TfA008466;TfA008709;TfA009081;TfA009644;TfA009826;TfA010474;TfA011309;TfA011331;TfA012086;TfA012095;TfA012365;TfA014000…
GO:0009069	serine family amino acid metabolic process	0.0105622	TfA002694;TfA002750;TfA003037;TfA005191;TfA006453;TfA006627;TfA007670;TfA010203;TfA011010;TfA011089;TfA012053;TfA016357;TfA021351;TfA022210;TfA022521;TfA023506;TfA026040;TfA029389;TfA032170;TfA033998;TfA034549;TfA035445;TfA036206;TfA036396;TfA036537;TfA036805;TfA041353;TfA044720;TfA046106;TfA047456;TfA055774;TfA055839;TfA056377;TfB066194;TfB068100;TfB068507;TfB069591;TfB070058;TfB070690;TfB071055…
GO:0030244	cellulose biosynthetic process	0.0105622	TfA000336;TfA000347;TfA000367;TfA000412;TfA002648;TfA003638;TfA006610;TfA006622;TfA014801;TfA016506;TfA017398;TfA019027;TfA019564;TfA019684;TfA027359;TfA027366;TfA030001;TfA030012;TfA032315;TfA038028;TfA048318;TfB071381;TfB071421;TfB075480;TfB076863;TfB079899;TfB080177;TfB081780;TfB082550;TfB082738;TfB083704;TfB084306;TfB084457;TfB084560;TfB084650;TfB084723;TfB084782;TfB090662;TfB093168;TfB096433…
GO:0010256	endomembrane system organization	0.0108465	TfA000347;TfA003448;TfA004308;TfA006390;TfA006610;TfA006622;TfA006627;TfA006913;TfA007670;TfA015259;TfA015317;TfA015329;TfA019359;TfA019394;TfA019999;TfA021398;TfA022808;TfA023807;TfA031413;TfA032104;TfA038653;TfA039063;TfA041012;TfA042677;TfA049784;TfA054573;TfA055774;TfB066771;TfB067256;TfB068782;TfB068799;TfB070358;TfB074178;TfB076228;TfB081780;TfB081898;TfB084273;TfB084438;TfB084617;TfB087482…
GO:0040007	growth	0.0108465	TfA000347;TfA000420;TfA000422;TfA001008;TfA002054;TfA002124;TfA002151;TfA002208;TfA002863;TfA002897;TfA003075;TfA004258;TfA005342;TfA005421;TfA005537;TfA006390;TfA006453;TfA006610;TfA006622;TfA006913;TfA007022;TfA010223;TfA010901;TfA011226;TfA012053;TfA013213;TfA013292;TfA013476;TfA015091;TfA015329;TfA015751;TfA017398;TfA017476;TfA017591;TfA019027;TfA019359;TfA019394;TfA019564;TfA019999;TfA020427…
GO:1901564	organonitrogen compound metabolic process	0.0108465	TfA000187;TfA000242;TfA000347;TfA000378;TfA000407;TfA000530;TfA000636;TfA000659;TfA000958;TfA001008;TfA001085;TfA001113;TfA001156;TfA001233;TfA001244;TfA001409;TfA001872;TfA002119;TfA002129;TfA002144;TfA002189;TfA002646;TfA002694;TfA002750;TfA002862;TfA002884;TfA003037;TfA003230;TfA003240;TfA003263;TfA003335;TfA003759;TfA004050;TfA004221;TfA004308;TfA004317;TfA004361;TfA004379;TfA004735;TfA004850…
GO:0010118	stomatal movement	0.0114127	TfA000420;TfA000422;TfA000636;TfA001520;TfA001574;TfA010901;TfA023807;TfA026042;TfA029859;TfA030871;TfA030908;TfA035538;TfB066288;TfB072144;TfB076598;TfB077118;TfB077354;TfB078725;TfB078935;TfB079123;TfB079864;TfB082555;TfB084438;TfB088863;TfB089442;TfB094368;TfB097252;TfB100742
GO:0046907	intracellular transport	0.0127247	TfA000230;TfA000326;TfA000490;TfA000625;TfA000758;TfA000765;TfA001115;TfA001117;TfA002230;TfA002648;TfA002891;TfA003372;TfA003665;TfA004091;TfA004152;TfA004178;TfA004197;TfA004486;TfA004494;TfA004661;TfA005191;TfA005196;TfA005479;TfA005743;TfA006293;TfA006610;TfA006622;TfA006704;TfA006877;TfA006913;TfA007570;TfA007996;TfA008085;TfA008214;TfA008649;TfA008796;TfA009276;TfA009594;TfA009633;TfA009802…
GO:0046686	response to cadmium ion	0.0127247	TfA000099;TfA000347;TfA000958;TfA006610;TfA006622;TfA006627;TfA006913;TfA007670;TfA019359;TfA019394;TfA032897;TfA033062;TfA034316;TfA039063;TfA039177;TfA056124;TfB067243;TfB067256;TfB071651;TfB076228;TfB078584;TfB078935;TfB081780;TfB081898;TfB084273;TfB087482;TfB091244;TfB092737;TfB092943;TfB093046;TfB096918;TfB097565;TfB097592;TfB098507;TfB099159;TfB099985;TfB101140;TfB102352
GO:0006662	glycerol ether metabolic process	0.0132522	TfA001860;TfA004710;TfA005219;TfA006686;TfA021573;TfA028681;TfA044519;TfB070733;TfB072271;TfB075050;TfB080717;TfB098647;TfB099493;TfB100629;TfB100805;TfB103514
GO:0006766	vitamin metabolic process	0.014072	TfA002653;TfA005191;TfA010223;TfA015584;TfA016556;TfA021351;TfA031588;TfA036396;TfA038982;TfA048875;TfA056652;TfB066170;TfB066431;TfB067005;TfB068100;TfB068507;TfB070690;TfB071346;TfB072575;TfB072583;TfB072955;TfB076026;TfB083237;TfB084791;TfB085013;TfB085258;TfB086245;TfB086652;TfB087482;TfB090235;TfB092211;TfB094497;TfB096224;TfB098245;TfB099406;TfB101936;TfB102341
GO:0008361	regulation of cell size	0.0144148	TfA000347;TfA003075;TfA004258;TfA006453;TfA017226;TfA019359;TfA019378;TfA019394;TfA024909;TfA032888;TfA033334;TfA034410;TfA050129;TfA052583;TfB067256;TfB070100;TfB081380;TfB081780;TfB082632;TfB087293;TfB093586;TfB094205;TfB096606;TfB097592;TfB100862
GO:0055086	nucleobase-containing small molecule metabolic process	0.0144148	TfA000187;TfA000347;TfA000958;TfA001233;TfA001244;TfA002119;TfA002862;TfA002884;TfA003240;TfA003263;TfA003335;TfA004308;TfA004317;TfA004361;TfA004379;TfA004860;TfA005191;TfA005196;TfA005337;TfA005467;TfA005479;TfA006610;TfA006622;TfA006627;TfA006837;TfA006913;TfA007340;TfA007670;TfA007918;TfA008298;TfA008466;TfA008709;TfA009081;TfA009644;TfA009826;TfA010474;TfA011309;TfA011331;TfA012086;TfA012095…
GO:0006096	glycolytic process	0.0144148	TfA000347;TfA000958;TfA001233;TfA002119;TfA002862;TfA002884;TfA004308;TfA006610;TfA006622;TfA006627;TfA006913;TfA007670;TfA008298;TfA008466;TfA009081;TfA012365;TfA014000;TfA014415;TfA015160;TfA015259;TfA015317;TfA015329;TfA019359;TfA019394;TfA023807;TfA029277;TfA033062;TfA034316;TfA035445;TfA036581;TfA037426;TfA039063;TfA039177;TfA041053;TfA044790;TfA050292;TfA054262;TfA054977;TfB066515;TfB067256…
GO:0006757	ATP generation from ADP	0.0144148	TfA000347;TfA000958;TfA001233;TfA002119;TfA002862;TfA002884;TfA004308;TfA006610;TfA006622;TfA006627;TfA006913;TfA007670;TfA008298;TfA008466;TfA009081;TfA012365;TfA014000;TfA014415;TfA015160;TfA015259;TfA015317;TfA015329;TfA019359;TfA019394;TfA023807;TfA029277;TfA033062;TfA034316;TfA035445;TfA036581;TfA037426;TfA039063;TfA039177;TfA041053;TfA044790;TfA050292;TfA054262;TfA054977;TfB066515;TfB067256…
GO:0046031	ADP metabolic process	0.0144148	TfA000347;TfA000958;TfA001233;TfA002119;TfA002862;TfA002884;TfA004308;TfA006610;TfA006622;TfA006627;TfA006913;TfA007670;TfA008298;TfA008466;TfA009081;TfA012365;TfA014000;TfA014415;TfA015160;TfA015259;TfA015317;TfA015329;TfA019359;TfA019394;TfA023807;TfA029277;TfA033062;TfA034316;TfA035445;TfA036581;TfA037426;TfA039063;TfA039177;TfA041053;TfA044790;TfA050292;TfA054262;TfA054977;TfB066515;TfB067256…
GO:0045454	cell redox homeostasis	0.0147645	TfA001860;TfA004710;TfA005219;TfA006022;TfA006686;TfA011010;TfA011089;TfA015950;TfA017476;TfA021573;TfA022651;TfA022677;TfA025077;TfA028477;TfA028681;TfA029814;TfA036537;TfA037556;TfA041259;TfA043496;TfA043803;TfA044519;TfA044894;TfA046823;TfA055680;TfB066095;TfB066106;TfB070733;TfB072271;TfB075050;TfB077892;TfB078444;TfB078584;TfB080717;TfB081898;TfB085880;TfB088734;TfB088854;TfB089160;TfB089761…
GO:0006720	isoprenoid metabolic process	0.0147645	TfA000261;TfA001117;TfA002208;TfA002564;TfA004459;TfA005191;TfA005467;TfA005539;TfA006453;TfA006627;TfA007670;TfA008246;TfA008709;TfA009151;TfA009283;TfA009654;TfA009826;TfA009922;TfA009947;TfA010350;TfA011196;TfA012343;TfA013039;TfA013443;TfA013827;TfA015463;TfA016898;TfA016992;TfA017243;TfA019259;TfA019462;TfA020284;TfA020489;TfA021351;TfA022013;TfA022210;TfA022683;TfA023244;TfA023506;TfA027564…
GO:0034314	Arp2/3 complex-mediated actin nucleation	0.0154616	TfA027349;TfA034248;TfA041106;TfA048977;TfA053391;TfB080109;TfB086289;TfB088891;TfB097894;TfB098921
GO:0090407	organophosphate biosynthetic process	0.0175491	TfA000187;TfA000659;TfA001244;TfA002564;TfA002723;TfA002766;TfA002794;TfA003240;TfA003263;TfA003335;TfA004317;TfA004361;TfA004379;TfA004459;TfA005191;TfA005196;TfA005467;TfA005479;TfA006627;TfA006837;TfA007022;TfA007670;TfA007918;TfA008246;TfA008466;TfA009081;TfA009654;TfA009922;TfA009947;TfA010519;TfA011196;TfA011303;TfA013443;TfA014674;TfA014724;TfA015440;TfA015463;TfA015655;TfA015751;TfA016077…
GO:0051649	establishment of localization in cell	0.0181706	TfA000230;TfA000326;TfA000490;TfA000625;TfA000758;TfA000765;TfA001115;TfA001117;TfA002230;TfA002648;TfA002891;TfA003372;TfA003665;TfA004091;TfA004152;TfA004178;TfA004197;TfA004483;TfA004486;TfA004494;TfA004661;TfA005191;TfA005196;TfA005479;TfA005743;TfA006293;TfA006610;TfA006622;TfA006704;TfA006877;TfA006913;TfA007570;TfA007996;TfA008085;TfA008214;TfA008246;TfA008649;TfA008709;TfA008796;TfA009276…
GO:0008652	cellular amino acid biosynthetic process	0.0189053	TfA000187;TfA000530;TfA001113;TfA002129;TfA002189;TfA002750;TfA005191;TfA006453;TfA006627;TfA007670;TfA008008;TfA009378;TfA010203;TfA010482;TfA010994;TfA011010;TfA011089;TfA011200;TfA012053;TfA015706;TfA016357;TfA017781;TfA018230;TfA020532;TfA020841;TfA021351;TfA022210;TfA022521;TfA022761;TfA023387;TfA023506;TfA024214;TfA024414;TfA025996;TfA026040;TfA028955;TfA029389;TfA029869;TfA031295;TfA032170…
GO:0006085	acetyl-CoA biosynthetic process	0.0190533	TfA000099;TfA002208;TfA028966;TfA033725;TfA036396;TfA036581;TfB071651;TfB092340;TfB095435;TfB095889;TfB098724
GO:0009657	plastid organization	0.0190533	TfA001113;TfA005191;TfA006453;TfA007610;TfA007636;TfA008235;TfA008246;TfA008709;TfA008740;TfA009066;TfA009322;TfA009654;TfA010474;TfA011196;TfA013039;TfA015463;TfA015976;TfA017243;TfA020085;TfA021933;TfA022210;TfA022411;TfA023244;TfA023506;TfA023586;TfA025440;TfA028080;TfA028245;TfA029389;TfA029859;TfA029869;TfA030036;TfA030108;TfA030637;TfA031828;TfA033469;TfA034549;TfA034726;TfA036690;TfA039074…
GO:0006414	translational elongation	0.01914	TfA004735;TfA004850;TfA004934;TfA006368;TfA007307;TfA007734;TfA007881;TfA007947;TfA016625;TfA025154;TfA029277;TfA031473;TfA031719;TfA048762;TfA058954;TfB070488;TfB070923;TfB075278;TfB078146;TfB078413;TfB078937;TfB079217;TfB079224;TfB079328;TfB081217;TfB081839;TfB083232;TfB083452;TfB084003;TfB086372;TfB088491;TfB088608;TfB090476;TfB093461;TfB093464;TfB093604;TfB095377;TfB096532;TfB096554;TfB098983…
GO:0046351	disaccharide biosynthetic process	0.0194136	TfA000119;TfA022210;TfA026259;TfA026343;TfA033323;TfA041601;TfB069866;TfB071848;TfB072827;TfB077618;TfB077789;TfB080941;TfB083938;TfB085196;TfB089292;TfB091736;TfB093393;TfB097740;TfB099575;TfB103049
GO:0006165	nucleoside diphosphate phosphorylation	0.0194136	TfA000347;TfA000958;TfA001233;TfA002119;TfA002862;TfA002884;TfA004308;TfA006610;TfA006622;TfA006627;TfA006913;TfA007670;TfA008298;TfA008466;TfA009081;TfA012365;TfA014000;TfA014415;TfA014674;TfA015160;TfA015259;TfA015317;TfA015329;TfA019359;TfA019394;TfA023807;TfA029277;TfA033062;TfA034316;TfA034629;TfA035445;TfA036581;TfA037426;TfA039063;TfA039177;TfA041053;TfA044790;TfA050292;TfA054262;TfA054977…
GO:0009743	response to carbohydrate	0.0194136	TfA000099;TfA000119;TfA000347;TfA001156;TfA001409;TfA001555;TfA002372;TfA004068;TfA004308;TfA005191;TfA006390;TfA006627;TfA007670;TfA008911;TfA014336;TfA014801;TfA015631;TfA018512;TfA019160;TfA019359;TfA019394;TfA020114;TfA022046;TfA024909;TfA025742;TfA028626;TfA029072;TfA029859;TfA030556;TfA034084;TfA034743;TfA035448;TfA035517;TfA041258;TfA041601;TfA042584;TfA047040;TfA049691;TfA052172;TfA056478…
GO:0080147	root hair cell development	0.0194205	TfA000347;TfA000420;TfA000422;TfA003075;TfA005537;TfA006390;TfA006610;TfA006622;TfA006913;TfA010223;TfA011226;TfA012053;TfA017591;TfA019359;TfA019394;TfA019999;TfA020427;TfA024909;TfA027652;TfA034410;TfA039063;TfA058752;TfB066499;TfB067256;TfB069651;TfB070100;TfB075582;TfB077077;TfB078025;TfB080836;TfB081780;TfB082399;TfB083009;TfB083034;TfB087031;TfB087293;TfB088184;TfB088843;TfB093586;TfB094042…
GO:0051641	cellular localization	0.0195667	TfA000230;TfA000326;TfA000490;TfA000625;TfA000758;TfA000765;TfA001115;TfA001117;TfA002230;TfA002648;TfA002891;TfA003372;TfA003665;TfA004091;TfA004152;TfA004178;TfA004197;TfA004483;TfA004486;TfA004494;TfA004661;TfA005191;TfA005196;TfA005479;TfA005743;TfA006293;TfA006610;TfA006622;TfA006704;TfA006877;TfA006913;TfA007570;TfA007996;TfA008085;TfA008214;TfA008246;TfA008649;TfA008709;TfA008796;TfA009276…
GO:0032535	regulation of cellular component size	0.0201857	TfA000347;TfA001555;TfA002863;TfA002897;TfA003075;TfA004258;TfA006453;TfA015751;TfA017226;TfA017508;TfA019035;TfA019359;TfA019378;TfA019394;TfA024909;TfA027349;TfA030001;TfA030012;TfA032888;TfA033334;TfA034248;TfA034410;TfA039310;TfA041106;TfA041258;TfA043575;TfA048977;TfA050129;TfA052583;TfA053391;TfB067256;TfB067725;TfB069830;TfB070100;TfB072603;TfB073562;TfB080109;TfB080836;TfB081380;TfB081780…
GO:0090066	regulation of anatomical structure size	0.0201857	TfA000347;TfA001555;TfA002863;TfA002897;TfA003075;TfA004258;TfA006453;TfA015751;TfA017226;TfA017508;TfA019035;TfA019359;TfA019378;TfA019394;TfA024909;TfA027349;TfA030001;TfA030012;TfA032888;TfA033334;TfA034248;TfA034410;TfA039310;TfA041106;TfA041258;TfA043575;TfA048977;TfA050129;TfA052583;TfA053391;TfB067256;TfB067725;TfB069830;TfB070100;TfB072603;TfB073562;TfB080109;TfB080836;TfB081380;TfB081780…
GO:0006833	water transport	0.0201857	TfA000347;TfA004308;TfA006390;TfA006610;TfA006622;TfA006627;TfA006913;TfA007670;TfA015259;TfA015317;TfA015329;TfA017226;TfA019359;TfA019394;TfA020114;TfA023807;TfA024909;TfA035517;TfA039063;TfB067242;TfB067256;TfB071055;TfB076228;TfB076734;TfB079529;TfB081780;TfB081898;TfB084273;TfB084438;TfB087482;TfB091737;TfB092943;TfB093046;TfB096918;TfB097565;TfB097592;TfB097737;TfB099159;TfB099985;TfB101140…
GO:0042044	fluid transport	0.0201857	TfA000347;TfA004308;TfA006390;TfA006610;TfA006622;TfA006627;TfA006913;TfA007670;TfA015259;TfA015317;TfA015329;TfA017226;TfA019359;TfA019394;TfA020114;TfA023807;TfA024909;TfA035517;TfA039063;TfB067242;TfB067256;TfB071055;TfB076228;TfB076734;TfB079529;TfB081780;TfB081898;TfB084273;TfB084438;TfB087482;TfB091737;TfB092943;TfB093046;TfB096918;TfB097565;TfB097592;TfB097737;TfB099159;TfB099985;TfB101140…
GO:0048588	developmental cell growth	0.0206816	TfA000347;TfA000420;TfA000422;TfA002208;TfA003075;TfA005537;TfA006390;TfA006610;TfA006622;TfA006913;TfA007022;TfA010223;TfA011226;TfA012053;TfA017476;TfA017591;TfA019359;TfA019394;TfA019999;TfA020427;TfA022958;TfA024122;TfA024909;TfA027652;TfA034410;TfA036879;TfA037433;TfA039063;TfA039498;TfA058752;TfB066499;TfB067256;TfB069651;TfB070100;TfB070315;TfB072678;TfB074967;TfB075582;TfB076080;TfB077077…
GO:0072330	monocarboxylic acid biosynthetic process	0.0208843	TfA001374;TfA001789;TfA003213;TfA004221;TfA005191;TfA005231;TfA005294;TfA005382;TfA005435;TfA005921;TfA005953;TfA007427;TfA008788;TfA010128;TfA011509;TfA013288;TfA013443;TfA014055;TfA014684;TfA015539;TfA015558;TfA016952;TfA017310;TfA019695;TfA019944;TfA020115;TfA021351;TfA022210;TfA023506;TfA024629;TfA026058;TfA026761;TfA027564;TfA029389;TfA031575;TfA031588;TfA034549;TfA036396;TfA036454;TfA036805…
GO:2000243	positive regulation of reproductive process	0.0212671	TfA002462;TfA005359;TfA005475;TfA009115;TfA010901;TfA016757;TfA046962;TfB069869;TfB074345;TfB075582;TfB080102;TfB090047;TfB093967
GO:0006793	phosphorus metabolic process	0.0212671	TfA000099;TfA000119;TfA000179;TfA000187;TfA000282;TfA000347;TfA000530;TfA000659;TfA000885;TfA000925;TfA000958;TfA001008;TfA001233;TfA001244;TfA001303;TfA001677;TfA001899;TfA002110;TfA002119;TfA002144;TfA002208;TfA002230;TfA002285;TfA002372;TfA002564;TfA002723;TfA002766;TfA002794;TfA002862;TfA002884;TfA003124;TfA003240;TfA003263;TfA003335;TfA003398;TfA003406;TfA003454;TfA004068;TfA004222;TfA004248…
GO:0010218	response to far red light	0.0215314	TfA003075;TfA005191;TfA005359;TfA005475;TfA008709;TfA023506;TfA029389;TfA029859;TfA032254;TfA034410;TfA034549;TfA038379;TfA042584;TfA047040;TfA058389;TfB068390;TfB070100;TfB078725;TfB080034;TfB081318;TfB082887;TfB084833;TfB088359;TfB089392;TfB092055;TfB093586;TfB095810;TfB099113
GO:0006767	water-soluble vitamin metabolic process	0.0239067	TfA002653;TfA010223;TfA015584;TfA016556;TfA031588;TfA038982;TfA048875;TfA056652;TfB066170;TfB066431;TfB067005;TfB072575;TfB072583;TfB072955;TfB076026;TfB083237;TfB084791;TfB085013;TfB085258;TfB086652;TfB087482;TfB092211;TfB094497;TfB096224;TfB098245;TfB099406;TfB102341
GO:0044765	single-organism transport	0.024766	TfA000230;TfA000347;TfA000388;TfA000429;TfA000490;TfA000600;TfA000605;TfA000625;TfA000644;TfA001115;TfA001117;TfA001130;TfA001329;TfA001429;TfA001577;TfA001685;TfA002004;TfA002230;TfA002330;TfA002372;TfA002405;TfA002462;TfA002531;TfA002570;TfA002582;TfA002648;TfA002696;TfA002891;TfA003075;TfA003240;TfA003263;TfA003335;TfA003372;TfA003385;TfA004148;TfA004152;TfA004178;TfA004197;TfA004258;TfA004308…
GO:0030243	cellulose metabolic process	0.024766	TfA000336;TfA000347;TfA000367;TfA000412;TfA002648;TfA003638;TfA006610;TfA006622;TfA010318;TfA011226;TfA011309;TfA014801;TfA016506;TfA017398;TfA019027;TfA019359;TfA019394;TfA019564;TfA019684;TfA024408;TfA027359;TfA027366;TfA030001;TfA030012;TfA032315;TfA032842;TfA033444;TfA035517;TfA036231;TfA038028;TfA048318;TfB067256;TfB071381;TfB071421;TfB071613;TfB071810;TfB073058;TfB074189;TfB074290;TfB075480…
GO:0098656	anion transmembrane transport	0.024766	TfA002531;TfA002570;TfA002582;TfA003075;TfA004152;TfA004178;TfA004197;TfA009051;TfA009594;TfA010366;TfA013478;TfA014437;TfA015130;TfA016993;TfA017001;TfA017037;TfA017143;TfA018395;TfA023966;TfA023980;TfA028255;TfA029803;TfA029859;TfA035517;TfA036380;TfA036496;TfA046434;TfA046649;TfA047420;TfB065969;TfB066444;TfB066820;TfB066837;TfB067242;TfB067693;TfB068162;TfB068696;TfB068888;TfB070100;TfB072121…
GO:0009132	nucleoside diphosphate metabolic process	0.024766	TfA000347;TfA000958;TfA001233;TfA002119;TfA002862;TfA002884;TfA004308;TfA006610;TfA006622;TfA006627;TfA006913;TfA007670;TfA008298;TfA008466;TfA009081;TfA012365;TfA014000;TfA014415;TfA014674;TfA015160;TfA015259;TfA015317;TfA015329;TfA019359;TfA019394;TfA023807;TfA029086;TfA029277;TfA033062;TfA034316;TfA034629;TfA035445;TfA036581;TfA037426;TfA039063;TfA039177;TfA041053;TfA044790;TfA050292;TfA054262…
GO:0009637	response to blue light	0.024766	TfA005191;TfA005359;TfA005467;TfA005475;TfA008709;TfA010901;TfA019378;TfA023506;TfA029389;TfA029859;TfA032254;TfA034410;TfA034549;TfA039074;TfA041012;TfA042584;TfA047040;TfA052583;TfA058389;TfB068390;TfB069869;TfB076334;TfB078725;TfB080034;TfB080102;TfB081318;TfB082887;TfB084833;TfB085863;TfB087031;TfB088359;TfB089392;TfB092055;TfB095810;TfB096011;TfB096606
GO:0050896	response to stimulus	0.0254422	TfA000099;TfA000119;TfA000299;TfA000347;TfA000412;TfA000420;TfA000422;TfA000429;TfA000527;TfA000636;TfA000644;TfA000690;TfA000718;TfA000958;TfA001117;TfA001156;TfA001211;TfA001303;TfA001409;TfA001520;TfA001555;TfA001574;TfA002004;TfA002124;TfA002144;TfA002151;TfA002230;TfA002237;TfA002285;TfA002302;TfA002372;TfA002462;TfA002629;TfA002660;TfA002696;TfA002723;TfA002766;TfA002794;TfA003075;TfA003231…
GO:0009135	purine nucleoside diphosphate metabolic process	0.0254422	TfA000347;TfA000958;TfA001233;TfA002119;TfA002862;TfA002884;TfA004308;TfA006610;TfA006622;TfA006627;TfA006913;TfA007670;TfA008298;TfA008466;TfA009081;TfA012365;TfA014000;TfA014415;TfA015160;TfA015259;TfA015317;TfA015329;TfA019359;TfA019394;TfA023807;TfA029277;TfA033062;TfA034316;TfA035445;TfA036581;TfA037426;TfA039063;TfA039177;TfA041053;TfA044790;TfA050292;TfA054262;TfA054977;TfB066515;TfB067256…
GO:0009179	purine ribonucleoside diphosphate metabolic process	0.0254422	TfA000347;TfA000958;TfA001233;TfA002119;TfA002862;TfA002884;TfA004308;TfA006610;TfA006622;TfA006627;TfA006913;TfA007670;TfA008298;TfA008466;TfA009081;TfA012365;TfA014000;TfA014415;TfA015160;TfA015259;TfA015317;TfA015329;TfA019359;TfA019394;TfA023807;TfA029277;TfA033062;TfA034316;TfA035445;TfA036581;TfA037426;TfA039063;TfA039177;TfA041053;TfA044790;TfA050292;TfA054262;TfA054977;TfB066515;TfB067256…
GO:0009185	ribonucleoside diphosphate metabolic process	0.0254422	TfA000347;TfA000958;TfA001233;TfA002119;TfA002862;TfA002884;TfA004308;TfA006610;TfA006622;TfA006627;TfA006913;TfA007670;TfA008298;TfA008466;TfA009081;TfA012365;TfA014000;TfA014415;TfA015160;TfA015259;TfA015317;TfA015329;TfA019359;TfA019394;TfA023807;TfA029277;TfA033062;TfA034316;TfA035445;TfA036581;TfA037426;TfA039063;TfA039177;TfA041053;TfA044790;TfA050292;TfA054262;TfA054977;TfB066515;TfB067256…
GO:0009312	oligosaccharide biosynthetic process	0.027818	TfA000119;TfA004486;TfA022210;TfA026259;TfA026343;TfA033323;TfA041601;TfB069866;TfB071848;TfB072827;TfB074659;TfB077618;TfB077789;TfB080941;TfB083938;TfB084779;TfB085196;TfB089292;TfB091736;TfB093393;TfB094565;TfB096471;TfB097740;TfB099575;TfB103049
GO:0016108	tetraterpenoid metabolic process	0.0279352	TfA000261;TfA005191;TfA006453;TfA008709;TfA009826;TfA010350;TfA021351;TfA022013;TfA023244;TfA023506;TfA032254;TfA034549;TfA040812;TfA043035;TfA052143;TfA058436;TfB067014;TfB067559;TfB068100;TfB068252;TfB069504;TfB070488;TfB070690;TfB070775;TfB071140;TfB075870;TfB078584;TfB080855;TfB084833;TfB085006;TfB085016;TfB085774;TfB086091;TfB086245;TfB087125;TfB088085;TfB088608;TfB090235;TfB090743;TfB093212…
GO:0016116	carotenoid metabolic process	0.0279352	TfA000261;TfA005191;TfA006453;TfA008709;TfA009826;TfA010350;TfA021351;TfA022013;TfA023244;TfA023506;TfA032254;TfA034549;TfA040812;TfA043035;TfA052143;TfA058436;TfB067014;TfB067559;TfB068100;TfB068252;TfB069504;TfB070488;TfB070690;TfB070775;TfB071140;TfB075870;TfB078584;TfB080855;TfB084833;TfB085006;TfB085016;TfB085774;TfB086091;TfB086245;TfB087125;TfB088085;TfB088608;TfB090235;TfB090743;TfB093212…
GO:0009593	detection of chemical stimulus	0.029314	TfA004068;TfA006913;TfA039063;TfB075582;TfB076577;TfB097565
GO:0097305	response to alcohol	0.0293953	TfA000119;TfA000636;TfA001409;TfA004068;TfA004486;TfA006913;TfA010288;TfA013213;TfA014283;TfA015631;TfA020460;TfA022724;TfA024560;TfA025679;TfA026042;TfA026970;TfA029393;TfA029803;TfA030271;TfA033685;TfA034743;TfA036279;TfA036290;TfA036299;TfA037590;TfA039063;TfA042973;TfA043691;TfA043840;TfA045941;TfA063112;TfB066288;TfB066326;TfB067854;TfB068275;TfB069204;TfB071446;TfB071741;TfB072144;TfB074203…
GO:0009228	thiamine biosynthetic process	0.0293953	TfA015584;TfB066170;TfB067005;TfB084791;TfB085013;TfB086652;TfB098245;TfB099406;TfB102341
GO:0042724	thiamine-containing compound biosynthetic process	0.0293953	TfA015584;TfB066170;TfB067005;TfB084791;TfB085013;TfB086652;TfB098245;TfB099406;TfB102341
GO:1901700	response to oxygen-containing compound	0.0295653	TfA000099;TfA000119;TfA000347;TfA000412;TfA000420;TfA000422;TfA000636;TfA001117;TfA001156;TfA001409;TfA001555;TfA002372;TfA003231;TfA003772;TfA004068;TfA004148;TfA004308;TfA004483;TfA004486;TfA005191;TfA005359;TfA005475;TfA005532;TfA006150;TfA006390;TfA006610;TfA006622;TfA006627;TfA006670;TfA006913;TfA007427;TfA007670;TfA008047;TfA008655;TfA008684;TfA008911;TfA009922;TfA009947;TfA010128;TfA010288…
GO:0006812	cation transport	0.0300482	TfA000347;TfA000388;TfA001130;TfA001329;TfA001577;TfA001685;TfA003240;TfA003263;TfA003335;TfA003385;TfA004152;TfA004178;TfA004197;TfA004415;TfA004494;TfA005191;TfA005467;TfA005907;TfA006125;TfA006390;TfA006837;TfA008911;TfA009644;TfA010756;TfA011288;TfA011766;TfA013641;TfA013646;TfA013758;TfA013880;TfA015091;TfA015130;TfA016465;TfA016993;TfA017001;TfA017037;TfA017039;TfA017143;TfA017473;TfA017591…
GO:0033692	cellular polysaccharide biosynthetic process	0.0314397	TfA000336;TfA000347;TfA000367;TfA000412;TfA000620;TfA001465;TfA002648;TfA003070;TfA003638;TfA004151;TfA005191;TfA005393;TfA005445;TfA006610;TfA006622;TfA009654;TfA010644;TfA012442;TfA014801;TfA016506;TfA017398;TfA019027;TfA019564;TfA019684;TfA021410;TfA021933;TfA022012;TfA022210;TfA023506;TfA027359;TfA027366;TfA029859;TfA030001;TfA030012;TfA030990;TfA032093;TfA032315;TfA033465;TfA033476;TfA038028…
GO:0065003	macromolecular complex assembly	0.0314397	TfA000958;TfA001085;TfA001555;TfA002124;TfA002151;TfA002230;TfA002863;TfA002878;TfA002897;TfA003075;TfA003157;TfA004258;TfA004308;TfA004459;TfA005537;TfA005547;TfA006561;TfA007027;TfA007570;TfA008047;TfA008581;TfA008709;TfA009322;TfA009826;TfA010626;TfA011805;TfA012862;TfA013939;TfA015246;TfA015259;TfA015317;TfA015751;TfA016576;TfA016993;TfA017001;TfA017037;TfA017143;TfA017508;TfA017585;TfA017857…
GO:0051188	cofactor biosynthetic process	0.0339407	TfA000099;TfA001244;TfA002208;TfA005191;TfA008246;TfA008709;TfA010482;TfA012360;TfA013262;TfA013289;TfA013333;TfA013443;TfA015440;TfA015463;TfA015803;TfA016157;TfA016556;TfA016952;TfA017781;TfA018517;TfA019944;TfA021351;TfA022364;TfA023244;TfA025454;TfA027564;TfA028192;TfA028966;TfA032556;TfA033725;TfA034026;TfA034549;TfA036298;TfA036372;TfA036396;TfA036581;TfA038167;TfA039743;TfA042584;TfA043352…
GO:0009414	response to water deprivation	0.0347723	TfA000412;TfA000420;TfA000422;TfA004486;TfA008047;TfA010901;TfA015329;TfA015993;TfA023001;TfA026042;TfA026761;TfA026970;TfA028095;TfA030271;TfA031969;TfA035538;TfA036279;TfA036290;TfA036299;TfA038059;TfA045941;TfB066288;TfB071810;TfB072067;TfB072144;TfB072608;TfB073232;TfB076598;TfB077354;TfB079123;TfB079239;TfB079864;TfB080923;TfB080940;TfB083723;TfB084569;TfB085774;TfB088130;TfB088199;TfB088761…
GO:0009737	response to abscisic acid	0.0347723	TfA000119;TfA000636;TfA001409;TfA004068;TfA004486;TfA014283;TfA015631;TfA022724;TfA024560;TfA025679;TfA026042;TfA026970;TfA029393;TfA030271;TfA034743;TfA036279;TfA036290;TfA036299;TfA037590;TfA042973;TfA043691;TfA043840;TfA045941;TfA063112;TfB066288;TfB066326;TfB068275;TfB069204;TfB071446;TfB071741;TfB072144;TfB074203;TfB074992;TfB076577;TfB076598;TfB077118;TfB077354;TfB078077;TfB078935;TfB078991…
GO:0006636	unsaturated fatty acid biosynthetic process	0.0347723	TfA005191;TfA008788;TfA013443;TfA021351;TfA023506;TfA034549;TfA036396;TfA055839;TfA058436;TfB068100;TfB068507;TfB069504;TfB072144;TfB076598;TfB077354;TfB079123;TfB081318;TfB084119;TfB084833;TfB086245;TfB090235;TfB090743;TfB093271;TfB097252;TfB097790;TfB101936
GO:0046474	glycerophospholipid biosynthetic process	0.035054	TfA000659;TfA002723;TfA002766;TfA002794;TfA005191;TfA007022;TfA010519;TfA011303;TfA015751;TfA016077;TfA016087;TfA017875;TfA022517;TfA022761;TfA023506;TfA024183;TfA027736;TfA032094;TfA032424;TfA042266;TfA045300;TfA046456;TfA047775;TfA050732;TfA055619;TfA059253;TfB066267;TfB067854;TfB068100;TfB069504;TfB070690;TfB072332;TfB073672;TfB076438;TfB077625;TfB079638;TfB083488;TfB084332;TfB084343;TfB084833…
GO:0022607	cellular component assembly	0.0357297	TfA000958;TfA001085;TfA001113;TfA001555;TfA002124;TfA002151;TfA002230;TfA002863;TfA002878;TfA002897;TfA003075;TfA003157;TfA003437;TfA004258;TfA004308;TfA004459;TfA005537;TfA005547;TfA006561;TfA007027;TfA007570;TfA008047;TfA008581;TfA008709;TfA009322;TfA009826;TfA010626;TfA011805;TfA012862;TfA013939;TfA015246;TfA015259;TfA015317;TfA015751;TfA016576;TfA016993;TfA017001;TfA017037;TfA017143;TfA017194…
GO:0009646	response to absence of light	0.0365733	TfA001520;TfA001574;TfA010314;TfA020477;TfA037819;TfA055774;TfB070718;TfB076278;TfB100742;TfB101158;TfB103605
GO:0010015	root morphogenesis	0.036802	TfA000347;TfA000420;TfA000422;TfA001555;TfA002863;TfA003075;TfA004258;TfA005537;TfA006390;TfA006453;TfA006610;TfA006622;TfA006913;TfA010223;TfA011226;TfA012053;TfA015751;TfA017591;TfA019359;TfA019394;TfA019999;TfA020427;TfA024909;TfA027652;TfA030001;TfA030012;TfA031174;TfA032888;TfA033334;TfA034410;TfA038327;TfA039063;TfA043575;TfA043691;TfA058752;TfB066499;TfB067256;TfB067725;TfB069651;TfB069830…
GO:1902578	single-organism localization	0.036802	TfA000230;TfA000347;TfA000388;TfA000429;TfA000490;TfA000600;TfA000605;TfA000625;TfA000644;TfA001115;TfA001117;TfA001130;TfA001329;TfA001429;TfA001577;TfA001685;TfA002004;TfA002230;TfA002330;TfA002372;TfA002405;TfA002462;TfA002531;TfA002570;TfA002582;TfA002648;TfA002696;TfA002891;TfA003075;TfA003240;TfA003263;TfA003335;TfA003372;TfA003385;TfA004148;TfA004152;TfA004178;TfA004197;TfA004258;TfA004308…
GO:0006972	hyperosmotic response	0.036802	TfA000347;TfA004308;TfA004486;TfA006610;TfA006622;TfA006627;TfA006913;TfA007670;TfA015259;TfA015317;TfA015329;TfA019359;TfA019394;TfA020427;TfA022809;TfA023807;TfA024520;TfA026761;TfA030871;TfA030908;TfA039063;TfA039835;TfA045941;TfA053105;TfA061502;TfB067256;TfB076228;TfB080923;TfB081780;TfB081898;TfB083723;TfB084273;TfB084438;TfB087482;TfB088130;TfB092943;TfB093046;TfB094565;TfB096471;TfB096918…
GO:0022898	regulation of transmembrane transporter activity	0.036802	TfA029859;TfB068888;TfB072144;TfB076598;TfB077354;TfB078725;TfB078935;TfB079081;TfB079123;TfB079840;TfB091451;TfB097252
GO:0032409	regulation of transporter activity	0.036802	TfA029859;TfB068888;TfB072144;TfB076598;TfB077354;TfB078725;TfB078935;TfB079081;TfB079123;TfB079840;TfB091451;TfB097252
GO:0032412	regulation of ion transmembrane transporter activity	0.036802	TfA029859;TfB068888;TfB072144;TfB076598;TfB077354;TfB078725;TfB078935;TfB079081;TfB079123;TfB079840;TfB091451;TfB097252
GO:0071840	cellular component organization or biogenesis	0.036802	TfA000336;TfA000343;TfA000347;TfA000367;TfA000412;TfA000420;TfA000422;TfA000600;TfA000605;TfA000620;TfA000625;TfA000723;TfA000958;TfA001008;TfA001085;TfA001113;TfA001115;TfA001117;TfA001156;TfA001211;TfA001555;TfA001793;TfA001899;TfA001972;TfA002054;TfA002124;TfA002151;TfA002208;TfA002230;TfA002302;TfA002863;TfA002878;TfA002891;TfA002897;TfA003070;TfA003075;TfA003157;TfA003437;TfA003448;TfA003526…
GO:0009070	serine family amino acid biosynthetic process	0.0369584	TfA002750;TfA006453;TfA006627;TfA007670;TfA010203;TfA011010;TfA011089;TfA012053;TfA016357;TfA022210;TfA023506;TfA026040;TfA029389;TfA032170;TfA033998;TfA034549;TfA036206;TfA036537;TfA041353;TfA044720;TfA047456;TfA055774;TfA055839;TfA056377;TfB066194;TfB068507;TfB070058;TfB071055;TfB071303;TfB071346;TfB071523;TfB074498;TfB076228;TfB078700;TfB078878;TfB080034;TfB080858;TfB081318;TfB081380;TfB083772…
GO:0006811	ion transport	0.0396403	TfA000347;TfA000388;TfA000600;TfA000605;TfA001130;TfA001329;TfA001429;TfA001577;TfA001685;TfA002531;TfA002570;TfA002582;TfA003075;TfA003240;TfA003263;TfA003335;TfA003385;TfA004148;TfA004152;TfA004178;TfA004197;TfA004415;TfA004494;TfA005191;TfA005467;TfA005907;TfA006125;TfA006390;TfA006837;TfA008438;TfA008911;TfA009051;TfA009594;TfA009644;TfA010366;TfA010756;TfA011121;TfA011288;TfA011766;TfA013478…
GO:1901657	glycosyl compound metabolic process	0.0396403	TfA000347;TfA000958;TfA001233;TfA001244;TfA002119;TfA002862;TfA002884;TfA003240;TfA003263;TfA003335;TfA004308;TfA004860;TfA005191;TfA005337;TfA005539;TfA006610;TfA006622;TfA006627;TfA006837;TfA006913;TfA007670;TfA008298;TfA008466;TfA009081;TfA009644;TfA012365;TfA013262;TfA013289;TfA013333;TfA014000;TfA014415;TfA014674;TfA015160;TfA015259;TfA015317;TfA015329;TfA016563;TfA019353;TfA019359;TfA019394…
GO:0016109	tetraterpenoid biosynthetic process	0.0396403	TfA000261;TfA005191;TfA006453;TfA008709;TfA009826;TfA010350;TfA021351;TfA022013;TfA023244;TfA023506;TfA032254;TfA034549;TfA040812;TfA052143;TfA058436;TfB067559;TfB068100;TfB068252;TfB069504;TfB070488;TfB070690;TfB070775;TfB071140;TfB075870;TfB078584;TfB080855;TfB084833;TfB085006;TfB085016;TfB085774;TfB086091;TfB086245;TfB087125;TfB088085;TfB088608;TfB090235;TfB090743;TfB093212;TfB093271;TfB095262…
GO:0016117	carotenoid biosynthetic process	0.0396403	TfA000261;TfA005191;TfA006453;TfA008709;TfA009826;TfA010350;TfA021351;TfA022013;TfA023244;TfA023506;TfA032254;TfA034549;TfA040812;TfA052143;TfA058436;TfB067559;TfB068100;TfB068252;TfB069504;TfB070488;TfB070690;TfB070775;TfB071140;TfB075870;TfB078584;TfB080855;TfB084833;TfB085006;TfB085016;TfB085774;TfB086091;TfB086245;TfB087125;TfB088085;TfB088608;TfB090235;TfB090743;TfB093212;TfB093271;TfB095262…
GO:1901607	alpha-amino acid biosynthetic process	0.0396403	TfA000187;TfA000530;TfA002129;TfA002189;TfA002750;TfA006453;TfA006627;TfA007670;TfA008008;TfA009378;TfA010203;TfA010482;TfA010994;TfA011010;TfA011089;TfA011200;TfA012053;TfA016357;TfA017781;TfA018230;TfA020532;TfA020841;TfA022210;TfA022761;TfA023387;TfA023506;TfA024414;TfA025996;TfA026040;TfA028955;TfA029389;TfA031295;TfA032170;TfA032556;TfA032940;TfA033998;TfA034183;TfA034549;TfA036206;TfA036537…
GO:0046486	glycerolipid metabolic process	0.0396403	TfA000659;TfA002723;TfA002766;TfA002794;TfA005191;TfA007022;TfA010519;TfA011303;TfA015751;TfA016077;TfA016087;TfA017415;TfA017875;TfA022517;TfA022761;TfA023506;TfA024183;TfA025465;TfA027736;TfA032094;TfA032424;TfA042266;TfA045300;TfA046456;TfA047775;TfA050732;TfA052454;TfA055619;TfA059253;TfB066267;TfB067854;TfB068100;TfB069504;TfB070690;TfB072144;TfB072274;TfB072332;TfB073672;TfB073815;TfB075592…
GO:0009825	multidimensional cell growth	0.0412937	TfA000347;TfA003075;TfA005537;TfA006913;TfA011226;TfA012053;TfA019359;TfA019394;TfA020427;TfA024909;TfA034410;TfA039063;TfA053391;TfB067256;TfB070100;TfB075582;TfB077077;TfB080836;TfB081780;TfB082399;TfB083009;TfB087031;TfB087293;TfB093586;TfB097439;TfB097565;TfB097592;TfB098921;TfB100862;TfB101972
GO:0051258	protein polymerization	0.0420444	TfA001555;TfA002863;TfA002897;TfA003075;TfA003157;TfA004258;TfA005537;TfA015751;TfA017508;TfA017857;TfA017897;TfA017929;TfA017943;TfA019035;TfA027113;TfA027349;TfA027687;TfA030001;TfA030012;TfA031588;TfA033334;TfA034248;TfA036396;TfA037558;TfA039074;TfA041106;TfA041258;TfA043575;TfA046962;TfA048977;TfA053391;TfA057215;TfB066049;TfB066112;TfB066120;TfB067725;TfB069830;TfB070100;TfB070248;TfB072603…
GO:0006631	fatty acid metabolic process	0.0440553	TfA000690;TfA001115;TfA001374;TfA001429;TfA001789;TfA002124;TfA002151;TfA003213;TfA004221;TfA005191;TfA005231;TfA005294;TfA005382;TfA005435;TfA006877;TfA007570;TfA008047;TfA008788;TfA009276;TfA009594;TfA012775;TfA012862;TfA013443;TfA014055;TfA015539;TfA015558;TfA016952;TfA017591;TfA017606;TfA019047;TfA019695;TfA019851;TfA021351;TfA023004;TfA023506;TfA023965;TfA024629;TfA026058;TfA027652;TfA029393…
GO:0019748	secondary metabolic process	0.0441268	TfA000347;TfA001008;TfA002124;TfA002151;TfA005191;TfA005382;TfA005921;TfA005953;TfA007570;TfA008047;TfA009644;TfA012053;TfA012862;TfA014415;TfA015751;TfA017815;TfA019695;TfA021351;TfA022210;TfA022529;TfA022547;TfA022651;TfA022677;TfA023283;TfA023506;TfA023965;TfA027349;TfA027652;TfA028095;TfA028212;TfA029672;TfA029859;TfA030457;TfA034549;TfA035445;TfA036396;TfA036496;TfA037242;TfA037590;TfA042303…
GO:0006637	acyl-CoA metabolic process	0.0441268	TfA000099;TfA001008;TfA001244;TfA002208;TfA004258;TfA012053;TfA019259;TfA020489;TfA022808;TfA028966;TfA031588;TfA033334;TfA033725;TfA036037;TfA036396;TfA036581;TfA041659;TfA044591;TfB071651;TfB073562;TfB076099;TfB076354;TfB078878;TfB082399;TfB086902;TfB088845;TfB092340;TfB095301;TfB095435;TfB095889;TfB098724;TfB101193
GO:0035383	thioester metabolic process	0.0441268	TfA000099;TfA001008;TfA001244;TfA002208;TfA004258;TfA012053;TfA019259;TfA020489;TfA022808;TfA028966;TfA031588;TfA033334;TfA033725;TfA036037;TfA036396;TfA036581;TfA041659;TfA044591;TfB071651;TfB073562;TfB076099;TfB076354;TfB078878;TfB082399;TfB086902;TfB088845;TfB092340;TfB095301;TfB095435;TfB095889;TfB098724;TfB101193
GO:0009832	plant-type cell wall biogenesis	0.0441932	TfA000347;TfA001008;TfA003070;TfA004258;TfA009206;TfA011226;TfA012053;TfA019027;TfA019359;TfA019394;TfA019564;TfA020841;TfA021410;TfA024560;TfA024909;TfA032842;TfA032888;TfA033334;TfA035517;TfA041601;TfA064735;TfB066326;TfB067256;TfB069830;TfB071294;TfB072603;TfB073058;TfB075601;TfB076863;TfB076946;TfB078443;TfB081780;TfB082632;TfB083009;TfB083359;TfB083704;TfB084723;TfB085003;TfB086245;TfB087031…
GO:0006086	acetyl-CoA biosynthetic process from pyruvate	0.045008	TfA000099;TfA036396;TfA036581;TfB071651;TfB095435;TfB095889;TfB098724
GO:0016052	carbohydrate catabolic process	0.045008	TfA000119;TfA000347;TfA000490;TfA000958;TfA001233;TfA002119;TfA002830;TfA002862;TfA002884;TfA004068;TfA004258;TfA004308;TfA006610;TfA006622;TfA006627;TfA006913;TfA007670;TfA008298;TfA008466;TfA009081;TfA009644;TfA011288;TfA012053;TfA012365;TfA014000;TfA014415;TfA014801;TfA015160;TfA015259;TfA015317;TfA015329;TfA015568;TfA016576;TfA019359;TfA019394;TfA022544;TfA022636;TfA023506;TfA023807;TfA024322…
GO:0006633	fatty acid biosynthetic process	0.0451132	TfA001374;TfA001789;TfA003213;TfA004221;TfA005191;TfA005231;TfA005294;TfA005382;TfA005435;TfA008788;TfA013443;TfA014055;TfA015539;TfA015558;TfA016952;TfA019695;TfA021351;TfA023506;TfA024629;TfA026058;TfA034549;TfA036396;TfA036454;TfA038437;TfA040812;TfA045776;TfA055839;TfA057906;TfA058436;TfA061733;TfB065938;TfB068100;TfB068507;TfB069113;TfB069504;TfB069867;TfB070276;TfB070690;TfB071165;TfB072058…
GO:0016049	cell growth	0.0469748	TfA000347;TfA000420;TfA000422;TfA002054;TfA002124;TfA002151;TfA002208;TfA002863;TfA003075;TfA005537;TfA006390;TfA006610;TfA006622;TfA006913;TfA007022;TfA010223;TfA011226;TfA012053;TfA013213;TfA013292;TfA015091;TfA015751;TfA017398;TfA017476;TfA017591;TfA019027;TfA019359;TfA019394;TfA019564;TfA019999;TfA020427;TfA022958;TfA023965;TfA024066;TfA024122;TfA024909;TfA027652;TfA030001;TfA030012;TfA031704…
GO:0010119	regulation of stomatal movement	0.0487048	TfA000420;TfA000422;TfA001520;TfA001574;TfA023807;TfB072144;TfB076598;TfB077354;TfB078725;TfB078935;TfB079123;TfB082555;TfB084438;TfB088863;TfB089442;TfB097252;TfB100742
GO:0006084	acetyl-CoA metabolic process	0.0496169	TfA000099;TfA001008;TfA002208;TfA004258;TfA012053;TfA019259;TfA020489;TfA022808;TfA028966;TfA031588;TfA033334;TfA033725;TfA036037;TfA036396;TfA036581;TfA041659;TfA044591;TfB071651;TfB073562;TfB076099;TfB076354;TfB078878;TfB082399;TfB088845;TfB092340;TfB095435;TfB095889;TfB098724
GO:0006816	calcium ion transport	0.0501931	TfA000347;TfA003385;TfA004494;TfA006125;TfA006390;TfA019359;TfA019394;TfA022808;TfA023581;TfA024122;TfA025936;TfA031413;TfA032104;TfA038653;TfA042611;TfA042651;TfA048170;TfA054573;TfA055774;TfB066771;TfB067256;TfB068782;TfB068799;TfB081780;TfB084617;TfB086206;TfB088701;TfB088845;TfB089442;TfB089671;TfB090681;TfB091056;TfB091075;TfB094325;TfB096796;TfB097592;TfB098200;TfB100646
GO:0005982	starch metabolic process	0.0504385	TfA000119;TfA004258;TfA005191;TfA005359;TfA005475;TfA009654;TfA012053;TfA012442;TfA019359;TfA019394;TfA021235;TfA021933;TfA022012;TfA022210;TfA023506;TfA027564;TfA029859;TfA032888;TfA033334;TfA033465;TfA033640;TfA042303;TfA046962;TfA047040;TfA047093;TfA053292;TfA055619;TfB067256;TfB068390;TfB068622;TfB069914;TfB069959;TfB072123;TfB073232;TfB073602;TfB074345;TfB074896;TfB077076;TfB077555;TfB078443…
GO:0046034	ATP metabolic process	0.0516691	TfA000347;TfA000958;TfA001233;TfA002119;TfA002862;TfA002884;TfA003240;TfA003263;TfA003335;TfA004308;TfA006610;TfA006622;TfA006627;TfA006837;TfA006913;TfA007670;TfA008298;TfA008466;TfA009081;TfA012365;TfA014000;TfA014415;TfA015160;TfA015259;TfA015317;TfA015329;TfA019353;TfA019359;TfA019394;TfA021113;TfA021437;TfA022624;TfA023807;TfA029277;TfA033062;TfA034316;TfA034504;TfA035445;TfA036581;TfA037426…
GO:0009056	catabolic process	0.0517095	TfA000003;TfA000119;TfA000347;TfA000490;TfA000527;TfA000690;TfA000958;TfA001008;TfA001115;TfA001233;TfA001429;TfA001620;TfA001681;TfA001722;TfA002054;TfA002119;TfA002124;TfA002144;TfA002151;TfA002230;TfA002694;TfA002783;TfA002830;TfA002862;TfA002884;TfA002942;TfA003051;TfA003759;TfA004068;TfA004258;TfA004308;TfA004614;TfA005191;TfA005537;TfA005921;TfA005953;TfA006150;TfA006453;TfA006591;TfA006610…
GO:0006796	phosphate-containing compound metabolic process	0.0552696	TfA000119;TfA000179;TfA000187;TfA000282;TfA000347;TfA000530;TfA000659;TfA000885;TfA000925;TfA000958;TfA001233;TfA001244;TfA001303;TfA001677;TfA001899;TfA002110;TfA002119;TfA002144;TfA002230;TfA002285;TfA002564;TfA002723;TfA002766;TfA002794;TfA002862;TfA002884;TfA003124;TfA003240;TfA003263;TfA003335;TfA003398;TfA003406;TfA003454;TfA004068;TfA004222;TfA004248;TfA004258;TfA004308;TfA004317;TfA004361…
GO:0070588	calcium ion transmembrane transport	0.0554838	TfA003385;TfA006125;TfA023581;TfA024122;TfA025936;TfA042611;TfA042651;TfA048170;TfB086206;TfB089442;TfB089671;TfB090681;TfB091056;TfB091075;TfB098200
GO:0046939	nucleotide phosphorylation	0.055683	TfA000347;TfA000958;TfA001233;TfA002119;TfA002862;TfA002884;TfA004308;TfA006610;TfA006622;TfA006627;TfA006913;TfA007670;TfA008298;TfA008466;TfA009081;TfA012365;TfA014000;TfA014415;TfA014674;TfA015160;TfA015259;TfA015317;TfA015329;TfA019359;TfA019394;TfA023807;TfA029277;TfA033062;TfA034316;TfA034629;TfA035445;TfA036581;TfA037426;TfA039063;TfA039177;TfA041053;TfA044790;TfA047427;TfA050292;TfA054262…
GO:0048236	plant-type spore development	0.055683	TfA002054;TfB081380;TfB088291;TfB089442;TfB094205;TfB097514;TfB100540;TfB100724
GO:0019344	cysteine biosynthetic process	0.0575485	TfA006453;TfA006627;TfA007670;TfA011010;TfA011089;TfA012053;TfA016357;TfA022210;TfA023506;TfA026040;TfA029389;TfA032170;TfA033998;TfA034549;TfA036206;TfA036537;TfA041353;TfA044720;TfA047456;TfA055774;TfA055839;TfB066194;TfB068507;TfB070058;TfB071055;TfB071303;TfB071346;TfB071523;TfB074498;TfB076228;TfB078700;TfB078878;TfB080034;TfB080858;TfB081318;TfB081380;TfB083772;TfB084273;TfB084613;TfB084833…
GO:0048589	developmental growth	0.0594039	TfA000347;TfA000420;TfA000422;TfA001008;TfA002054;TfA002124;TfA002151;TfA002208;TfA002863;TfA003075;TfA004258;TfA005342;TfA005421;TfA005537;TfA006390;TfA006453;TfA006610;TfA006622;TfA006913;TfA007022;TfA010223;TfA010901;TfA011226;TfA012053;TfA013213;TfA013292;TfA013476;TfA015329;TfA017398;TfA017476;TfA017591;TfA019359;TfA019394;TfA019999;TfA020427;TfA020841;TfA022724;TfA022958;TfA023965;TfA024066…
GO:0006661	phosphatidylinositol biosynthetic process	0.0598866	TfA000659;TfA002723;TfA002766;TfA002794;TfA007022;TfA010519;TfA015751;TfA017875;TfA022517;TfA022761;TfA024183;TfA032424;TfA046456;TfA047775;TfA050732;TfA059253;TfB066267;TfB067854;TfB072332;TfB073672;TfB077625;TfB087648;TfB094269;TfB095235;TfB095322;TfB100551
GO:0033559	unsaturated fatty acid metabolic process	0.0598866	TfA005191;TfA008788;TfA013443;TfA021351;TfA023506;TfA034549;TfA036396;TfA055839;TfA058436;TfB068100;TfB068507;TfB069504;TfB072144;TfB076598;TfB077354;TfB079123;TfB081318;TfB084119;TfB084833;TfB086245;TfB090235;TfB090743;TfB093271;TfB097252;TfB097790;TfB101936
GO:0006301	postreplication repair	0.0608315	TfA002124;TfA002151;TfA005412;TfA008047;TfA023965;TfA032692;TfB066902;TfB088761;TfB091244;TfB096859;TfB099869;TfB101044;TfB103272
GO:0070838	divalent metal ion transport	0.0608315	TfA000347;TfA003385;TfA004415;TfA004494;TfA006125;TfA006390;TfA019359;TfA019394;TfA020114;TfA022808;TfA023017;TfA023581;TfA024122;TfA025936;TfA031413;TfA032104;TfA033998;TfA037853;TfA038653;TfA041353;TfA042611;TfA042651;TfA043828;TfA047363;TfA048170;TfA051284;TfA054573;TfA055774;TfB066194;TfB066771;TfB067256;TfB068782;TfB068799;TfB071303;TfB071525;TfB076734;TfB079529;TfB081403;TfB081780;TfB084617…
GO:0072511	divalent inorganic cation transport	0.0608315	TfA000347;TfA003385;TfA004415;TfA004494;TfA006125;TfA006390;TfA019359;TfA019394;TfA020114;TfA022808;TfA023017;TfA023581;TfA024122;TfA025936;TfA031413;TfA032104;TfA033998;TfA037853;TfA038653;TfA041353;TfA042611;TfA042651;TfA043828;TfA047363;TfA048170;TfA051284;TfA054573;TfA055774;TfB066194;TfB066771;TfB067256;TfB068782;TfB068799;TfB071303;TfB071525;TfB076734;TfB079529;TfB081403;TfB081780;TfB084617…
GO:0006534	cysteine metabolic process	0.0609509	TfA006453;TfA006627;TfA007670;TfA011010;TfA011089;TfA012053;TfA016357;TfA022210;TfA023506;TfA026040;TfA029389;TfA032170;TfA033998;TfA034549;TfA035445;TfA036206;TfA036537;TfA041353;TfA044720;TfA047456;TfA055774;TfA055839;TfB066194;TfB068507;TfB070058;TfB071055;TfB071303;TfB071346;TfB071523;TfB074498;TfB076228;TfB078700;TfB078878;TfB080034;TfB080858;TfB081318;TfB081380;TfB083772;TfB084273;TfB084613…
GO:0015994	chlorophyll metabolic process	0.0609509	TfA002144;TfA005191;TfA006150;TfA008246;TfA008655;TfA008684;TfA008709;TfA013443;TfA015463;TfA021351;TfA022403;TfA027564;TfA028192;TfA034549;TfA039743;TfA042584;TfA044720;TfA047578;TfA050927;TfA052181;TfA054236;TfA055839;TfA058389;TfA058436;TfA061336;TfB068100;TfB068390;TfB068507;TfB069504;TfB069867;TfB070690;TfB071346;TfB072725;TfB074885;TfB077726;TfB078584;TfB081318;TfB082242;TfB083711;TfB086245…
GO:0009144	purine nucleoside triphosphate metabolic process	0.0609509	TfA000347;TfA000958;TfA001233;TfA002119;TfA002862;TfA002884;TfA003240;TfA003263;TfA003335;TfA004308;TfA006610;TfA006622;TfA006627;TfA006837;TfA006913;TfA007670;TfA008298;TfA008466;TfA009081;TfA012365;TfA014000;TfA014415;TfA014674;TfA015160;TfA015259;TfA015317;TfA015329;TfA019353;TfA019359;TfA019394;TfA021113;TfA021437;TfA022624;TfA023807;TfA029277;TfA033062;TfA034316;TfA034504;TfA034629;TfA035445…
GO:0009205	purine ribonucleoside triphosphate metabolic process	0.0609509	TfA000347;TfA000958;TfA001233;TfA002119;TfA002862;TfA002884;TfA003240;TfA003263;TfA003335;TfA004308;TfA006610;TfA006622;TfA006627;TfA006837;TfA006913;TfA007670;TfA008298;TfA008466;TfA009081;TfA012365;TfA014000;TfA014415;TfA014674;TfA015160;TfA015259;TfA015317;TfA015329;TfA019353;TfA019359;TfA019394;TfA021113;TfA021437;TfA022624;TfA023807;TfA029277;TfA033062;TfA034316;TfA034504;TfA034629;TfA035445…
GO:0019418	sulfide oxidation	0.0609509	TfB076228;TfB084273;TfB096918;TfB099159;TfB099985
GO:0019424	sulfide oxidation, using siroheme sulfite reductase	0.0609509	TfB076228;TfB084273;TfB096918;TfB099159;TfB099985
GO:0042126	nitrate metabolic process	0.0609509	TfA008655;TfA008684;TfA035221;TfB085354;TfB093325
GO:0042128	nitrate assimilation	0.0609509	TfA008655;TfA008684;TfA035221;TfB085354;TfB093325
GO:2001057	reactive nitrogen species metabolic process	0.0609509	TfA008655;TfA008684;TfA035221;TfB085354;TfB093325
GO:0010038	response to metal ion	0.0613566	TfA000099;TfA000347;TfA000958;TfA004308;TfA006150;TfA006610;TfA006622;TfA006627;TfA006913;TfA007670;TfA013925;TfA019359;TfA019394;TfA032897;TfA033062;TfA034316;TfA036077;TfA039063;TfA039177;TfA056124;TfA061502;TfB067243;TfB067256;TfB071651;TfB076228;TfB078584;TfB078935;TfB081780;TfB081898;TfB082912;TfB084273;TfB087482;TfB091244;TfB092737;TfB092943;TfB093046;TfB096918;TfB097565;TfB097592;TfB098507…
GO:0009608	response to symbiont	0.0613566	TfA002230;TfA009115;TfA011288;TfA013288;TfB066973;TfB086152;TfB087754;TfB088635;TfB090645;TfB092487
GO:0010359	regulation of anion channel activity	0.0614229	TfA029859;TfB068888;TfB072144;TfB076598;TfB077354;TfB078725;TfB078935;TfB079123;TfB079840;TfB091451;TfB097252
GO:0009750	response to fructose	0.061647	TfA000099;TfA000119;TfA000347;TfA006390;TfA006627;TfA007670;TfA008911;TfA014801;TfA018512;TfA019359;TfA019394;TfA020114;TfA024909;TfA030556;TfA035517;TfB066771;TfB067213;TfB067256;TfB068888;TfB071055;TfB071651;TfB076734;TfB078077;TfB079529;TfB081780;TfB082242;TfB089292;TfB089761;TfB091737;TfB093325;TfB094331;TfB097592;TfB097737
GO:0016197	endosomal transport	0.0629623	TfA002230;TfA015246;TfA022724;TfA024245;TfA030001;TfA030012;TfA038244;TfA041012;TfA049784;TfA053105;TfB066001;TfB068099;TfB074178;TfB076390;TfB084560;TfB086066;TfB087766;TfB093027
GO:0048518	positive regulation of biological process	0.0629623	TfA000420;TfA000422;TfA001555;TfA001620;TfA001860;TfA002054;TfA002230;TfA002462;TfA002660;TfA002863;TfA002897;TfA003075;TfA004151;TfA004486;TfA004494;TfA004735;TfA005191;TfA005359;TfA005475;TfA006368;TfA006427;TfA006913;TfA008709;TfA009115;TfA009440;TfA010901;TfA012067;TfA012156;TfA013292;TfA014311;TfA015751;TfA016757;TfA018194;TfA018744;TfA019035;TfA019047;TfA019315;TfA019793;TfA019876;TfA019914…
GO:0009605	response to external stimulus	0.0631799	TfA000347;TfA001409;TfA001520;TfA001574;TfA002230;TfA003075;TfA003385;TfA004068;TfA004486;TfA005191;TfA005342;TfA005421;TfA005537;TfA006610;TfA006622;TfA006670;TfA007340;TfA007427;TfA008047;TfA009115;TfA009322;TfA009922;TfA009947;TfA010128;TfA010901;TfA011226;TfA011288;TfA011509;TfA011602;TfA012053;TfA012086;TfA012095;TfA012475;TfA012501;TfA013288;TfA014309;TfA014336;TfA015246;TfA015631;TfA015993…
GO:0043476	pigment accumulation	0.0638643	TfA000347;TfA003075;TfA005537;TfA011226;TfA012053;TfA016812;TfA019359;TfA019378;TfA019394;TfA020427;TfA024909;TfA034410;TfA052583;TfB067256;TfB070100;TfB073249;TfB075582;TfB077077;TfB080836;TfB081780;TfB082399;TfB083009;TfB087031;TfB087293;TfB093586;TfB096606;TfB097439;TfB097592;TfB100862;TfB101972
GO:0043478	pigment accumulation in response to UV light	0.0638643	TfA000347;TfA003075;TfA005537;TfA011226;TfA012053;TfA016812;TfA019359;TfA019378;TfA019394;TfA020427;TfA024909;TfA034410;TfA052583;TfB067256;TfB070100;TfB073249;TfB075582;TfB077077;TfB080836;TfB081780;TfB082399;TfB083009;TfB087031;TfB087293;TfB093586;TfB096606;TfB097439;TfB097592;TfB100862;TfB101972
GO:0043479	pigment accumulation in tissues in response to UV light	0.0638643	TfA000347;TfA003075;TfA005537;TfA011226;TfA012053;TfA016812;TfA019359;TfA019378;TfA019394;TfA020427;TfA024909;TfA034410;TfA052583;TfB067256;TfB070100;TfB073249;TfB075582;TfB077077;TfB080836;TfB081780;TfB082399;TfB083009;TfB087031;TfB087293;TfB093586;TfB096606;TfB097439;TfB097592;TfB100862;TfB101972
GO:0043480	pigment accumulation in tissues	0.0638643	TfA000347;TfA003075;TfA005537;TfA011226;TfA012053;TfA016812;TfA019359;TfA019378;TfA019394;TfA020427;TfA024909;TfA034410;TfA052583;TfB067256;TfB070100;TfB073249;TfB075582;TfB077077;TfB080836;TfB081780;TfB082399;TfB083009;TfB087031;TfB087293;TfB093586;TfB096606;TfB097439;TfB097592;TfB100862;TfB101972
GO:0043481	anthocyanin accumulation in tissues in response to UV light	0.0638643	TfA000347;TfA003075;TfA005537;TfA011226;TfA012053;TfA016812;TfA019359;TfA019378;TfA019394;TfA020427;TfA024909;TfA034410;TfA052583;TfB067256;TfB070100;TfB073249;TfB075582;TfB077077;TfB080836;TfB081780;TfB082399;TfB083009;TfB087031;TfB087293;TfB093586;TfB096606;TfB097439;TfB097592;TfB100862;TfB101972
GO:0009853	photorespiration	0.0640417	TfA000958;TfA004308;TfA006279;TfA006837;TfA006877;TfA007027;TfA007980;TfA008026;TfA008031;TfA015246;TfA015259;TfA015317;TfA016576;TfA017167;TfA020067;TfA020631;TfA021437;TfA021840;TfA021889;TfA029295;TfA031704;TfA034316;TfA034483;TfA035561;TfA036805;TfA038244;TfA039177;TfA039379;TfA047040;TfA056598;TfB067213;TfB068100;TfB071055;TfB072239;TfB077698;TfB077822;TfB080775;TfB083919;TfB085088;TfB085199…
GO:0009415	response to water	0.0646153	TfA000412;TfA000420;TfA000422;TfA004486;TfA008047;TfA010901;TfA015329;TfA015993;TfA023001;TfA026042;TfA026761;TfA026970;TfA028095;TfA030271;TfA031969;TfA035538;TfA036279;TfA036290;TfA036299;TfA038059;TfA045941;TfB066288;TfB071810;TfB072067;TfB072144;TfB072608;TfB073232;TfB076598;TfB077354;TfB079123;TfB079239;TfB079864;TfB080923;TfB080940;TfB083723;TfB084569;TfB085774;TfB088130;TfB088199;TfB088761…
GO:0006364	rRNA processing	0.0653492	TfA001113;TfA003638;TfA005479;TfA008246;TfA008709;TfA011196;TfA015463;TfA015751;TfA015803;TfA016272;TfA016729;TfA017677;TfA022210;TfA023506;TfA027564;TfA028080;TfA028245;TfA029389;TfA029859;TfA030637;TfA032254;TfA034549;TfA036690;TfA042303;TfA042584;TfA042973;TfA044720;TfA047777;TfA048120;TfA049592;TfA049773;TfA050271;TfA050927;TfA051804;TfA055775;TfA055839;TfA061336;TfB066820;TfB066837;TfB067124…
GO:0042364	water-soluble vitamin biosynthetic process	0.0675919	TfA002653;TfA010223;TfA015584;TfA031588;TfA038982;TfA056652;TfB066170;TfB066431;TfB067005;TfB072583;TfB072955;TfB076026;TfB083237;TfB084791;TfB085013;TfB085258;TfB086652;TfB087482;TfB092211;TfB094497;TfB096224;TfB098245;TfB099406;TfB102341
GO:0006950	response to stress	0.0682544	TfA000347;TfA000412;TfA000420;TfA000422;TfA000958;TfA001156;TfA001211;TfA001409;TfA001520;TfA001555;TfA001574;TfA002004;TfA002124;TfA002144;TfA002151;TfA002230;TfA002723;TfA002766;TfA002794;TfA003231;TfA003772;TfA004151;TfA004152;TfA004178;TfA004197;TfA004308;TfA004483;TfA004486;TfA005057;TfA005191;TfA005231;TfA005359;TfA005382;TfA005412;TfA005475;TfA005532;TfA005834;TfA006150;TfA006390;TfA006610…
GO:0042221	response to chemical	0.0691617	TfA000099;TfA000119;TfA000347;TfA000412;TfA000420;TfA000422;TfA000429;TfA000636;TfA000958;TfA001117;TfA001156;TfA001409;TfA001555;TfA002124;TfA002151;TfA002230;TfA002372;TfA002696;TfA003075;TfA003231;TfA003772;TfA004068;TfA004148;TfA004308;TfA004483;TfA004486;TfA005057;TfA005191;TfA005359;TfA005421;TfA005475;TfA005532;TfA006150;TfA006390;TfA006492;TfA006610;TfA006622;TfA006627;TfA006670;TfA006877…
GO:0071702	organic substance transport	0.0691617	TfA000230;TfA000326;TfA000490;TfA000600;TfA000605;TfA000625;TfA000718;TfA000758;TfA000765;TfA001115;TfA001117;TfA001429;TfA002004;TfA002230;TfA002330;TfA002531;TfA002570;TfA002582;TfA003075;TfA003372;TfA003448;TfA003665;TfA004148;TfA004152;TfA004178;TfA004197;TfA004486;TfA004494;TfA005191;TfA005196;TfA005479;TfA005743;TfA005834;TfA006287;TfA006293;TfA006913;TfA007996;TfA008085;TfA008214;TfA008328…
GO:0042446	hormone biosynthetic process	0.0699403	TfA001008;TfA002208;TfA004258;TfA011509;TfA012053;TfA014684;TfA019944;TfA020489;TfA022808;TfA028966;TfA031575;TfA031588;TfA032789;TfA033334;TfA036037;TfA036396;TfA041659;TfA043691;TfA044591;TfA048809;TfA051998;TfA058752;TfB066502;TfB068754;TfB073562;TfB076099;TfB076228;TfB078878;TfB082399;TfB084273;TfB088845;TfB091737;TfB092580;TfB096918;TfB099159;TfB099985
GO:0007034	vacuolar transport	0.0720212	TfA000230;TfA002230;TfA003372;TfA009633;TfA015246;TfA020964;TfA021042;TfA021380;TfA023878;TfA024124;TfA024137;TfA024245;TfA026290;TfA026339;TfA032379;TfA033725;TfA038244;TfA041012;TfA049784;TfA053105;TfA054129;TfB066856;TfB068099;TfB068954;TfB069178;TfB070358;TfB071179;TfB074178;TfB076390;TfB077921;TfB086066;TfB087384;TfB087766;TfB089861;TfB091451;TfB093027;TfB094325;TfB096677;TfB098203;TfB100209…
GO:0006563	L-serine metabolic process	0.0721871	TfA002750;TfA003037;TfA010203;TfA032170;TfA036206;TfA036805;TfA046106;TfA056377;TfB069591;TfB070058;TfB074498;TfB091231;TfB095548;TfB096540;TfB098443;TfB101169
GO:0022411	cellular component disassembly	0.0723226	TfA000420;TfA000422;TfA001156;TfA004735;TfA006368;TfA011226;TfA016948;TfA016983;TfA017508;TfA023244;TfA031473;TfA034571;TfB067014;TfB068667;TfB070796;TfB071653;TfB075000;TfB078451;TfB080836;TfB080866;TfB083009;TfB083452;TfB084025;TfB086372;TfB098983;TfB101972
GO:0022622	root system development	0.0723226	TfA000347;TfA000420;TfA000422;TfA000644;TfA001555;TfA002863;TfA003075;TfA004068;TfA004258;TfA005513;TfA005537;TfA006390;TfA006453;TfA006610;TfA006622;TfA006627;TfA006913;TfA007670;TfA010223;TfA011226;TfA012053;TfA015246;TfA015751;TfA017591;TfA019359;TfA019378;TfA019394;TfA019999;TfA020427;TfA021410;TfA024245;TfA024909;TfA027652;TfA030001;TfA030012;TfA031174;TfA032888;TfA033334;TfA034410;TfA035448…
GO:0048364	root development	0.0723226	TfA000347;TfA000420;TfA000422;TfA000644;TfA001555;TfA002863;TfA003075;TfA004068;TfA004258;TfA005513;TfA005537;TfA006390;TfA006453;TfA006610;TfA006622;TfA006627;TfA006913;TfA007670;TfA010223;TfA011226;TfA012053;TfA015246;TfA015751;TfA017591;TfA019359;TfA019378;TfA019394;TfA019999;TfA020427;TfA021410;TfA024245;TfA024909;TfA027652;TfA030001;TfA030012;TfA031174;TfA032888;TfA033334;TfA034410;TfA035448…
GO:0016072	rRNA metabolic process	0.0740274	TfA001113;TfA003638;TfA005479;TfA008246;TfA008709;TfA011196;TfA015463;TfA015751;TfA015803;TfA016272;TfA016729;TfA017677;TfA022210;TfA023506;TfA027564;TfA028080;TfA028245;TfA029389;TfA029859;TfA030637;TfA032254;TfA034549;TfA036690;TfA042303;TfA042584;TfA042973;TfA044720;TfA047777;TfA048120;TfA049592;TfA049773;TfA050271;TfA050927;TfA051804;TfA055775;TfA055839;TfA061336;TfB066820;TfB066837;TfB067124…
GO:0022900	electron transport chain	0.0749231	TfA009644;TfA009826;TfA012459;TfA013042;TfA014202;TfA021437;TfA021513;TfA022210;TfA026040;TfA029389;TfA034504;TfA034549;TfA038498;TfA041353;TfA042584;TfA042973;TfA049773;TfA054538;TfA057326;TfB070690;TfB074711;TfB074797;TfB078197;TfB080324;TfB081318;TfB084011;TfB085122;TfB088936;TfB090743;TfB092945;TfB095093;TfB097790;TfB098201
GO:0030001	metal ion transport	0.0760281	TfA000347;TfA000388;TfA001329;TfA001577;TfA003385;TfA004415;TfA004494;TfA005907;TfA006125;TfA006390;TfA008911;TfA011766;TfA013880;TfA015091;TfA016465;TfA017039;TfA017473;TfA017591;TfA018901;TfA019359;TfA019394;TfA019695;TfA020114;TfA020427;TfA020428;TfA022808;TfA023017;TfA023581;TfA024122;TfA024209;TfA025936;TfA026042;TfA030830;TfA031413;TfA031718;TfA032104;TfA032692;TfA033998;TfA035517;TfA035538…
GO:0009746	response to hexose	0.0760281	TfA000099;TfA000119;TfA000347;TfA006390;TfA006627;TfA007670;TfA008911;TfA014801;TfA018512;TfA019359;TfA019394;TfA020114;TfA024909;TfA030556;TfA034743;TfA035517;TfB066771;TfB067213;TfB067256;TfB068888;TfB071055;TfB071651;TfB076734;TfB078077;TfB079529;TfB081318;TfB081780;TfB082242;TfB089292;TfB089761;TfB091737;TfB093325;TfB094331;TfB097592;TfB097737
GO:0034284	response to monosaccharide	0.0760281	TfA000099;TfA000119;TfA000347;TfA006390;TfA006627;TfA007670;TfA008911;TfA014801;TfA018512;TfA019359;TfA019394;TfA020114;TfA024909;TfA030556;TfA034743;TfA035517;TfB066771;TfB067213;TfB067256;TfB068888;TfB071055;TfB071651;TfB076734;TfB078077;TfB079529;TfB081318;TfB081780;TfB082242;TfB089292;TfB089761;TfB091737;TfB093325;TfB094331;TfB097592;TfB097737
GO:0016043	cellular component organization	0.0760281	TfA000336;TfA000343;TfA000347;TfA000367;TfA000412;TfA000420;TfA000422;TfA000600;TfA000605;TfA000625;TfA000723;TfA000958;TfA001008;TfA001085;TfA001113;TfA001115;TfA001117;TfA001156;TfA001211;TfA001555;TfA001793;TfA001899;TfA002054;TfA002124;TfA002151;TfA002208;TfA002230;TfA002302;TfA002863;TfA002878;TfA002891;TfA002897;TfA003075;TfA003157;TfA003437;TfA003448;TfA003526;TfA004151;TfA004152;TfA004178…
GO:0015995	chlorophyll biosynthetic process	0.0766829	TfA005191;TfA008246;TfA008709;TfA013443;TfA015463;TfA021351;TfA027564;TfA028192;TfA034549;TfA039743;TfA042584;TfA044720;TfA050927;TfA055839;TfA058389;TfA058436;TfA061336;TfB068100;TfB068390;TfB068507;TfB069504;TfB070690;TfB071346;TfB074885;TfB077726;TfB078584;TfB081318;TfB086245;TfB086534;TfB090235;TfB090743;TfB092055;TfB093049;TfB093271;TfB093948;TfB095810;TfB097790;TfB098201;TfB101936
GO:0016143	S-glycoside metabolic process	0.0766829	TfA005191;TfA009644;TfA014415;TfA022210;TfA023506;TfA029859;TfA034549;TfA035445;TfA042303;TfA047040;TfA049592;TfA049773;TfA051998;TfA052143;TfA058752;TfB066330;TfB067243;TfB068390;TfB071525;TfB071810;TfB072123;TfB072583;TfB074711;TfB076228;TfB076863;TfB077624;TfB078443;TfB084273;TfB084723;TfB084833;TfB085013;TfB086652;TfB089746;TfB090235;TfB092580;TfB096433;TfB096918;TfB098245;TfB099159;TfB099337…
GO:0019757	glycosinolate metabolic process	0.0766829	TfA005191;TfA009644;TfA014415;TfA022210;TfA023506;TfA029859;TfA034549;TfA035445;TfA042303;TfA047040;TfA049592;TfA049773;TfA051998;TfA052143;TfA058752;TfB066330;TfB067243;TfB068390;TfB071525;TfB071810;TfB072123;TfB072583;TfB074711;TfB076228;TfB076863;TfB077624;TfB078443;TfB084273;TfB084723;TfB084833;TfB085013;TfB086652;TfB089746;TfB090235;TfB092580;TfB096433;TfB096918;TfB098245;TfB099159;TfB099337…
GO:0019760	glucosinolate metabolic process	0.0766829	TfA005191;TfA009644;TfA014415;TfA022210;TfA023506;TfA029859;TfA034549;TfA035445;TfA042303;TfA047040;TfA049592;TfA049773;TfA051998;TfA052143;TfA058752;TfB066330;TfB067243;TfB068390;TfB071525;TfB071810;TfB072123;TfB072583;TfB074711;TfB076228;TfB076863;TfB077624;TfB078443;TfB084273;TfB084723;TfB084833;TfB085013;TfB086652;TfB089746;TfB090235;TfB092580;TfB096433;TfB096918;TfB098245;TfB099159;TfB099337…
GO:0023051	regulation of signaling	0.0777053	TfA001409;TfA002372;TfA002660;TfA004486;TfA006427;TfA013292;TfA014283;TfA014311;TfA015091;TfA015631;TfA018194;TfA018744;TfA019235;TfA019315;TfA019876;TfA019914;TfA019917;TfA022724;TfA027687;TfA028867;TfA030001;TfA030012;TfA030271;TfA031636;TfA034084;TfA034410;TfA038244;TfA052583;TfA053537;TfB066960;TfB069486;TfB070781;TfB071741;TfB073844;TfB077994;TfB079081;TfB079255;TfB080039;TfB081297;TfB083175…
GO:0006006	glucose metabolic process	0.0796406	TfA000490;TfA002119;TfA002830;TfA004068;TfA004308;TfA005467;TfA005537;TfA006610;TfA006622;TfA008466;TfA009081;TfA009644;TfA009802;TfA011233;TfA011288;TfA014415;TfA014801;TfA015160;TfA015259;TfA015317;TfA015329;TfA016576;TfA017929;TfA017943;TfA022544;TfA023807;TfA024259;TfA029277;TfA030001;TfA030012;TfA033062;TfA035445;TfA037426;TfA038343;TfA040194;TfA042460;TfA044790;TfA054262;TfB066264;TfB067213…
GO:0009639	response to red or far red light	0.0796406	TfA001156;TfA001520;TfA001555;TfA001574;TfA003075;TfA005191;TfA005196;TfA005359;TfA005475;TfA005629;TfA007636;TfA008709;TfA012459;TfA014684;TfA019378;TfA022046;TfA023506;TfA025742;TfA026929;TfA029389;TfA029859;TfA031174;TfA031828;TfA032254;TfA034410;TfA034549;TfA035448;TfA038379;TfA039743;TfA040194;TfA040663;TfA041258;TfA042584;TfA043217;TfA047040;TfA049691;TfA050129;TfA052583;TfA052857;TfA058389…
GO:0006650	glycerophospholipid metabolic process	0.0796406	TfA000659;TfA002723;TfA002766;TfA002794;TfA005191;TfA007022;TfA010519;TfA011303;TfA015751;TfA016077;TfA016087;TfA017415;TfA017875;TfA022517;TfA022761;TfA023506;TfA024183;TfA025465;TfA027736;TfA032094;TfA032424;TfA042266;TfA045300;TfA046456;TfA047775;TfA050732;TfA052454;TfA055619;TfA059253;TfB066267;TfB067854;TfB068100;TfB069504;TfB070690;TfB072274;TfB072332;TfB073672;TfB073815;TfB076438;TfB077625…
GO:0015858	nucleoside transport	0.0815927	TfA001429;TfA011121;TfA030001;TfA030012;TfA036678;TfA041416;TfA054117;TfB066235;TfB066820;TfB066837;TfB068330;TfB079704;TfB084560;TfB091610
GO:0009199	ribonucleoside triphosphate metabolic process	0.0849694	TfA000347;TfA000958;TfA001233;TfA002119;TfA002862;TfA002884;TfA003240;TfA003263;TfA003335;TfA004308;TfA006610;TfA006622;TfA006627;TfA006837;TfA006913;TfA007670;TfA008298;TfA008466;TfA009081;TfA012365;TfA014000;TfA014415;TfA014674;TfA015160;TfA015259;TfA015317;TfA015329;TfA019353;TfA019359;TfA019394;TfA021113;TfA021437;TfA022624;TfA023807;TfA029277;TfA033062;TfA034316;TfA034504;TfA034629;TfA035445…
GO:0009423	chorismate biosynthetic process	0.0853269	TfA015706;TfA024214;TfB074549;TfB083364;TfB085257;TfB093991
GO:0032386	regulation of intracellular transport	0.0853269	TfA006913;TfA030001;TfA030012;TfA039063;TfB084560;TfB097565
GO:0033013	tetrapyrrole metabolic process	0.0865034	TfA002144;TfA005191;TfA006150;TfA008246;TfA008655;TfA008684;TfA008709;TfA013443;TfA015463;TfA015803;TfA016157;TfA018517;TfA019944;TfA021351;TfA022403;TfA023244;TfA025454;TfA027564;TfA028192;TfA034026;TfA034549;TfA038167;TfA038982;TfA039743;TfA042584;TfA044720;TfA047578;TfA050927;TfA052181;TfA054236;TfA055839;TfA058389;TfA058436;TfA061336;TfB066502;TfB068100;TfB068390;TfB068507;TfB069504;TfB069867…
GO:0044282	small molecule catabolic process	0.0915479	TfA000490;TfA000690;TfA001115;TfA001429;TfA002119;TfA002124;TfA002151;TfA002694;TfA002830;TfA004068;TfA005191;TfA005921;TfA005953;TfA006453;TfA006591;TfA006610;TfA006622;TfA007063;TfA007570;TfA008047;TfA008466;TfA009081;TfA009276;TfA009594;TfA009644;TfA011288;TfA012775;TfA012862;TfA014801;TfA016576;TfA017591;TfA017606;TfA019047;TfA019851;TfA019944;TfA021351;TfA021507;TfA022544;TfA022636;TfA023004…
GO:0030029	actin filament-based process	0.0940834	TfA001555;TfA002863;TfA002897;TfA003075;TfA003437;TfA015751;TfA016948;TfA016983;TfA017508;TfA019035;TfA021414;TfA022071;TfA023104;TfA027349;TfA030001;TfA030012;TfA033622;TfA034248;TfA039498;TfA041106;TfA041258;TfA043575;TfA048977;TfA053391;TfB066405;TfB067725;TfB068667;TfB069437;TfB069830;TfB070100;TfB071653;TfB072603;TfB072678;TfB073562;TfB075000;TfB075221;TfB077993;TfB078451;TfB079704;TfB080109…
GO:0010033	response to organic substance	0.0947767	TfA000099;TfA000119;TfA000347;TfA000412;TfA000420;TfA000422;TfA000636;TfA000958;TfA001117;TfA001156;TfA001409;TfA001555;TfA002124;TfA002151;TfA002230;TfA002372;TfA003075;TfA003772;TfA004068;TfA004148;TfA004308;TfA004486;TfA005057;TfA005191;TfA005421;TfA005532;TfA006390;TfA006627;TfA006670;TfA006913;TfA006925;TfA007027;TfA007427;TfA007570;TfA007670;TfA008047;TfA008911;TfA009046;TfA010128;TfA010288…
GO:0090558	plant epidermis development	0.0947767	TfA000347;TfA000420;TfA000422;TfA001555;TfA002863;TfA002897;TfA003075;TfA005421;TfA005537;TfA006390;TfA006610;TfA006622;TfA006913;TfA010223;TfA011226;TfA012053;TfA013443;TfA015751;TfA017591;TfA019035;TfA019359;TfA019394;TfA019999;TfA020427;TfA022046;TfA022210;TfA024909;TfA027073;TfA027652;TfA028361;TfA028846;TfA029389;TfA029859;TfA030001;TfA030012;TfA030637;TfA034248;TfA034410;TfA038028;TfA038327…
GO:0010114	response to red light	0.0962956	TfA005191;TfA008709;TfA023506;TfA029389;TfA029859;TfA032254;TfA034549;TfA042584;TfA047040;TfA058389;TfB068390;TfB078725;TfB080034;TfB081318;TfB082887;TfB084833;TfB088359;TfB089392;TfB092055;TfB095213;TfB095810;TfB096011;TfB099113
GO:0005976	polysaccharide metabolic process	0.0968604	TfA000119;TfA000336;TfA000343;TfA000347;TfA000367;TfA000412;TfA000620;TfA001465;TfA001793;TfA002648;TfA003070;TfA003075;TfA003638;TfA004151;TfA004258;TfA005191;TfA005359;TfA005393;TfA005445;TfA005475;TfA005537;TfA006610;TfA006622;TfA009654;TfA010318;TfA010644;TfA011226;TfA011309;TfA012053;TfA012442;TfA014604;TfA014801;TfA015568;TfA016506;TfA017398;TfA017562;TfA019027;TfA019359;TfA019394;TfA019564…
GO:0030036	actin cytoskeleton organization	0.098799	TfA001555;TfA002863;TfA002897;TfA003075;TfA003437;TfA015751;TfA016948;TfA016983;TfA017508;TfA019035;TfA023104;TfA027349;TfA030001;TfA030012;TfA033622;TfA034248;TfA041106;TfA041258;TfA043575;TfA048977;TfA053391;TfB066405;TfB067725;TfB068667;TfB069437;TfB069830;TfB070100;TfB071653;TfB072603;TfB073562;TfB075000;TfB075221;TfB077993;TfB078451;TfB080109;TfB080836;TfB084025;TfB084560;TfB086289;TfB088352…
GO:0035384	thioester biosynthetic process	0.098799	TfA000099;TfA002208;TfA028966;TfA033725;TfA036396;TfA036581;TfB071651;TfB092340;TfB095435;TfB095889;TfB098724
GO:0071616	acyl-CoA biosynthetic process	0.098799	TfA000099;TfA002208;TfA028966;TfA033725;TfA036396;TfA036581;TfB071651;TfB092340;TfB095435;TfB095889;TfB098724
GO:0033014	tetrapyrrole biosynthetic process	0.0994315	TfA005191;TfA008246;TfA008709;TfA013443;TfA015463;TfA015803;TfA016157;TfA018517;TfA019944;TfA021351;TfA023244;TfA025454;TfA027564;TfA028192;TfA034026;TfA034549;TfA038167;TfA038982;TfA039743;TfA042584;TfA044720;TfA050927;TfA055839;TfA058389;TfA058436;TfA061336;TfB066502;TfB068100;TfB068390;TfB068507;TfB069504;TfB070690;TfB071346;TfB074885;TfB075245;TfB077726;TfB078584;TfB081318;TfB086245;TfB086534…
GO:0009110	vitamin biosynthetic process	0.100822	TfA002653;TfA010223;TfA015584;TfA031588;TfA038982;TfA056652;TfB066170;TfB066431;TfB067005;TfB071346;TfB072583;TfB072955;TfB076026;TfB083237;TfB084791;TfB085013;TfB085258;TfB086652;TfB087482;TfB092211;TfB094497;TfB096224;TfB098245;TfB099406;TfB102341
GO:0032984	macromolecular complex disassembly	0.100822	TfA000420;TfA000422;TfA001156;TfA004735;TfA006368;TfA011226;TfA016948;TfA016983;TfA017508;TfA023244;TfA031473;TfA034571;TfB068667;TfB070796;TfB071653;TfB075000;TfB078451;TfB080836;TfB080866;TfB083009;TfB083452;TfB084025;TfB086372;TfB098983;TfB101972
GO:0043241	protein complex disassembly	0.100822	TfA000420;TfA000422;TfA001156;TfA004735;TfA006368;TfA011226;TfA016948;TfA016983;TfA017508;TfA023244;TfA031473;TfA034571;TfB068667;TfB070796;TfB071653;TfB075000;TfB078451;TfB080836;TfB080866;TfB083009;TfB083452;TfB084025;TfB086372;TfB098983;TfB101972
GO:0043624	cellular protein complex disassembly	0.100822	TfA000420;TfA000422;TfA001156;TfA004735;TfA006368;TfA011226;TfA016948;TfA016983;TfA017508;TfA023244;TfA031473;TfA034571;TfB068667;TfB070796;TfB071653;TfB075000;TfB078451;TfB080836;TfB080866;TfB083009;TfB083452;TfB084025;TfB086372;TfB098983;TfB101972
GO:0009911	positive regulation of flower development	0.101327	TfA002462;TfA010901;TfA016757;TfA046962;TfB069869;TfB074345;TfB075582;TfB080102;TfB090047;TfB093967
GO:0051552	flavone metabolic process	0.101327	TfA002372;TfA016663;TfA033369;TfA034084;TfB068780;TfB073179;TfB075147;TfB082391;TfB084224;TfB099180
GO:0051553	flavone biosynthetic process	0.101327	TfA002372;TfA016663;TfA033369;TfA034084;TfB068780;TfB073179;TfB075147;TfB082391;TfB084224;TfB099180
GO:0015031	protein transport	0.102574	TfA000230;TfA000326;TfA000490;TfA000625;TfA000718;TfA000758;TfA000765;TfA001115;TfA002230;TfA003372;TfA003448;TfA003665;TfA004152;TfA004178;TfA004197;TfA004486;TfA004494;TfA005191;TfA005196;TfA005479;TfA005743;TfA006293;TfA006913;TfA007996;TfA008085;TfA008214;TfA008649;TfA008740;TfA009594;TfA009802;TfA010114;TfA010128;TfA010318;TfA010427;TfA010756;TfA010905;TfA010941;TfA011196;TfA011288;TfA012156…
GO:0019253	reductive pentose-phosphate cycle	0.103409	TfA007980;TfA008026;TfA008031;TfA012086;TfA012095;TfA024259;TfB086390;TfB087242;TfB094747
GO:0019685	photosynthesis, dark reaction	0.103409	TfA007980;TfA008026;TfA008031;TfA012086;TfA012095;TfA024259;TfB086390;TfB087242;TfB094747
GO:1901575	organic substance catabolic process	0.106371	TfA000003;TfA000119;TfA000347;TfA000490;TfA000527;TfA000690;TfA000958;TfA001008;TfA001115;TfA001233;TfA001429;TfA001620;TfA001681;TfA001722;TfA002054;TfA002119;TfA002124;TfA002144;TfA002151;TfA002230;TfA002694;TfA002830;TfA002862;TfA002884;TfA002942;TfA003051;TfA003759;TfA004068;TfA004258;TfA004308;TfA004614;TfA005191;TfA005537;TfA005921;TfA005953;TfA006150;TfA006453;TfA006591;TfA006610;TfA006622…
GO:0009141	nucleoside triphosphate metabolic process	0.114343	TfA000347;TfA000958;TfA001233;TfA002119;TfA002862;TfA002884;TfA003240;TfA003263;TfA003335;TfA004308;TfA006610;TfA006622;TfA006627;TfA006837;TfA006913;TfA007670;TfA008298;TfA008466;TfA009081;TfA012365;TfA014000;TfA014415;TfA014674;TfA015160;TfA015259;TfA015317;TfA015329;TfA019353;TfA019359;TfA019394;TfA021113;TfA021437;TfA022624;TfA023807;TfA029277;TfA033062;TfA034316;TfA034504;TfA034629;TfA035445…
GO:0034220	ion transmembrane transport	0.114343	TfA000388;TfA001685;TfA002531;TfA002570;TfA002582;TfA003075;TfA003240;TfA003263;TfA003335;TfA003385;TfA004152;TfA004178;TfA004197;TfA004415;TfA005907;TfA006125;TfA006837;TfA008911;TfA009051;TfA009594;TfA010366;TfA011766;TfA013478;TfA014437;TfA015130;TfA016465;TfA016993;TfA017001;TfA017037;TfA017143;TfA017226;TfA018395;TfA019353;TfA020428;TfA021113;TfA021999;TfA022624;TfA023581;TfA023966;TfA023980…
GO:0060560	developmental growth involved in morphogenesis	0.114343	TfA000347;TfA000420;TfA000422;TfA002054;TfA002124;TfA002151;TfA002208;TfA003075;TfA005537;TfA006390;TfA006610;TfA006622;TfA006913;TfA007022;TfA010223;TfA011226;TfA012053;TfA013213;TfA013292;TfA017398;TfA017476;TfA017591;TfA019359;TfA019394;TfA019999;TfA020427;TfA022958;TfA023965;TfA024066;TfA024122;TfA024909;TfA027652;TfA030001;TfA030012;TfA033685;TfA034410;TfA036879;TfA037433;TfA039063;TfA039498…
GO:0006886	intracellular protein transport	0.114343	TfA000230;TfA000326;TfA000490;TfA000625;TfA000758;TfA000765;TfA001115;TfA002230;TfA003372;TfA003665;TfA004152;TfA004178;TfA004197;TfA004486;TfA004494;TfA005191;TfA005196;TfA005479;TfA005743;TfA006293;TfA006913;TfA007996;TfA008085;TfA008214;TfA008649;TfA009594;TfA009802;TfA010114;TfA010128;TfA010318;TfA010427;TfA010756;TfA010905;TfA010941;TfA011196;TfA011288;TfA012156;TfA012862;TfA013168;TfA013401…
GO:0006448	regulation of translational elongation	0.116203	TfA004735;TfA006368;TfA025154;TfA029277;TfA031473;TfA031719;TfB070488;TfB079217;TfB081839;TfB083232;TfB083452;TfB086372;TfB088608;TfB090476;TfB093604;TfB095377;TfB098983;TfB100220
GO:0005992	trehalose biosynthetic process	0.121071	TfA026259;TfA026343;TfA033323;TfA041601;TfB071848;TfB072827;TfB077618;TfB077789;TfB080941;TfB085196;TfB091736;TfB093393;TfB099575;TfB103049
GO:0008154	actin polymerization or depolymerization	0.121289	TfA001555;TfA002863;TfA002897;TfA003075;TfA015751;TfA016948;TfA016983;TfA017508;TfA019035;TfA027349;TfA030001;TfA030012;TfA034248;TfA041106;TfA041258;TfA043575;TfA048977;TfA053391;TfB067725;TfB068667;TfB069830;TfB070100;TfB071653;TfB072603;TfB073562;TfB075000;TfB075221;TfB077993;TfB078451;TfB080109;TfB080836;TfB084025;TfB084560;TfB086289;TfB088352;TfB088891;TfB096606;TfB097783;TfB097894;TfB098921
GO:0009744	response to sucrose	0.123693	TfA000099;TfA002372;TfA005191;TfA008911;TfA014336;TfA014801;TfA019160;TfA028626;TfA029072;TfA029859;TfA030556;TfA034084;TfA042584;TfA047040;TfA049691;TfB066771;TfB067213;TfB068888;TfB071523;TfB071525;TfB071651;TfB077766;TfB078077;TfB078725;TfB080034;TfB081775;TfB082242;TfB082887;TfB083141;TfB089761;TfB090262;TfB090754;TfB093325;TfB094331;TfB100400;TfB101748
GO:0033993	response to lipid	0.123947	TfA000119;TfA000636;TfA001117;TfA001409;TfA004068;TfA004486;TfA006913;TfA010288;TfA013213;TfA014283;TfA015631;TfA020460;TfA022724;TfA024560;TfA025679;TfA026042;TfA026970;TfA029393;TfA029803;TfA030271;TfA033685;TfA034743;TfA036279;TfA036290;TfA036299;TfA036537;TfA037590;TfA039063;TfA042973;TfA043691;TfA043840;TfA045941;TfA063112;TfB066288;TfB066326;TfB067854;TfB068275;TfB069204;TfB071446;TfB071741…
GO:0009966	regulation of signal transduction	0.124622	TfA001409;TfA002372;TfA002660;TfA004486;TfA006427;TfA013292;TfA014283;TfA014311;TfA015091;TfA015631;TfA018194;TfA018744;TfA019235;TfA019315;TfA019876;TfA019914;TfA019917;TfA022724;TfA027687;TfA028867;TfA030001;TfA030012;TfA030271;TfA031636;TfA034084;TfA034410;TfA052583;TfA053537;TfB066960;TfB069486;TfB070781;TfB071741;TfB073844;TfB077994;TfB079081;TfB079255;TfB080039;TfB081297;TfB083175;TfB083404…
GO:0010646	regulation of cell communication	0.124622	TfA001409;TfA002372;TfA002660;TfA004486;TfA006427;TfA013292;TfA014283;TfA014311;TfA015091;TfA015631;TfA018194;TfA018744;TfA019235;TfA019315;TfA019876;TfA019914;TfA019917;TfA022724;TfA027687;TfA028867;TfA030001;TfA030012;TfA030271;TfA031636;TfA034084;TfA034410;TfA052583;TfA053537;TfB066960;TfB069486;TfB070781;TfB071741;TfB073844;TfB077994;TfB079081;TfB079255;TfB080039;TfB081297;TfB083175;TfB083404…
GO:0042278	purine nucleoside metabolic process	0.124622	TfA000347;TfA000958;TfA001233;TfA001244;TfA002119;TfA002862;TfA002884;TfA003240;TfA003263;TfA003335;TfA004308;TfA006610;TfA006622;TfA006627;TfA006837;TfA006913;TfA007670;TfA008298;TfA008466;TfA009081;TfA012365;TfA013262;TfA013289;TfA013333;TfA014000;TfA014415;TfA014674;TfA015160;TfA015259;TfA015317;TfA015329;TfA016563;TfA019353;TfA019359;TfA019394;TfA021113;TfA021437;TfA022624;TfA023807;TfA024943…
GO:0007015	actin filament organization	0.125359	TfA001555;TfA002863;TfA002897;TfA003075;TfA003437;TfA015751;TfA016948;TfA016983;TfA017508;TfA019035;TfA027349;TfA030001;TfA030012;TfA033622;TfA034248;TfA041106;TfA041258;TfA043575;TfA048977;TfA053391;TfB066405;TfB067725;TfB068667;TfB069437;TfB069830;TfB070100;TfB071653;TfB072603;TfB073562;TfB075000;TfB075221;TfB077993;TfB078451;TfB080109;TfB080836;TfB084025;TfB084560;TfB086289;TfB088352;TfB088891…
GO:1901617	organic hydroxy compound biosynthetic process	0.1277	TfA000347;TfA000659;TfA001008;TfA002208;TfA002372;TfA004221;TfA004258;TfA005191;TfA007022;TfA010128;TfA010167;TfA011303;TfA012053;TfA013288;TfA014724;TfA016663;TfA016992;TfA020489;TfA021351;TfA022013;TfA022210;TfA022808;TfA026058;TfA027564;TfA028966;TfA029389;TfA029869;TfA031588;TfA032789;TfA033334;TfA033369;TfA034084;TfA035517;TfA036037;TfA036396;TfA036805;TfA039029;TfA041659;TfA041957;TfA042503…
GO:0009653	anatomical structure morphogenesis	0.127869	TfA000347;TfA000412;TfA000420;TfA000422;TfA001156;TfA001409;TfA001555;TfA002054;TfA002124;TfA002151;TfA002208;TfA002863;TfA002897;TfA003075;TfA004151;TfA004258;TfA004486;TfA005421;TfA005513;TfA005537;TfA006390;TfA006453;TfA006610;TfA006622;TfA006913;TfA007022;TfA008508;TfA009046;TfA010223;TfA011226;TfA012053;TfA012862;TfA013213;TfA013292;TfA013443;TfA014311;TfA014868;TfA015329;TfA015631;TfA015751…
GO:0045184	establishment of protein localization	0.127869	TfA000230;TfA000326;TfA000490;TfA000625;TfA000718;TfA000758;TfA000765;TfA001115;TfA002230;TfA003372;TfA003448;TfA003665;TfA004152;TfA004178;TfA004197;TfA004486;TfA004494;TfA005191;TfA005196;TfA005479;TfA005743;TfA006293;TfA006913;TfA007996;TfA008085;TfA008214;TfA008649;TfA008740;TfA009594;TfA009802;TfA010114;TfA010128;TfA010318;TfA010427;TfA010756;TfA010905;TfA010941;TfA011196;TfA011288;TfA012156…
GO:0007584	response to nutrient	0.127869	TfA004068;TfA026042;TfB066288;TfB076577
GO:0009099	valine biosynthetic process	0.127869	TfA020532;TfB087676;TfB095374;TfB103527
GO:0009649	entrainment of circadian clock	0.127869	TfA001520;TfA001574;TfB096011;TfB100742
GO:0009720	detection of hormone stimulus	0.127869	TfA006913;TfA039063;TfB075582;TfB097565
GO:0009726	detection of endogenous stimulus	0.127869	TfA006913;TfA039063;TfB075582;TfB097565
GO:0009729	detection of brassinosteroid stimulus	0.127869	TfA006913;TfA039063;TfB075582;TfB097565
GO:0019336	phenol-containing compound catabolic process	0.127869	TfB074647;TfB082242;TfB094309;TfB094331
GO:0043044	ATP-dependent chromatin remodeling	0.127869	TfA009090;TfA009171;TfB075239;TfB094615
GO:0051050	positive regulation of transport	0.127869	TfA004494;TfA006913;TfA039063;TfB097565
GO:0009119	ribonucleoside metabolic process	0.12855	TfA000347;TfA000958;TfA001233;TfA001244;TfA002119;TfA002862;TfA002884;TfA003240;TfA003263;TfA003335;TfA004308;TfA005337;TfA006610;TfA006622;TfA006627;TfA006837;TfA006913;TfA007670;TfA008298;TfA008466;TfA009081;TfA012365;TfA013262;TfA013289;TfA013333;TfA014000;TfA014415;TfA014674;TfA015160;TfA015259;TfA015317;TfA015329;TfA016563;TfA019353;TfA019359;TfA019394;TfA021113;TfA021437;TfA022624;TfA023807…
GO:0016144	S-glycoside biosynthetic process	0.128626	TfA009644;TfA014415;TfA022210;TfA023506;TfA029859;TfA034549;TfA035445;TfA042303;TfA047040;TfA049592;TfA049773;TfA051998;TfA052143;TfA058752;TfB066330;TfB067243;TfB071525;TfB071810;TfB072123;TfB072583;TfB074711;TfB076228;TfB076863;TfB077624;TfB078443;TfB084273;TfB084723;TfB084833;TfB089746;TfB090235;TfB092580;TfB096433;TfB096918;TfB099159;TfB099337;TfB099985;TfB101936
GO:0019758	glycosinolate biosynthetic process	0.128626	TfA009644;TfA014415;TfA022210;TfA023506;TfA029859;TfA034549;TfA035445;TfA042303;TfA047040;TfA049592;TfA049773;TfA051998;TfA052143;TfA058752;TfB066330;TfB067243;TfB071525;TfB071810;TfB072123;TfB072583;TfB074711;TfB076228;TfB076863;TfB077624;TfB078443;TfB084273;TfB084723;TfB084833;TfB089746;TfB090235;TfB092580;TfB096433;TfB096918;TfB099159;TfB099337;TfB099985;TfB101936
GO:0019761	glucosinolate biosynthetic process	0.128626	TfA009644;TfA014415;TfA022210;TfA023506;TfA029859;TfA034549;TfA035445;TfA042303;TfA047040;TfA049592;TfA049773;TfA051998;TfA052143;TfA058752;TfB066330;TfB067243;TfB071525;TfB071810;TfB072123;TfB072583;TfB074711;TfB076228;TfB076863;TfB077624;TfB078443;TfB084273;TfB084723;TfB084833;TfB089746;TfB090235;TfB092580;TfB096433;TfB096918;TfB099159;TfB099337;TfB099985;TfB101936
GO:0009407	toxin catabolic process	0.128626	TfA002124;TfA002151;TfA007570;TfA008047;TfA012862;TfA015751;TfA017815;TfA022651;TfA022677;TfA023283;TfA023965;TfA027349;TfA027652;TfA028095;TfA030457;TfA036496;TfA037242;TfA045941;TfA050649;TfB069953;TfB070515;TfB077085;TfB078272;TfB079293;TfB079840;TfB088761;TfB095316;TfB095348;TfB101333
GO:0090487	secondary metabolite catabolic process	0.128626	TfA002124;TfA002151;TfA007570;TfA008047;TfA012862;TfA015751;TfA017815;TfA022651;TfA022677;TfA023283;TfA023965;TfA027349;TfA027652;TfA028095;TfA030457;TfA036496;TfA037242;TfA045941;TfA050649;TfB069953;TfB070515;TfB077085;TfB078272;TfB079293;TfB079840;TfB088761;TfB095316;TfB095348;TfB101333
GO:0010103	stomatal complex morphogenesis	0.129624	TfA005421;TfA013443;TfA022210;TfA027073;TfA029389;TfA029859;TfA030637;TfA038028;TfA047456;TfA050271;TfA057326;TfA061502;TfB068100;TfB068390;TfB069204;TfB070042;TfB075582;TfB076685;TfB080177;TfB080952;TfB080995;TfB085006;TfB085016;TfB085228;TfB086671;TfB090743;TfB091538;TfB094303;TfB095377;TfB096756;TfB097790
GO:0009072	aromatic amino acid family metabolic process	0.134075	TfA001113;TfA005191;TfA005921;TfA005953;TfA014684;TfA015706;TfA019944;TfA021351;TfA023506;TfA024214;TfA024909;TfA026428;TfA029869;TfA031575;TfA032940;TfA036396;TfA040870;TfA042843;TfA043691;TfA044720;TfA058752;TfA059532;TfB067869;TfB068100;TfB068507;TfB069421;TfB070690;TfB074297;TfB074549;TfB075359;TfB075368;TfB075737;TfB078014;TfB078031;TfB082242;TfB083364;TfB084833;TfB085228;TfB085257;TfB086072…
GO:0009066	aspartate family amino acid metabolic process	0.134075	TfA000530;TfA002129;TfA002189;TfA008008;TfA009378;TfA011200;TfA020841;TfA022761;TfA023387;TfA024414;TfA025996;TfA027652;TfA028955;TfA031295;TfA034183;TfA037062;TfA038476;TfA039436;TfA057393;TfA062929;TfB068137;TfB070615;TfB071686;TfB075741;TfB076278;TfB077337;TfB077405;TfB078878;TfB081141;TfB081143;TfB085460;TfB086288;TfB086938;TfB088845;TfB090623;TfB090866;TfB093968;TfB096266;TfB099869;TfB101158…
GO:0009411	response to UV	0.134075	TfA000347;TfA002372;TfA003075;TfA005537;TfA011226;TfA012053;TfA016812;TfA019160;TfA019359;TfA019378;TfA019394;TfA020427;TfA024909;TfA028626;TfA034084;TfA034410;TfA049691;TfA052583;TfB067256;TfB070100;TfB073249;TfB075582;TfB077077;TfB077766;TfB080836;TfB081780;TfB082399;TfB083009;TfB085361;TfB086960;TfB087031;TfB087293;TfB090754;TfB093586;TfB096606;TfB097439;TfB097592;TfB098747;TfB100400;TfB100862…
GO:0000303	response to superoxide	0.134075	TfA001409;TfA003231;TfA004308;TfA004486;TfA015631;TfA032692;TfB067264;TfB069721;TfB078584;TfB080923;TfB082555;TfB087049;TfB088863;TfB090251;TfB090253;TfB093470;TfB094565;TfB094821;TfB096471
GO:0000305	response to oxygen radical	0.134075	TfA001409;TfA003231;TfA004308;TfA004486;TfA015631;TfA032692;TfB067264;TfB069721;TfB078584;TfB080923;TfB082555;TfB087049;TfB088863;TfB090251;TfB090253;TfB093470;TfB094565;TfB094821;TfB096471
GO:0009767	photosynthetic electron transport chain	0.134075	TfA009826;TfA012459;TfA021513;TfA022210;TfA026040;TfA029389;TfA034549;TfA041353;TfA042584;TfA042973;TfA049773;TfB070690;TfB080324;TfB081318;TfB085122;TfB090743;TfB095093;TfB097790;TfB098201
GO:0046128	purine ribonucleoside metabolic process	0.138988	TfA000347;TfA000958;TfA001233;TfA001244;TfA002119;TfA002862;TfA002884;TfA003240;TfA003263;TfA003335;TfA004308;TfA006610;TfA006622;TfA006627;TfA006837;TfA006913;TfA007670;TfA008298;TfA008466;TfA009081;TfA012365;TfA013262;TfA013289;TfA013333;TfA014000;TfA014415;TfA014674;TfA015160;TfA015259;TfA015317;TfA015329;TfA016563;TfA019353;TfA019359;TfA019394;TfA021113;TfA021437;TfA022624;TfA023807;TfA024943…
GO:0034285	response to disaccharide	0.140813	TfA000099;TfA002372;TfA005191;TfA008911;TfA014336;TfA014801;TfA019160;TfA028626;TfA029072;TfA029859;TfA030556;TfA034084;TfA042584;TfA047040;TfA049691;TfB066771;TfB067213;TfB068888;TfB071523;TfB071525;TfB071651;TfB077766;TfB078077;TfB078725;TfB080034;TfB081775;TfB082242;TfB082887;TfB083141;TfB089761;TfB090262;TfB090754;TfB093325;TfB094331;TfB100400;TfB101748
GO:0015711	organic anion transport	0.140813	TfA000600;TfA000605;TfA001429;TfA002531;TfA002570;TfA002582;TfA003075;TfA004148;TfA004152;TfA004178;TfA004197;TfA009594;TfA009644;TfA010366;TfA010756;TfA011121;TfA011288;TfA014283;TfA014437;TfA014723;TfA015130;TfA016950;TfA016993;TfA017001;TfA017037;TfA017143;TfA017645;TfA020740;TfA021398;TfA021723;TfA021732;TfA025679;TfA028255;TfA029803;TfA030001;TfA030012;TfA035517;TfA036496;TfA036678;TfA040613…
GO:0006779	porphyrin-containing compound biosynthetic process	0.141299	TfA005191;TfA008246;TfA008709;TfA013443;TfA015463;TfA015803;TfA016157;TfA019944;TfA021351;TfA023244;TfA025454;TfA027564;TfA028192;TfA034026;TfA034549;TfA038167;TfA039743;TfA042584;TfA044720;TfA050927;TfA055839;TfA058389;TfA058436;TfA061336;TfB066502;TfB068100;TfB068390;TfB068507;TfB069504;TfB070690;TfB071346;TfB074885;TfB077726;TfB078584;TfB081318;TfB086245;TfB086534;TfB087630;TfB090235;TfB090743…
GO:0009108	coenzyme biosynthetic process	0.14305	TfA000099;TfA001244;TfA002208;TfA005191;TfA010482;TfA012360;TfA013262;TfA013289;TfA013333;TfA015440;TfA016556;TfA016952;TfA017781;TfA021351;TfA022364;TfA028966;TfA032556;TfA033725;TfA036298;TfA036372;TfA036396;TfA036581;TfA043352;TfA044720;TfA048202;TfA048875;TfA056652;TfA057393;TfB066170;TfB066380;TfB066431;TfB068100;TfB068507;TfB070690;TfB071651;TfB072583;TfB075059;TfB076026;TfB077400;TfB081310…
GO:0042254	ribosome biogenesis	0.143777	TfA001113;TfA001972;TfA003638;TfA003807;TfA003830;TfA005015;TfA005479;TfA008246;TfA008709;TfA011196;TfA015463;TfA015751;TfA015803;TfA016272;TfA016729;TfA017677;TfA022210;TfA023104;TfA023506;TfA026735;TfA027564;TfA028080;TfA028245;TfA029389;TfA029859;TfA030637;TfA031762;TfA032254;TfA034549;TfA036690;TfA042303;TfA042584;TfA042973;TfA044720;TfA047777;TfA048120;TfA049592;TfA049773;TfA050271;TfA050927…
GO:0048468	cell development	0.143777	TfA000347;TfA000420;TfA000422;TfA001555;TfA002208;TfA002863;TfA002897;TfA003075;TfA005537;TfA006390;TfA006610;TfA006622;TfA006913;TfA007022;TfA010223;TfA011226;TfA012053;TfA015751;TfA017476;TfA017591;TfA019035;TfA019359;TfA019394;TfA019999;TfA020427;TfA022046;TfA022958;TfA024122;TfA024909;TfA027652;TfA028846;TfA030001;TfA030012;TfA034248;TfA034410;TfA036879;TfA037433;TfA038327;TfA039063;TfA039231…
GO:0048469	cell maturation	0.143777	TfA000347;TfA000420;TfA000422;TfA001555;TfA002863;TfA003075;TfA005537;TfA006390;TfA006610;TfA006622;TfA006913;TfA010223;TfA011226;TfA012053;TfA015751;TfA017591;TfA019359;TfA019394;TfA019999;TfA020427;TfA024909;TfA027652;TfA030001;TfA030012;TfA034410;TfA039063;TfA043575;TfA058752;TfB066499;TfB067256;TfB067725;TfB069651;TfB069830;TfB070100;TfB072603;TfB075582;TfB077077;TfB078025;TfB078514;TfB080836…
GO:0048764	trichoblast maturation	0.143777	TfA000347;TfA000420;TfA000422;TfA001555;TfA002863;TfA003075;TfA005537;TfA006390;TfA006610;TfA006622;TfA006913;TfA010223;TfA011226;TfA012053;TfA015751;TfA017591;TfA019359;TfA019394;TfA019999;TfA020427;TfA024909;TfA027652;TfA030001;TfA030012;TfA034410;TfA039063;TfA043575;TfA058752;TfB066499;TfB067256;TfB067725;TfB069651;TfB069830;TfB070100;TfB072603;TfB075582;TfB077077;TfB078025;TfB078514;TfB080836…
GO:0048765	root hair cell differentiation	0.143777	TfA000347;TfA000420;TfA000422;TfA001555;TfA002863;TfA003075;TfA005537;TfA006390;TfA006610;TfA006622;TfA006913;TfA010223;TfA011226;TfA012053;TfA015751;TfA017591;TfA019359;TfA019394;TfA019999;TfA020427;TfA024909;TfA027652;TfA030001;TfA030012;TfA034410;TfA039063;TfA043575;TfA058752;TfB066499;TfB067256;TfB067725;TfB069651;TfB069830;TfB070100;TfB072603;TfB075582;TfB077077;TfB078025;TfB078514;TfB080836…
GO:0006814	sodium ion transport	0.143777	TfA013880;TfA031718;TfA035517;TfB066228;TfB066590;TfB073933;TfB080390;TfB083845;TfB094990;TfB095609;TfB101250
GO:0015865	purine nucleotide transport	0.143777	TfA001429;TfA011121;TfA030001;TfA030012;TfA036678;TfA054117;TfB066235;TfB068330;TfB079704;TfB084560;TfB091610
GO:0015868	purine ribonucleotide transport	0.143777	TfA001429;TfA011121;TfA030001;TfA030012;TfA036678;TfA054117;TfB066235;TfB068330;TfB079704;TfB084560;TfB091610
GO:0048193	Golgi vesicle transport	0.144041	TfA002648;TfA002891;TfA004152;TfA004178;TfA004197;TfA004494;TfA004661;TfA006610;TfA006622;TfA006704;TfA006877;TfA007570;TfA007996;TfA008085;TfA008649;TfA008796;TfA011288;TfA012156;TfA015246;TfA016506;TfA017398;TfA017591;TfA017815;TfA018552;TfA019684;TfA020740;TfA021398;TfA022809;TfA024137;TfA028834;TfA030001;TfA030012;TfA030521;TfA031704;TfA032315;TfA032692;TfA036496;TfA049784;TfA053105;TfA054129…
GO:0006914	autophagy	0.144041	TfA001244;TfA001409;TfA012855;TfA012879;TfA012898;TfA013288;TfA014826;TfA015631;TfA015751;TfA029124;TfA047160;TfB066973;TfB077921;TfB078014;TfB083220
GO:0009851	auxin biosynthetic process	0.144041	TfA011509;TfA014684;TfA019944;TfA031575;TfA043691;TfA051998;TfA058752;TfB066502;TfB076228;TfB084273;TfB091737;TfB092580;TfB096918;TfB099159;TfB099985
GO:0051240	positive regulation of multicellular organismal process	0.144041	TfA002462;TfA005359;TfA005475;TfA009115;TfA010901;TfA015751;TfA016757;TfA046962;TfB069869;TfB074345;TfB075582;TfB080102;TfB080650;TfB090047;TfB093967
GO:0015804	neutral amino acid transport	0.145907	TfA009644;TfA010756;TfA015130;TfA016993;TfA017001;TfA017037;TfA017143;TfA021723;TfA021732;TfA036496;TfA040613;TfA048057;TfA058513;TfB067526;TfB072894;TfB073670;TfB074711;TfB076633;TfB084179;TfB086152;TfB096531;TfB103023;TfB103229
GO:0009067	aspartate family amino acid biosynthetic process	0.148583	TfA000530;TfA002129;TfA002189;TfA008008;TfA009378;TfA011200;TfA020841;TfA022761;TfA023387;TfA024414;TfA025996;TfA028955;TfA031295;TfA034183;TfA037062;TfA039436;TfA057393;TfA062929;TfB068137;TfB071686;TfB075741;TfB076278;TfB077337;TfB077405;TfB078878;TfB081141;TfB081143;TfB085460;TfB086288;TfB086938;TfB088845;TfB090623;TfB096266;TfB099869;TfB101158;TfB102390;TfB103272
GO:0006778	porphyrin-containing compound metabolic process	0.148761	TfA002144;TfA005191;TfA006150;TfA008246;TfA008655;TfA008684;TfA008709;TfA013443;TfA015463;TfA015803;TfA016157;TfA019944;TfA021351;TfA022403;TfA023244;TfA025454;TfA027564;TfA028192;TfA034026;TfA034549;TfA038167;TfA039743;TfA042584;TfA044720;TfA047578;TfA050927;TfA052181;TfA054236;TfA055839;TfA058389;TfA058436;TfA061336;TfB066502;TfB068100;TfB068390;TfB068507;TfB069504;TfB069867;TfB070690;TfB071346…
GO:0009266	response to temperature stimulus	0.149621	TfA000347;TfA001156;TfA001555;TfA002124;TfA002151;TfA002723;TfA002766;TfA002794;TfA004308;TfA004486;TfA005191;TfA005231;TfA005359;TfA005475;TfA006610;TfA006622;TfA006627;TfA006913;TfA007063;TfA007670;TfA011849;TfA015259;TfA015317;TfA015329;TfA016812;TfA016929;TfA019359;TfA019394;TfA019684;TfA019999;TfA022046;TfA022210;TfA022260;TfA023807;TfA023965;TfA024520;TfA025742;TfA026970;TfA027564;TfA028733…
GO:0009126	purine nucleoside monophosphate metabolic process	0.151662	TfA000347;TfA000958;TfA001233;TfA002119;TfA002862;TfA002884;TfA003240;TfA003263;TfA003335;TfA004308;TfA006610;TfA006622;TfA006627;TfA006837;TfA006913;TfA007670;TfA008298;TfA008466;TfA009081;TfA012365;TfA014000;TfA014415;TfA015160;TfA015259;TfA015317;TfA015329;TfA019353;TfA019359;TfA019394;TfA021113;TfA021437;TfA022624;TfA023807;TfA028495;TfA029277;TfA033062;TfA034316;TfA034504;TfA035445;TfA036581…
GO:0009167	purine ribonucleoside monophosphate metabolic process	0.151662	TfA000347;TfA000958;TfA001233;TfA002119;TfA002862;TfA002884;TfA003240;TfA003263;TfA003335;TfA004308;TfA006610;TfA006622;TfA006627;TfA006837;TfA006913;TfA007670;TfA008298;TfA008466;TfA009081;TfA012365;TfA014000;TfA014415;TfA015160;TfA015259;TfA015317;TfA015329;TfA019353;TfA019359;TfA019394;TfA021113;TfA021437;TfA022624;TfA023807;TfA028495;TfA029277;TfA033062;TfA034316;TfA034504;TfA035445;TfA036581…
GO:1903825	organic acid transmembrane transport	0.152397	TfA002531;TfA002570;TfA002582;TfA003075;TfA004152;TfA004178;TfA004197;TfA009594;TfA010366;TfA014437;TfA015130;TfA016993;TfA017001;TfA017037;TfA017143;TfA028255;TfA029803;TfA035517;TfA036496;TfA046649;TfB065969;TfB066820;TfB066837;TfB068162;TfB070100;TfB072123;TfB072894;TfB076339;TfB088740;TfB090486;TfB103229
GO:1901616	organic hydroxy compound catabolic process	0.152451	TfA022636;TfB074647;TfB078661;TfB082242;TfB084934;TfB087461;TfB094309;TfB094331;TfB097337;TfB097545
GO:0008104	protein localization	0.158115	TfA000230;TfA000326;TfA000490;TfA000625;TfA000718;TfA000758;TfA000765;TfA001115;TfA002230;TfA002462;TfA003372;TfA003448;TfA003665;TfA004152;TfA004178;TfA004197;TfA004486;TfA004494;TfA005191;TfA005196;TfA005479;TfA005743;TfA006293;TfA006627;TfA006913;TfA007670;TfA007996;TfA008085;TfA008214;TfA008649;TfA008740;TfA009594;TfA009802;TfA009922;TfA009947;TfA010114;TfA010128;TfA010318;TfA010427;TfA010756…
GO:0000578	embryonic axis specification	0.158115	TfA019903;TfA030001;TfA030012;TfA041012;TfB084560
GO:0006573	valine metabolic process	0.158115	TfA006591;TfA020532;TfB087676;TfB095374;TfB103527
GO:0007265	Ras protein signal transduction	0.158115	TfA002660;TfA006427;TfA030001;TfA030012;TfB084560
GO:0009313	oligosaccharide catabolic process	0.158115	TfA033640;TfB066466;TfB074896;TfB092771;TfB093998
GO:0010143	cutin biosynthetic process	0.158115	TfA016077;TfA016087;TfA028846;TfB072058;TfB090078
GO:0019632	shikimate metabolic process	0.158115	TfB072022;TfB083364;TfB084054;TfB089794;TfB102123
GO:0032011	ARF protein signal transduction	0.158115	TfA002660;TfA006427;TfA030001;TfA030012;TfB084560
GO:0032012	regulation of ARF protein signal transduction	0.158115	TfA002660;TfA006427;TfA030001;TfA030012;TfB084560
GO:0032544	plastid translation	0.158115	TfA023244;TfA029869;TfA058389;TfB087141;TfB095810
GO:0046578	regulation of Ras protein signal transduction	0.158115	TfA002660;TfA006427;TfA030001;TfA030012;TfB084560
GO:0048571	long-day photoperiodism	0.158115	TfA005359;TfA005475;TfA009115;TfA022046;TfA029072
GO:0051056	regulation of small GTPase mediated signal transduction	0.158115	TfA002660;TfA006427;TfA030001;TfA030012;TfB084560
GO:0052386	cell wall thickening	0.158115	TfA058752;TfB088291;TfB089442;TfB100540;TfB100724
GO:0052543	callose deposition in cell wall	0.158115	TfA058752;TfB088291;TfB089442;TfB100540;TfB100724
GO:0071941	nitrogen cycle metabolic process	0.158115	TfA008655;TfA008684;TfA035221;TfB085354;TfB093325
GO:0009668	plastid membrane organization	0.160437	TfA008246;TfA008709;TfA008740;TfA009066;TfA009322;TfA009654;TfA010474;TfA015463;TfA015976;TfA017243;TfA021933;TfA022411;TfA023244;TfA023506;TfA028245;TfA029859;TfA029869;TfA030108;TfA030637;TfA041295;TfA042973;TfA045300;TfA046756;TfA047040;TfA049934;TfA050927;TfA053292;TfA055619;TfA055839;TfA057846;TfB066820;TfB066837;TfB069504;TfB070488;TfB070775;TfB070796;TfB070992;TfB072870;TfB075870;TfB077307…
GO:0010027	thylakoid membrane organization	0.160437	TfA008246;TfA008709;TfA008740;TfA009066;TfA009322;TfA009654;TfA010474;TfA015463;TfA015976;TfA017243;TfA021933;TfA022411;TfA023244;TfA023506;TfA028245;TfA029859;TfA029869;TfA030108;TfA030637;TfA041295;TfA042973;TfA045300;TfA046756;TfA047040;TfA049934;TfA050927;TfA053292;TfA055619;TfA055839;TfA057846;TfB066820;TfB066837;TfB069504;TfB070488;TfB070775;TfB070796;TfB070992;TfB072870;TfB075870;TfB077307…
GO:0010053	root epidermal cell differentiation	0.161585	TfA000347;TfA000420;TfA000422;TfA001555;TfA002863;TfA003075;TfA005537;TfA006390;TfA006610;TfA006622;TfA006913;TfA010223;TfA011226;TfA012053;TfA015751;TfA017591;TfA019359;TfA019394;TfA019999;TfA020427;TfA024909;TfA027652;TfA030001;TfA030012;TfA034410;TfA038327;TfA039063;TfA043575;TfA058752;TfB066499;TfB067256;TfB067725;TfB069651;TfB069830;TfB070100;TfB072603;TfB075582;TfB077077;TfB078025;TfB078514…
GO:0010054	trichoblast differentiation	0.161585	TfA000347;TfA000420;TfA000422;TfA001555;TfA002863;TfA003075;TfA005537;TfA006390;TfA006610;TfA006622;TfA006913;TfA010223;TfA011226;TfA012053;TfA015751;TfA017591;TfA019359;TfA019394;TfA019999;TfA020427;TfA024909;TfA027652;TfA030001;TfA030012;TfA034410;TfA038327;TfA039063;TfA043575;TfA058752;TfB066499;TfB067256;TfB067725;TfB069651;TfB069830;TfB070100;TfB072603;TfB075582;TfB077077;TfB078025;TfB078514…
GO:0009116	nucleoside metabolic process	0.164391	TfA000347;TfA000958;TfA001233;TfA001244;TfA002119;TfA002862;TfA002884;TfA003240;TfA003263;TfA003335;TfA004308;TfA004860;TfA005337;TfA006610;TfA006622;TfA006627;TfA006837;TfA006913;TfA007670;TfA008298;TfA008466;TfA009081;TfA012365;TfA013262;TfA013289;TfA013333;TfA014000;TfA014415;TfA014674;TfA015160;TfA015259;TfA015317;TfA015329;TfA016563;TfA019353;TfA019359;TfA019394;TfA021113;TfA021437;TfA022624…
GO:0009610	response to symbiotic fungus	0.165302	TfA002230;TfA009115;TfA013288;TfB066973;TfB086152;TfB087754;TfB088635;TfB090645
GO:0010540	basipetal auxin transport	0.165302	TfA000644;TfA002462;TfA030001;TfA030012;TfA030871;TfA030908;TfA034410;TfB084560
GO:0051554	flavonol metabolic process	0.165302	TfA002372;TfA016663;TfA033369;TfA034084;TfB068780;TfB073179;TfB075147;TfB082391
GO:0051555	flavonol biosynthetic process	0.165302	TfA002372;TfA016663;TfA033369;TfA034084;TfB068780;TfB073179;TfB075147;TfB082391
GO:0009642	response to light intensity	0.16645	TfA001520;TfA001574;TfA004483;TfA005191;TfA010314;TfA011849;TfA015329;TfA019684;TfA019999;TfA020477;TfA024137;TfA027194;TfA028733;TfA029859;TfA037819;TfA041583;TfA043352;TfA047040;TfA055774;TfB066497;TfB070690;TfB070718;TfB071523;TfB071525;TfB074854;TfB076278;TfB078725;TfB080034;TfB081318;TfB081775;TfB082738;TfB085122;TfB087588;TfB088635;TfB089392;TfB089761;TfB090251;TfB090253;TfB090867;TfB094042…
GO:0033037	polysaccharide localization	0.16645	TfA020477;TfA022843;TfA026761;TfA058752;TfB066326;TfB075116;TfB078272;TfB086842;TfB088291;TfB089442;TfB100540;TfB100724;TfB103605
GO:0052545	callose localization	0.16645	TfA020477;TfA022843;TfA026761;TfA058752;TfB066326;TfB075116;TfB078272;TfB086842;TfB088291;TfB089442;TfB100540;TfB100724;TfB103605
GO:1902582	single-organism intracellular transport	0.16645	TfA000230;TfA000490;TfA000625;TfA001115;TfA001117;TfA002230;TfA002648;TfA002891;TfA003372;TfA004152;TfA004178;TfA004197;TfA004486;TfA004494;TfA004661;TfA005191;TfA005196;TfA005479;TfA006610;TfA006622;TfA006704;TfA006877;TfA006913;TfA007570;TfA007996;TfA008085;TfA008649;TfA008796;TfA009276;TfA009594;TfA009633;TfA010114;TfA010128;TfA010318;TfA010756;TfA010905;TfA010941;TfA011196;TfA011288;TfA012156…
GO:0048878	chemical homeostasis	0.167109	TfA000420;TfA000422;TfA003385;TfA004308;TfA006150;TfA010901;TfA015246;TfA017226;TfA020114;TfA020427;TfA021999;TfA023017;TfA024122;TfA033998;TfA037853;TfA039835;TfA041053;TfA041353;TfA043828;TfA047363;TfA056124;TfB066194;TfB068782;TfB068799;TfB071303;TfB071525;TfB073480;TfB073933;TfB075544;TfB076556;TfB076734;TfB077216;TfB077577;TfB078272;TfB078903;TfB079529;TfB080390;TfB080650;TfB083845;TfB086206…
GO:0005986	sucrose biosynthetic process	0.167109	TfA000119;TfA022210;TfB069866;TfB083938;TfB089292;TfB097740
GO:0006556	S-adenosylmethionine biosynthetic process	0.167109	TfA013262;TfA013289;TfA013333;TfB066380;TfB075059;TfB096334
GO:0009556	microsporogenesis	0.167109	TfA002054;TfB088291;TfB089442;TfB097514;TfB100540;TfB100724
GO:0015860	purine nucleoside transmembrane transport	0.167109	TfA030001;TfA030012;TfB066820;TfB066837;TfB084560;TfB091610
GO:0006535	cysteine biosynthetic process from serine	0.167696	TfA032170;TfA036206;TfB070058;TfB074498;TfB095548;TfB096540;TfB098443
GO:0009932	cell tip growth	0.167838	TfA000347;TfA000420;TfA000422;TfA002208;TfA003075;TfA005537;TfA007022;TfA011226;TfA012053;TfA017476;TfA019359;TfA019394;TfA020427;TfA022958;TfA024122;TfA024909;TfA034410;TfA036879;TfA037433;TfA039498;TfB067256;TfB070100;TfB070315;TfB072678;TfB074967;TfB075582;TfB076080;TfB077077;TfB079081;TfB079840;TfB080836;TfB081780;TfB082399;TfB083009;TfB087031;TfB087293;TfB089108;TfB092652;TfB093586;TfB093967…
GO:0016054	organic acid catabolic process	0.168361	TfA000690;TfA001115;TfA001429;TfA002124;TfA002151;TfA002694;TfA005191;TfA005921;TfA005953;TfA006453;TfA006591;TfA007063;TfA007570;TfA008047;TfA009276;TfA009594;TfA012775;TfA012862;TfA017591;TfA017606;TfA019047;TfA019851;TfA019944;TfA021351;TfA023004;TfA023965;TfA027652;TfA029393;TfA031575;TfA032692;TfA035445;TfA036396;TfA037433;TfA038476;TfA041583;TfA043691;TfA043840;TfA058752;TfB066499;TfB067281…
GO:0046395	carboxylic acid catabolic process	0.168361	TfA000690;TfA001115;TfA001429;TfA002124;TfA002151;TfA002694;TfA005191;TfA005921;TfA005953;TfA006453;TfA006591;TfA007063;TfA007570;TfA008047;TfA009276;TfA009594;TfA012775;TfA012862;TfA017591;TfA017606;TfA019047;TfA019851;TfA019944;TfA021351;TfA023004;TfA023965;TfA027652;TfA029393;TfA031575;TfA032692;TfA035445;TfA036396;TfA037433;TfA038476;TfA041583;TfA043691;TfA043840;TfA058752;TfB066499;TfB067281…
GO:0043473	pigmentation	0.170719	TfA000347;TfA003075;TfA005537;TfA011226;TfA012053;TfA016812;TfA019359;TfA019378;TfA019394;TfA020427;TfA024909;TfA034410;TfA035207;TfA045014;TfA052583;TfB067256;TfB070100;TfB073249;TfB075582;TfB077077;TfB080836;TfB081780;TfB082399;TfB083009;TfB087031;TfB087293;TfB093586;TfB094531;TfB096606;TfB097439;TfB097592;TfB100862;TfB101972
GO:0033036	macromolecule localization	0.170837	TfA000230;TfA000326;TfA000490;TfA000600;TfA000605;TfA000625;TfA000718;TfA000758;TfA000765;TfA001115;TfA001117;TfA001156;TfA001555;TfA002230;TfA002462;TfA003372;TfA003448;TfA003665;TfA004152;TfA004178;TfA004197;TfA004486;TfA004494;TfA005191;TfA005196;TfA005479;TfA005743;TfA006293;TfA006627;TfA006913;TfA007670;TfA007996;TfA008085;TfA008214;TfA008649;TfA008740;TfA009276;TfA009594;TfA009802;TfA009922…
GO:0009404	toxin metabolic process	0.174751	TfA002124;TfA002151;TfA007570;TfA008047;TfA012862;TfA015751;TfA017815;TfA022651;TfA022677;TfA023283;TfA023965;TfA027349;TfA027652;TfA028095;TfA030457;TfA036496;TfA037242;TfA045941;TfA050649;TfB069953;TfB070515;TfB077085;TfB078272;TfB079293;TfB079840;TfB088761;TfB095316;TfB095348;TfB101333
GO:0009648	photoperiodism	0.175075	TfA000690;TfA001520;TfA001574;TfA002302;TfA004494;TfA005359;TfA005475;TfA005806;TfA009115;TfA010412;TfA013925;TfA020019;TfA021507;TfA022046;TfA023688;TfA025742;TfA029072;TfA032692;TfA034972;TfA037202;TfA047040;TfB068773;TfB095548;TfB096011;TfB099874;TfB100742;TfB101903
GO:0000023	maltose metabolic process	0.176028	TfA002007;TfA009654;TfA011601;TfA011629;TfA012442;TfA017398;TfA021933;TfA022012;TfA022210;TfA023506;TfA029859;TfA033465;TfA042303;TfA046962;TfA047040;TfA047093;TfA053292;TfA055619;TfB069959;TfB072123;TfB073232;TfB074345;TfB074896;TfB080855;TfB080952;TfB084833;TfB085013;TfB085863;TfB086091;TfB086652;TfB087125;TfB088639;TfB090623;TfB093168;TfB093271;TfB093998;TfB098245;TfB099406
GO:0090627	plant epidermal cell differentiation	0.176028	TfA000347;TfA000420;TfA000422;TfA001555;TfA002863;TfA003075;TfA005537;TfA006390;TfA006610;TfA006622;TfA006913;TfA010223;TfA011226;TfA012053;TfA015751;TfA017591;TfA019359;TfA019394;TfA019999;TfA020427;TfA024909;TfA027652;TfA030001;TfA030012;TfA034410;TfA038327;TfA039063;TfA043575;TfA058752;TfB066499;TfB067256;TfB067725;TfB069651;TfB069830;TfB070100;TfB072603;TfB075582;TfB077077;TfB078025;TfB078514…
GO:0061024	membrane organization	0.176268	TfA000600;TfA000605;TfA000625;TfA002878;TfA002891;TfA004152;TfA004178;TfA004197;TfA004486;TfA005191;TfA008246;TfA008709;TfA008740;TfA009066;TfA009322;TfA009654;TfA010128;TfA010474;TfA010905;TfA010941;TfA011288;TfA013168;TfA014640;TfA014723;TfA014749;TfA014806;TfA015463;TfA015523;TfA015976;TfA017243;TfA020477;TfA020740;TfA020810;TfA021933;TfA022210;TfA022411;TfA022843;TfA023244;TfA023506;TfA025154…
GO:0070727	cellular macromolecule localization	0.182898	TfA000230;TfA000326;TfA000490;TfA000625;TfA000758;TfA000765;TfA001115;TfA002230;TfA003372;TfA003665;TfA004152;TfA004178;TfA004197;TfA004486;TfA004494;TfA005191;TfA005196;TfA005479;TfA005743;TfA006293;TfA006913;TfA007996;TfA008085;TfA008214;TfA008649;TfA009594;TfA009802;TfA010114;TfA010128;TfA010318;TfA010427;TfA010756;TfA010905;TfA010941;TfA011196;TfA011288;TfA012156;TfA012862;TfA013168;TfA013401…
GO:0051094	positive regulation of developmental process	0.184921	TfA002462;TfA005359;TfA005475;TfA009115;TfA010901;TfA015751;TfA016757;TfA046962;TfB069869;TfB074345;TfB075582;TfB080102;TfB080650;TfB090047;TfB093967
GO:0019932	second-messenger-mediated signaling	0.186681	TfA000099;TfA020427;TfA023489;TfA023581;TfA024245;TfA026042;TfA030871;TfA030908;TfA035538;TfB066288;TfB068308;TfB069953;TfB071651;TfB077085;TfB079864;TfB085335;TfB087482;TfB089442;TfB094043;TfB094368
GO:0009850	auxin metabolic process	0.20164	TfA011509;TfA013793;TfA014684;TfA019944;TfA024909;TfA031575;TfA043691;TfA051998;TfA058752;TfB066502;TfB076228;TfB084273;TfB091737;TfB092580;TfB096918;TfB099159;TfB099985
GO:0000302	response to reactive oxygen species	0.206296	TfA001409;TfA003231;TfA004308;TfA004483;TfA004486;TfA005359;TfA005475;TfA006150;TfA006610;TfA006622;TfA009922;TfA009947;TfA011849;TfA015329;TfA015631;TfA019684;TfA019999;TfA024137;TfA027194;TfA028095;TfA028733;TfA029367;TfA032692;TfA041583;TfA043352;TfB066497;TfB067264;TfB069721;TfB074854;TfB078584;TfB080923;TfB082365;TfB082555;TfB082738;TfB087000;TfB087049;TfB088635;TfB088863;TfB089761;TfB090251…
GO:0030041	actin filament polymerization	0.206408	TfA001555;TfA002863;TfA002897;TfA003075;TfA015751;TfA017508;TfA019035;TfA027349;TfA030001;TfA030012;TfA034248;TfA041106;TfA041258;TfA043575;TfA048977;TfA053391;TfB067725;TfB069830;TfB070100;TfB072603;TfB073562;TfB075221;TfB077993;TfB080109;TfB080836;TfB084560;TfB086289;TfB088352;TfB088891;TfB096606;TfB097783;TfB097894;TfB098921
GO:0006357	regulation of transcription from RNA polymerase II promoter	0.206947	TfA004393;TfA014744;TfA014928;TfA018293;TfA049014;TfA053044;TfB069157;TfB077140;TfB078180;TfB078420;TfB080649;TfB084950;TfB090663;TfB100738
GO:0009683	indoleacetic acid metabolic process	0.206947	TfA011509;TfA014684;TfA019944;TfA031575;TfA043691;TfA051998;TfA058752;TfB076228;TfB084273;TfB091737;TfB092580;TfB096918;TfB099159;TfB099985
GO:0009684	indoleacetic acid biosynthetic process	0.206947	TfA011509;TfA014684;TfA019944;TfA031575;TfA043691;TfA051998;TfA058752;TfB076228;TfB084273;TfB091737;TfB092580;TfB096918;TfB099159;TfB099985
GO:0048582	positive regulation of post-embryonic development	0.206947	TfA002462;TfA005359;TfA005475;TfA009115;TfA010901;TfA016757;TfA046962;TfB069869;TfB074345;TfB075582;TfB080102;TfB080650;TfB090047;TfB093967
GO:0071555	cell wall organization	0.210913	TfA000336;TfA000343;TfA000347;TfA000367;TfA000412;TfA000723;TfA001008;TfA001555;TfA001793;TfA002863;TfA003075;TfA004258;TfA004317;TfA004361;TfA004379;TfA005537;TfA010318;TfA011226;TfA011309;TfA012053;TfA012984;TfA014604;TfA015751;TfA016438;TfA017562;TfA019359;TfA019394;TfA020427;TfA020804;TfA020841;TfA021410;TfA021550;TfA022521;TfA023506;TfA024122;TfA024909;TfA025587;TfA027359;TfA027366;TfA027564…
GO:0009150	purine ribonucleotide metabolic process	0.210913	TfA000347;TfA000958;TfA001233;TfA001244;TfA002119;TfA002862;TfA002884;TfA003240;TfA003263;TfA003335;TfA004308;TfA006610;TfA006622;TfA006627;TfA006837;TfA006913;TfA007670;TfA008298;TfA008466;TfA009081;TfA012365;TfA014000;TfA014415;TfA014674;TfA015160;TfA015259;TfA015317;TfA015329;TfA019353;TfA019359;TfA019394;TfA021113;TfA021437;TfA022624;TfA023807;TfA024943;TfA029277;TfA033062;TfA034316;TfA034504…
GO:1901615	organic hydroxy compound metabolic process	0.210913	TfA000347;TfA000659;TfA001008;TfA002208;TfA002372;TfA004221;TfA004258;TfA005191;TfA007022;TfA008466;TfA009081;TfA010128;TfA010167;TfA011303;TfA012053;TfA013288;TfA014724;TfA016663;TfA016992;TfA017310;TfA017415;TfA020489;TfA021351;TfA021507;TfA022013;TfA022210;TfA022636;TfA022808;TfA025058;TfA026058;TfA027564;TfA028477;TfA028966;TfA029389;TfA029869;TfA031334;TfA031588;TfA032789;TfA033334;TfA033369…
GO:0007623	circadian rhythm	0.213437	TfA001520;TfA001574;TfA005359;TfA005475;TfA010901;TfA015346;TfA023283;TfA023807;TfA058389;TfB069869;TfB074896;TfB080102;TfB080940;TfB084438;TfB089392;TfB091437;TfB095810;TfB096011;TfB099874;TfB100742;TfB101333
GO:0048511	rhythmic process	0.213437	TfA001520;TfA001574;TfA005359;TfA005475;TfA010901;TfA015346;TfA023283;TfA023807;TfA058389;TfB069869;TfB074896;TfB080102;TfB080940;TfB084438;TfB089392;TfB091437;TfB095810;TfB096011;TfB099874;TfB100742;TfB101333
GO:0042445	hormone metabolic process	0.213704	TfA001008;TfA002208;TfA004258;TfA011509;TfA012053;TfA013793;TfA014684;TfA019944;TfA020489;TfA022808;TfA024909;TfA028966;TfA031575;TfA031588;TfA032789;TfA033334;TfA036037;TfA036396;TfA041422;TfA041659;TfA043691;TfA044591;TfA048809;TfA051998;TfA058752;TfB066502;TfB068754;TfB073562;TfB076099;TfB076228;TfB078878;TfB081298;TfB082399;TfB084273;TfB088845;TfB091737;TfB092580;TfB093049;TfB096918;TfB099159…
GO:1901264	carbohydrate derivative transport	0.215161	TfA001429;TfA002531;TfA002570;TfA002582;TfA006287;TfA011121;TfA027423;TfA030001;TfA030012;TfA036678;TfA041416;TfA054117;TfB066235;TfB066820;TfB066837;TfB068330;TfB079704;TfB084560;TfB084613;TfB086456;TfB091610;TfB097946;TfB103469
GO:0006820	anion transport	0.216863	TfA000600;TfA000605;TfA001429;TfA002531;TfA002570;TfA002582;TfA003075;TfA004148;TfA004152;TfA004178;TfA004197;TfA008438;TfA009051;TfA009594;TfA009644;TfA010366;TfA010756;TfA011121;TfA011288;TfA013478;TfA014283;TfA014437;TfA014723;TfA015091;TfA015130;TfA016950;TfA016993;TfA017001;TfA017037;TfA017143;TfA017645;TfA018395;TfA020740;TfA021398;TfA021723;TfA021732;TfA023966;TfA023980;TfA025679;TfA028255…
GO:0010016	shoot system morphogenesis	0.22314	TfA000412;TfA002863;TfA005421;TfA006913;TfA013443;TfA015751;TfA015976;TfA019378;TfA019876;TfA022210;TfA023017;TfA023506;TfA025377;TfA025742;TfA027073;TfA028245;TfA028361;TfA029389;TfA029859;TfA030001;TfA030012;TfA030637;TfA035448;TfA038028;TfA039063;TfA043575;TfA044720;TfA046962;TfA047363;TfA047456;TfA050271;TfA051998;TfA052905;TfA053741;TfA057326;TfA058389;TfA058513;TfA061502;TfB067014;TfB067784…
GO:0071669	plant-type cell wall organization or biogenesis	0.226803	TfA000347;TfA000723;TfA001008;TfA003070;TfA004258;TfA004317;TfA004361;TfA004379;TfA009206;TfA010318;TfA011226;TfA011309;TfA012053;TfA019027;TfA019359;TfA019394;TfA019564;TfA020841;TfA021410;TfA023506;TfA024122;TfA024560;TfA024909;TfA027564;TfA032842;TfA032888;TfA033334;TfA035517;TfA036231;TfA037426;TfA037433;TfA038327;TfA039498;TfA041601;TfA062036;TfA064735;TfB066326;TfB067014;TfB067256;TfB069830…
GO:0010050	vegetative phase change	0.230075	TfA004068;TfA011602;TfA020548;TfA022046;TfA022521;TfA038986;TfB067784;TfB076577;TfB081141;TfB081143;TfB084545;TfB086288;TfB093967
GO:0051495	positive regulation of cytoskeleton organization	0.230075	TfA000420;TfA000422;TfA001555;TfA002863;TfA002897;TfA003075;TfA015751;TfA019035;TfA027349;TfA030001;TfA030012;TfA034248;TfA041106;TfA041258;TfA043575;TfA048977;TfA053391;TfB067725;TfB069830;TfB070100;TfB072603;TfB073562;TfB080109;TfB084560;TfB086289;TfB088891;TfB096606;TfB097783;TfB097894;TfB098921
GO:0034613	cellular protein localization	0.235002	TfA000230;TfA000326;TfA000490;TfA000625;TfA000758;TfA000765;TfA001115;TfA002230;TfA003372;TfA003665;TfA004152;TfA004178;TfA004197;TfA004486;TfA004494;TfA005191;TfA005196;TfA005479;TfA005743;TfA006293;TfA006913;TfA007996;TfA008085;TfA008214;TfA008649;TfA009594;TfA009802;TfA010114;TfA010128;TfA010318;TfA010427;TfA010756;TfA010905;TfA010941;TfA011196;TfA011288;TfA012156;TfA012862;TfA013168;TfA013401…
GO:0051493	regulation of cytoskeleton organization	0.235274	TfA000420;TfA000422;TfA001555;TfA002863;TfA002897;TfA003075;TfA011226;TfA015751;TfA017508;TfA019035;TfA027349;TfA030001;TfA030012;TfA034248;TfA041106;TfA041258;TfA043575;TfA048977;TfA053391;TfB067725;TfB069830;TfB070100;TfB072603;TfB073562;TfB080109;TfB080836;TfB083009;TfB084560;TfB086289;TfB088891;TfB096606;TfB097783;TfB097894;TfB098921;TfB101972
GO:0048573	photoperiodism, flowering	0.238988	TfA000690;TfA001520;TfA001574;TfA002302;TfA004494;TfA005359;TfA005475;TfA005806;TfA009115;TfA010412;TfA013925;TfA020019;TfA021507;TfA022046;TfA023688;TfA025742;TfA032692;TfA034972;TfA037202;TfA047040;TfB068773;TfB095548;TfB100742;TfB101903
GO:1901565	organonitrogen compound catabolic process	0.238988	TfA001008;TfA002144;TfA002694;TfA003759;TfA005191;TfA005921;TfA005953;TfA006150;TfA006453;TfA006591;TfA007063;TfA007570;TfA019944;TfA021351;TfA022403;TfA023004;TfA026970;TfA027641;TfA031575;TfA035445;TfA036396;TfA037590;TfA038476;TfA041583;TfA043691;TfA043840;TfA045138;TfA047578;TfA052181;TfA054236;TfA058752;TfA059532;TfA063308;TfB066483;TfB068100;TfB068507;TfB068782;TfB068799;TfB070690;TfB071294…
GO:0006074	(1->3)-beta-D-glucan metabolic process	0.238988	TfA005393;TfA005445;TfA030990;TfA033476;TfB074965;TfB075566;TfB076846;TfB088291;TfB100724
GO:0006075	(1->3)-beta-D-glucan biosynthetic process	0.238988	TfA005393;TfA005445;TfA030990;TfA033476;TfB074965;TfB075566;TfB076846;TfB088291;TfB100724
GO:0009612	response to mechanical stimulus	0.238988	TfA012501;TfA020477;TfA020747;TfB078077;TfB080268;TfB084982;TfB086586;TfB089047;TfB103605
GO:0043650	dicarboxylic acid biosynthetic process	0.238988	TfA015706;TfA024214;TfA057393;TfB066431;TfB074549;TfB076026;TfB083364;TfB085257;TfB093991
GO:0055067	monovalent inorganic cation homeostasis	0.238988	TfA021999;TfA039835;TfB073933;TfB080390;TfB083845;TfB094864;TfB094990;TfB095609;TfB101250
GO:0097306	cellular response to alcohol	0.238988	TfA004068;TfA004486;TfA006913;TfA010288;TfA013213;TfA014283;TfA020460;TfA022724;TfA026042;TfA029393;TfA030271;TfA039063;TfA043840;TfA045941;TfB066288;TfB066326;TfB068275;TfB071446;TfB071741;TfB075582;TfB076577;TfB077354;TfB078935;TfB079123;TfB080923;TfB083175;TfB086524;TfB093471;TfB094565;TfB096471;TfB097565;TfB099869;TfB103272
GO:0090626	plant epidermis morphogenesis	0.239287	TfA001555;TfA002863;TfA002897;TfA003075;TfA005421;TfA013443;TfA015751;TfA019035;TfA022046;TfA022210;TfA027073;TfA028846;TfA029389;TfA029859;TfA030001;TfA030012;TfA030637;TfA034248;TfA038028;TfA038327;TfA039231;TfA041258;TfA043575;TfA047456;TfA050271;TfA053391;TfA057326;TfA061502;TfB067725;TfB068100;TfB068390;TfB069204;TfB069830;TfB070042;TfB070100;TfB072149;TfB072603;TfB073562;TfB075582;TfB076685…
GO:0035966	response to topologically incorrect protein	0.241356	TfA000958;TfA002124;TfA002151;TfA002230;TfA004308;TfA004486;TfA007027;TfA007570;TfA008047;TfA012862;TfA015246;TfA015259;TfA015317;TfA016576;TfA020067;TfA020477;TfA021437;TfA022843;TfA023965;TfA024066;TfA027652;TfA029295;TfA031704;TfA034316;TfA034483;TfA037819;TfA038244;TfA038343;TfA039177;TfA039379;TfA042889;TfA043217;TfA056598;TfB065969;TfB066006;TfB066050;TfB066499;TfB071446;TfB071741;TfB072239…
GO:0046165	alcohol biosynthetic process	0.242599	TfA000347;TfA000659;TfA001008;TfA002208;TfA004221;TfA004258;TfA007022;TfA010167;TfA011303;TfA012053;TfA014724;TfA016992;TfA020489;TfA021351;TfA022013;TfA022808;TfA026058;TfA028966;TfA029869;TfA031588;TfA032789;TfA033334;TfA035517;TfA036037;TfA036396;TfA039029;TfA041659;TfA041957;TfA042503;TfA042531;TfA043035;TfA044591;TfA046649;TfA049592;TfA055774;TfA057326;TfB068754;TfB069045;TfB069504;TfB071810…
GO:0016114	terpenoid biosynthetic process	0.248389	TfA000261;TfA001117;TfA002208;TfA005191;TfA005539;TfA006453;TfA008709;TfA009826;TfA010350;TfA012343;TfA016898;TfA016992;TfA020489;TfA021351;TfA022013;TfA023244;TfA023506;TfA032254;TfA033404;TfA034549;TfA039029;TfA040812;TfA043035;TfA052143;TfA057326;TfA058436;TfA058513;TfB067014;TfB067559;TfB068100;TfB068252;TfB069284;TfB069311;TfB069504;TfB070488;TfB070690;TfB070775;TfB071140;TfB071346;TfB075870…
GO:0009086	methionine biosynthetic process	0.248389	TfA002129;TfA002189;TfA009378;TfA011200;TfA020841;TfA022761;TfA023387;TfA024414;TfA025996;TfA028955;TfA031295;TfA034183;TfA037062;TfA039436;TfA062929;TfB068137;TfB071686;TfB075741;TfB077337;TfB077405;TfB078878;TfB081141;TfB081143;TfB086288;TfB088845;TfB090623;TfB096266;TfB099869;TfB103272
GO:0006417	regulation of translation	0.248389	TfA001085;TfA004735;TfA005191;TfA005547;TfA006368;TfA006561;TfA009440;TfA010626;TfA011805;TfA017585;TfA022046;TfA023492;TfA025154;TfA028245;TfA028545;TfA029277;TfA031473;TfA031719;TfA036690;TfA040874;TfA041258;TfA058389;TfB067784;TfB070488;TfB073406;TfB077624;TfB079217;TfB080698;TfB080867;TfB081141;TfB081143;TfB081839;TfB081947;TfB083232;TfB083452;TfB084049;TfB084545;TfB086288;TfB086372;TfB087066…
GO:0034248	regulation of cellular amide metabolic process	0.248389	TfA001085;TfA004735;TfA005191;TfA005547;TfA006368;TfA006561;TfA009440;TfA010626;TfA011805;TfA017585;TfA022046;TfA023492;TfA025154;TfA028245;TfA028545;TfA029277;TfA031473;TfA031719;TfA036690;TfA040874;TfA041258;TfA058389;TfB067784;TfB070488;TfB073406;TfB077624;TfB079217;TfB080698;TfB080867;TfB081141;TfB081143;TfB081839;TfB081947;TfB083232;TfB083452;TfB084049;TfB084545;TfB086288;TfB086372;TfB087066…
GO:0001666	response to hypoxia	0.248389	TfA001409;TfA006670;TfA010128;TfA015631;TfB069866;TfB075116;TfB077555;TfB083938;TfB084437;TfB086842;TfB097740;TfB102233
GO:0009106	lipoate metabolic process	0.248389	TfA005191;TfA016952;TfA021351;TfA036396;TfB068100;TfB068507;TfB070690;TfB086245;TfB090235;TfB098938;TfB101936;TfB103633
GO:0036293	response to decreased oxygen levels	0.248389	TfA001409;TfA006670;TfA010128;TfA015631;TfB069866;TfB075116;TfB077555;TfB083938;TfB084437;TfB086842;TfB097740;TfB102233
GO:0051640	organelle localization	0.248389	TfA008246;TfA008709;TfA009654;TfA010114;TfA017508;TfA021414;TfA022071;TfA023104;TfA023244;TfA023506;TfA028245;TfA029389;TfA029859;TfA030001;TfA030012;TfA030637;TfA034726;TfA039074;TfA055619;TfB066820;TfB066837;TfB068100;TfB070796;TfB077624;TfB078725;TfB079704;TfB081318;TfB082198;TfB084560;TfB084833;TfB084881;TfB088359;TfB090235;TfB090719;TfB090743;TfB092055;TfB097790;TfB098201;TfB101936
GO:0046488	phosphatidylinositol metabolic process	0.248389	TfA000659;TfA002723;TfA002766;TfA002794;TfA007022;TfA010519;TfA015751;TfA017875;TfA022517;TfA022761;TfA024183;TfA025465;TfA032424;TfA046456;TfA047775;TfA050732;TfA059253;TfB066267;TfB067854;TfB072332;TfB073672;TfB073815;TfB077625;TfB080936;TfB081041;TfB081363;TfB087461;TfB087648;TfB091435;TfB094039;TfB094269;TfB095235;TfB095322;TfB100551
GO:0006897	endocytosis	0.248389	TfA000122;TfA000148;TfA000150;TfA002648;TfA016993;TfA017001;TfA017037;TfA017143;TfA040456;TfA041012;TfA043575;TfA053105;TfB067928;TfB072894;TfB078611;TfB089409;TfB096011
GO:0071215	cellular response to abscisic acid stimulus	0.248389	TfA004068;TfA004486;TfA014283;TfA022724;TfA026042;TfA029393;TfA030271;TfA043840;TfA045941;TfB066288;TfB066326;TfB068275;TfB071446;TfB071741;TfB076577;TfB077354;TfB078935;TfB079123;TfB080923;TfB086524;TfB093471;TfB094565;TfB096471;TfB099869;TfB103272
GO:0060429	epithelium development	0.248389	TfA003075;TfA028846;TfA030001;TfA030012;TfB070100;TfB084560;TfB085360;TfB097783
GO:0009812	flavonoid metabolic process	0.248389	TfA001520;TfA001574;TfA002372;TfA009383;TfA015091;TfA016663;TfA019160;TfA021306;TfA028626;TfA033369;TfA034084;TfA035207;TfA045014;TfA048057;TfA049691;TfB066316;TfB068780;TfB068782;TfB068799;TfB072798;TfB073179;TfB073844;TfB075147;TfB076987;TfB077766;TfB079255;TfB082391;TfB084224;TfB087569;TfB090754;TfB094531;TfB096531;TfB097503;TfB097646;TfB097673;TfB099180;TfB100400;TfB100742;TfB101748;TfB103023
GO:0050801	ion homeostasis	0.248389	TfA003385;TfA004308;TfA006150;TfA010901;TfA020114;TfA020427;TfA021999;TfA023017;TfA024122;TfA033998;TfA037853;TfA039835;TfA041353;TfA043828;TfA047363;TfA056124;TfB066194;TfB068782;TfB068799;TfB071303;TfB071525;TfB073480;TfB073933;TfB076734;TfB077216;TfB078272;TfB078903;TfB079529;TfB080390;TfB083845;TfB086206;TfB090828;TfB093555;TfB094864;TfB094990;TfB095609;TfB098507;TfB101250;TfB102728;TfB103210
GO:0006103	2-oxoglutarate metabolic process	0.248389	TfA027652;TfB090866;TfB093968
GO:0006531	aspartate metabolic process	0.248389	TfA027652;TfB090866;TfB093968
GO:0006611	protein export from nucleus	0.248389	TfA006913;TfA039063;TfB097565
GO:0006791	sulfur utilization	0.248389	TfB094876;TfB100438;TfB103019
GO:0006792	regulation of sulfur utilization	0.248389	TfB094876;TfB100438;TfB103019
GO:0009229	thiamine diphosphate biosynthetic process	0.248389	TfA016556;TfA048875;TfB066170
GO:0009768	photosynthesis, light harvesting in photosystem I	0.248389	TfB077706;TfB081775;TfB103210
GO:0009833	plant-type primary cell wall biogenesis	0.248389	TfA000347;TfB081780;TfB097592
GO:0010959	regulation of metal ion transport	0.248389	TfA004494;TfA020427;TfB079081
GO:0019310	inositol catabolic process	0.248389	TfA022636;TfB078661;TfB084934
GO:0032388	positive regulation of intracellular transport	0.248389	TfA006913;TfA039063;TfB097565
GO:0033157	regulation of intracellular protein transport	0.248389	TfA006913;TfA039063;TfB097565
GO:0042357	thiamine diphosphate metabolic process	0.248389	TfA016556;TfA048875;TfB066170
GO:0046822	regulation of nucleocytoplasmic transport	0.248389	TfA006913;TfA039063;TfB097565
GO:0046824	positive regulation of nucleocytoplasmic transport	0.248389	TfA006913;TfA039063;TfB097565
GO:0046825	regulation of protein export from nucleus	0.248389	TfA006913;TfA039063;TfB097565
GO:0046827	positive regulation of protein export from nucleus	0.248389	TfA006913;TfA039063;TfB097565
GO:0048578	positive regulation of long-day photoperiodism, flowering	0.248389	TfA005359;TfA005475;TfA009115
GO:0051222	positive regulation of protein transport	0.248389	TfA006913;TfA039063;TfB097565
GO:0051223	regulation of protein transport	0.248389	TfA006913;TfA039063;TfB097565
GO:0070201	regulation of establishment of protein localization	0.248389	TfA006913;TfA039063;TfB097565
GO:0089722	phosphoenolpyruvate transmembrane transport	0.248389	TfA002531;TfA002570;TfA002582
GO:0090316	positive regulation of intracellular protein transport	0.248389	TfA006913;TfA039063;TfB097565
GO:1901999	homogentisate metabolic process	0.248389	TfB082242;TfB094309;TfB094331
GO:1902000	homogentisate catabolic process	0.248389	TfB082242;TfB094309;TfB094331
GO:1903649	regulation of cytoplasmic transport	0.248389	TfA006913;TfA039063;TfB097565
GO:1903651	positive regulation of cytoplasmic transport	0.248389	TfA006913;TfA039063;TfB097565
GO:1903827	regulation of cellular protein localization	0.248389	TfA006913;TfA039063;TfB097565
GO:1903829	positive regulation of cellular protein localization	0.248389	TfA006913;TfA039063;TfB097565
GO:1904951	positive regulation of establishment of protein localization	0.248389	TfA006913;TfA039063;TfB097565
GO:0006888	ER to Golgi vesicle-mediated transport	0.250171	TfA002891;TfA004152;TfA004178;TfA004197;TfA006704;TfA007570;TfA007996;TfA008085;TfA011288;TfA012156;TfA018552;TfA020740;TfA021398;TfA022809;TfA030521;TfA036496;TfB065969;TfB068888;TfB070071;TfB071564;TfB073055;TfB079812;TfB084373;TfB090435;TfB091609;TfB091621;TfB093555;TfB094864;TfB100724;TfB101807
GO:0009161	ribonucleoside monophosphate metabolic process	0.250704	TfA000347;TfA000958;TfA001233;TfA002119;TfA002862;TfA002884;TfA003240;TfA003263;TfA003335;TfA004308;TfA006610;TfA006622;TfA006627;TfA006837;TfA006913;TfA007670;TfA008298;TfA008466;TfA009081;TfA012365;TfA014000;TfA014415;TfA015160;TfA015259;TfA015317;TfA015329;TfA019353;TfA019359;TfA019394;TfA021113;TfA021437;TfA022624;TfA023807;TfA028495;TfA029277;TfA033062;TfA034316;TfA034504;TfA035445;TfA036581…
GO:0010200	response to chitin	0.250704	TfA004148;TfA005191;TfA010128;TfA012501;TfA013288;TfA017645;TfA020477;TfA020747;TfA022210;TfA022843;TfA024137;TfA026761;TfA029389;TfA036764;TfA036812;TfA043691;TfA049773;TfA054129;TfB066973;TfB069827;TfB070167;TfB071446;TfB071741;TfB077935;TfB078272;TfB084179;TfB084982;TfB086206;TfB086586;TfB089997;TfB090743;TfB092580;TfB096124;TfB097790;TfB103605
GO:0019318	hexose metabolic process	0.251395	TfA000490;TfA002119;TfA002830;TfA004068;TfA004308;TfA005467;TfA005537;TfA006610;TfA006622;TfA007774;TfA008466;TfA009081;TfA009644;TfA009802;TfA011233;TfA011288;TfA014415;TfA014801;TfA015160;TfA015259;TfA015317;TfA015329;TfA016576;TfA017929;TfA017943;TfA018307;TfA022544;TfA023807;TfA024259;TfA029277;TfA030001;TfA030012;TfA033062;TfA035445;TfA037426;TfA038343;TfA040194;TfA042460;TfA044790;TfA054262…
GO:0051049	regulation of transport	0.251395	TfA004152;TfA004178;TfA004197;TfA004494;TfA005191;TfA005467;TfA006913;TfA011288;TfA019129;TfA020427;TfA020740;TfA029859;TfA030001;TfA030012;TfA036496;TfA039063;TfA042584;TfA042889;TfA046434;TfA047040;TfA061336;TfB065969;TfB066444;TfB067693;TfB068181;TfB068252;TfB068888;TfB071523;TfB071525;TfB072144;TfB076598;TfB077354;TfB078725;TfB078935;TfB079081;TfB079123;TfB079812;TfB079840;TfB080034;TfB081318…
GO:0005991	trehalose metabolic process	0.251893	TfA026259;TfA026343;TfA033323;TfA041601;TfB071848;TfB072827;TfB077618;TfB077789;TfB080941;TfB085196;TfB091736;TfB093393;TfB099575;TfB103049
GO:0030838	positive regulation of actin filament polymerization	0.253747	TfA001555;TfA002863;TfA002897;TfA003075;TfA015751;TfA019035;TfA027349;TfA030001;TfA030012;TfA034248;TfA041106;TfA041258;TfA043575;TfA048977;TfA053391;TfB067725;TfB069830;TfB070100;TfB072603;TfB073562;TfB080109;TfB084560;TfB086289;TfB088891;TfB096606;TfB097783;TfB097894;TfB098921
GO:0032273	positive regulation of protein polymerization	0.253747	TfA001555;TfA002863;TfA002897;TfA003075;TfA015751;TfA019035;TfA027349;TfA030001;TfA030012;TfA034248;TfA041106;TfA041258;TfA043575;TfA048977;TfA053391;TfB067725;TfB069830;TfB070100;TfB072603;TfB073562;TfB080109;TfB084560;TfB086289;TfB088891;TfB096606;TfB097783;TfB097894;TfB098921
GO:0045010	actin nucleation	0.253747	TfA001555;TfA002863;TfA002897;TfA003075;TfA015751;TfA019035;TfA027349;TfA030001;TfA030012;TfA034248;TfA041106;TfA041258;TfA043575;TfA048977;TfA053391;TfB067725;TfB069830;TfB070100;TfB072603;TfB073562;TfB080109;TfB084560;TfB086289;TfB088891;TfB096606;TfB097783;TfB097894;TfB098921
GO:0006470	protein dephosphorylation	0.254717	TfA001303;TfA002285;TfA008709;TfA009788;TfA009822;TfA009840;TfA010351;TfA012148;TfA012911;TfA015139;TfA018495;TfA019581;TfA020460;TfA021235;TfA021513;TfA022210;TfA022843;TfA022917;TfA026040;TfA026975;TfA028245;TfA029389;TfA029859;TfA030185;TfA030637;TfA030680;TfA032909;TfA033359;TfA034192;TfA034549;TfA039743;TfA042973;TfA046954;TfA047631;TfA051804;TfA053537;TfB066820;TfB066837;TfB068100;TfB068705…
GO:0006066	alcohol metabolic process	0.255606	TfA000347;TfA000659;TfA001008;TfA002208;TfA004221;TfA004258;TfA007022;TfA010167;TfA011303;TfA012053;TfA014724;TfA016992;TfA017310;TfA017415;TfA020489;TfA021351;TfA022013;TfA022636;TfA022808;TfA026058;TfA028966;TfA029869;TfA031588;TfA032789;TfA033334;TfA035517;TfA036037;TfA036396;TfA039029;TfA041659;TfA041957;TfA042503;TfA042531;TfA043035;TfA044168;TfA044591;TfA046649;TfA049592;TfA052454;TfA055774…
GO:0006415	translational termination	0.256559	TfA001156;TfA004735;TfA006368;TfA023244;TfA031473;TfA034571;TfB070796;TfB080866;TfB083452;TfB086372;TfB098983
GO:0006450	regulation of translational fidelity	0.256559	TfA029277;TfA031719;TfB070488;TfB079217;TfB081839;TfB083232;TfB088608;TfB090476;TfB093604;TfB095377;TfB100220
GO:0016106	sesquiterpenoid biosynthetic process	0.256559	TfA039029;TfA043035;TfA057326;TfA058513;TfB067014;TfB085774;TfB097669
GO:0032784	regulation of DNA-templated transcription, elongation	0.256559	TfA014928;TfA018293;TfB069157;TfB084950;TfB095272;TfB095887;TfB098940
GO:0072530	purine-containing compound transmembrane transport	0.256559	TfA030001;TfA030012;TfB066820;TfB066837;TfB084560;TfB091610;TfB103469
GO:1901642	nucleoside transmembrane transport	0.256559	TfA030001;TfA030012;TfA041416;TfB066820;TfB066837;TfB084560;TfB091610
GO:0015824	proline transport	0.25917	TfA009644;TfA010756;TfA021723;TfA021732;TfA036496;TfA040613;TfA048057;TfA058513;TfB067526;TfB073670;TfB074711;TfB076633;TfB084179;TfB086152;TfB096531;TfB103023
GO:0006007	glucose catabolic process	0.259506	TfA000490;TfA002119;TfA002830;TfA004068;TfA006610;TfA006622;TfA009644;TfA011288;TfA014801;TfA016576;TfA022544;TfB066264;TfB067213;TfB074711;TfB076577;TfB081385;TfB085385;TfB086391;TfB088303;TfB097960;TfB098988;TfB102544;TfB103078;TfB103523
GO:0009738	abscisic acid-activated signaling pathway	0.259506	TfA004068;TfA004486;TfA014283;TfA022724;TfA026042;TfA029393;TfA030271;TfA043840;TfA045941;TfB066288;TfB066326;TfB068275;TfB071446;TfB071741;TfB076577;TfB077354;TfB078935;TfB079123;TfB080923;TfB093471;TfB094565;TfB096471;TfB099869;TfB103272
GO:0019320	hexose catabolic process	0.259506	TfA000490;TfA002119;TfA002830;TfA004068;TfA006610;TfA006622;TfA009644;TfA011288;TfA014801;TfA016576;TfA022544;TfB066264;TfB067213;TfB074711;TfB076577;TfB081385;TfB085385;TfB086391;TfB088303;TfB097960;TfB098988;TfB102544;TfB103078;TfB103523
GO:0046365	monosaccharide catabolic process	0.259506	TfA000490;TfA002119;TfA002830;TfA004068;TfA006610;TfA006622;TfA009644;TfA011288;TfA014801;TfA016576;TfA022544;TfB066264;TfB067213;TfB074711;TfB076577;TfB081385;TfB085385;TfB086391;TfB088303;TfB097960;TfB098988;TfB102544;TfB103078;TfB103523
GO:0007010	cytoskeleton organization	0.261863	TfA000412;TfA000420;TfA000422;TfA001555;TfA002863;TfA002897;TfA003075;TfA003157;TfA003437;TfA004258;TfA005537;TfA009802;TfA011226;TfA015160;TfA015751;TfA016948;TfA016983;TfA017508;TfA017929;TfA017943;TfA019035;TfA023104;TfA027349;TfA027687;TfA029031;TfA029277;TfA030001;TfA030012;TfA031588;TfA033062;TfA033334;TfA033622;TfA034248;TfA036396;TfA038028;TfA038343;TfA040194;TfA041106;TfA041258;TfA042460…
GO:0042435	indole-containing compound biosynthetic process	0.261863	TfA011509;TfA014684;TfA019944;TfA031575;TfA043691;TfA051998;TfA058752;TfB075359;TfB075368;TfB076228;TfB084273;TfB087223;TfB091737;TfB092580;TfB096918;TfB099159;TfB099985;TfB100138
GO:0051606	detection of stimulus	0.261863	TfA004068;TfA005191;TfA006913;TfA010128;TfA022210;TfA029389;TfA039063;TfA040663;TfA049773;TfA052857;TfB070167;TfB075582;TfB076049;TfB076288;TfB076577;TfB089392;TfB089997;TfB090743;TfB092580;TfB097565;TfB097790;TfB099113
GO:0022613	ribonucleoprotein complex biogenesis	0.261863	TfA001085;TfA001113;TfA001972;TfA003638;TfA003807;TfA003830;TfA005015;TfA005479;TfA005547;TfA006561;TfA008246;TfA008709;TfA010626;TfA011196;TfA011805;TfA015463;TfA015751;TfA015803;TfA016272;TfA016729;TfA017585;TfA017677;TfA022210;TfA023104;TfA023492;TfA023506;TfA026735;TfA027564;TfA028080;TfA028245;TfA029389;TfA029859;TfA030637;TfA031762;TfA032254;TfA034549;TfA036690;TfA037279;TfA042303;TfA042584…
GO:0009063	cellular amino acid catabolic process	0.267785	TfA002694;TfA005191;TfA005921;TfA005953;TfA006453;TfA006591;TfA007063;TfA019944;TfA021351;TfA031575;TfA035445;TfA036396;TfA038476;TfA041583;TfA043691;TfA043840;TfA058752;TfB068100;TfB068507;TfB070690;TfB073342;TfB074111;TfB076278;TfB078031;TfB082242;TfB086245;TfB090235;TfB091737;TfB092296;TfB094309;TfB094331;TfB101158;TfB101936;TfB102409
GO:0002009	morphogenesis of an epithelium	0.270575	TfA003075;TfA028846;TfA030001;TfA030012;TfB070100;TfB084560
GO:0006020	inositol metabolic process	0.270575	TfA014724;TfA022636;TfB066916;TfB078661;TfB083764;TfB084934
GO:0035725	sodium ion transmembrane transport	0.270575	TfB073933;TfB080390;TfB083845;TfB094990;TfB095609;TfB101250
GO:0046417	chorismate metabolic process	0.270575	TfA015706;TfA024214;TfB074549;TfB083364;TfB085257;TfB093991
GO:0046460	neutral lipid biosynthetic process	0.270575	TfB072144;TfB075592;TfB076598;TfB077354;TfB079123;TfB097252
GO:0046463	acylglycerol biosynthetic process	0.270575	TfB072144;TfB075592;TfB076598;TfB077354;TfB079123;TfB097252
GO:0048729	tissue morphogenesis	0.270575	TfA003075;TfA028846;TfA030001;TfA030012;TfB070100;TfB084560
GO:0010260	organ senescence	0.272338	TfA004068;TfA040870;TfA061221;TfB069045;TfB076577;TfB078903;TfB085460;TfB090047;TfB090053;TfB095348;TfB097337;TfB097545;TfB100724
GO:0045229	external encapsulating structure organization	0.272338	TfA000336;TfA000343;TfA000347;TfA000367;TfA000412;TfA000723;TfA001008;TfA001555;TfA001793;TfA002863;TfA003075;TfA004258;TfA004317;TfA004361;TfA004379;TfA005537;TfA010318;TfA011226;TfA011309;TfA012053;TfA012984;TfA014604;TfA015751;TfA016438;TfA017194;TfA017562;TfA019359;TfA019394;TfA020427;TfA020804;TfA020841;TfA021410;TfA021550;TfA022521;TfA023506;TfA024122;TfA024909;TfA025587;TfA027359;TfA027366…
GO:0000902	cell morphogenesis	0.273651	TfA000347;TfA000420;TfA000422;TfA001555;TfA002054;TfA002124;TfA002151;TfA002208;TfA002863;TfA002897;TfA003075;TfA005537;TfA006610;TfA006622;TfA007022;TfA011226;TfA012053;TfA013213;TfA013292;TfA015751;TfA017398;TfA017476;TfA019035;TfA019359;TfA019394;TfA020427;TfA022046;TfA022958;TfA023965;TfA024066;TfA024122;TfA024909;TfA028846;TfA030001;TfA030012;TfA031704;TfA033685;TfA034248;TfA034410;TfA036879…
GO:0023052	signaling	0.273651	TfA000099;TfA000299;TfA000420;TfA000422;TfA000644;TfA000718;TfA001117;TfA001156;TfA001303;TfA001409;TfA001555;TfA002237;TfA002285;TfA002372;TfA002462;TfA002629;TfA002660;TfA003075;TfA003454;TfA003665;TfA003772;TfA004068;TfA004308;TfA004486;TfA005057;TfA005080;TfA005191;TfA005214;TfA005421;TfA005532;TfA006427;TfA006670;TfA006913;TfA006925;TfA007166;TfA008649;TfA009765;TfA010128;TfA010288;TfA010327…
GO:0015718	monocarboxylic acid transport	0.278602	TfA002531;TfA002570;TfA002582;TfA015130;TfA025679;TfB072123;TfB072819;TfB086845;TfB091244;TfB103229
GO:0007050	cell cycle arrest	0.278602	TfA036077;TfB069566;TfB072226;TfB095102
GO:0009942	longitudinal axis specification	0.278602	TfA019903;TfA030001;TfA030012;TfB084560
GO:0046416	D-amino acid metabolic process	0.278602	TfA035445;TfA041583;TfA046106;TfB092296
GO:0048574	long-day photoperiodism, flowering	0.278602	TfA005359;TfA005475;TfA009115;TfA022046
GO:0006555	methionine metabolic process	0.278602	TfA002129;TfA002189;TfA009378;TfA011200;TfA020841;TfA022761;TfA023387;TfA024414;TfA025996;TfA028955;TfA031295;TfA034183;TfA037062;TfA039436;TfA062929;TfB068137;TfB070615;TfB071686;TfB075741;TfB077337;TfB077405;TfB078878;TfB081141;TfB081143;TfB086288;TfB088845;TfB090623;TfB096266;TfB099869;TfB103272
GO:0000469	cleavage involved in rRNA processing	0.278602	TfA048120;TfA055775;TfB088850;TfB093977;TfB100367
GO:0000478	endonucleolytic cleavage involved in rRNA processing	0.278602	TfA048120;TfA055775;TfB088850;TfB093977;TfB100367
GO:0009934	regulation of meristem structural organization	0.278602	TfA014311;TfA015329;TfB071140;TfB081380;TfB094205
GO:0010100	negative regulation of photomorphogenesis	0.278602	TfA001520;TfA001574;TfA025742;TfA040663;TfB100742
GO:0016122	xanthophyll metabolic process	0.278602	TfA043035;TfB067014;TfB085774;TfB093271;TfB097669
GO:0006575	cellular modified amino acid metabolic process	0.278826	TfA001008;TfA003037;TfA010482;TfA013262;TfA013289;TfA013333;TfA016563;TfA017781;TfA022651;TfA022677;TfA027641;TfA032556;TfA036805;TfA037546;TfA037590;TfA038986;TfA043840;TfA059532;TfB066380;TfB066431;TfB068782;TfB068799;TfB069591;TfB070615;TfB071294;TfB071322;TfB072387;TfB074297;TfB075059;TfB076026;TfB076438;TfB078031;TfB083359;TfB085258;TfB090623;TfB095200;TfB096334;TfB102597
GO:0009071	serine family amino acid catabolic process	0.278826	TfA002694;TfA005191;TfA006453;TfA021351;TfA035445;TfA036396;TfB068100;TfB068507;TfB070690;TfB073342;TfB074111;TfB086245;TfB090235;TfB101936;TfB102409
GO:0006694	steroid biosynthetic process	0.279426	TfA000347;TfA000659;TfA001008;TfA002208;TfA004221;TfA004258;TfA007022;TfA010167;TfA012053;TfA012343;TfA016992;TfA020489;TfA022808;TfA026058;TfA028966;TfA031588;TfA032789;TfA033334;TfA035517;TfA036037;TfA036396;TfA041659;TfA042503;TfA042531;TfA044591;TfA046649;TfB068754;TfB069504;TfB071810;TfB071838;TfB071864;TfB073562;TfB075229;TfB076099;TfB076228;TfB077077;TfB078878;TfB080277;TfB081780;TfB082399…
GO:0099402	plant organ development	0.281498	TfA000347;TfA000412;TfA000420;TfA000422;TfA000644;TfA001156;TfA001555;TfA002462;TfA002863;TfA003075;TfA004068;TfA004258;TfA004486;TfA005342;TfA005421;TfA005513;TfA005537;TfA006022;TfA006390;TfA006453;TfA006610;TfA006622;TfA006627;TfA006913;TfA007670;TfA008508;TfA010223;TfA011226;TfA012053;TfA013443;TfA015246;TfA015751;TfA015976;TfA016812;TfA017591;TfA019359;TfA019378;TfA019394;TfA019903;TfA019999…
GO:0000413	protein peptidyl-prolyl isomerization	0.282066	TfA015993;TfA017619;TfA018439;TfA020021;TfA025996;TfA030719;TfA031164;TfA032315;TfA041776;TfB068442;TfB070689;TfB070992;TfB090743;TfB091681;TfB093046;TfB095439;TfB097790;TfB099081;TfB101140;TfB102925;TfB103064
GO:0006366	transcription from RNA polymerase II promoter	0.284369	TfA004393;TfA004430;TfA012513;TfA014744;TfA014928;TfA018293;TfA019626;TfA032489;TfA049014;TfA049710;TfA053044;TfB067784;TfB069157;TfB069617;TfB076189;TfB077140;TfB078180;TfB078420;TfB080649;TfB083940;TfB083995;TfB084949;TfB084950;TfB087415;TfB090663;TfB100012;TfB100738;TfB101911
GO:0009606	tropism	0.284369	TfA003075;TfA009322;TfA010901;TfA015246;TfA019378;TfA021437;TfA029859;TfA030001;TfA030012;TfA034410;TfA038343;TfA041012;TfA052583;TfB070100;TfB073364;TfB074074;TfB078077;TfB078725;TfB080268;TfB084560;TfB087031;TfB088336;TfB089047;TfB089392;TfB090538;TfB096606;TfB099113;TfB102728
GO:0031334	positive regulation of protein complex assembly	0.284369	TfA001555;TfA002863;TfA002897;TfA003075;TfA015751;TfA019035;TfA027349;TfA030001;TfA030012;TfA034248;TfA041106;TfA041258;TfA043575;TfA048977;TfA053391;TfB067725;TfB069830;TfB070100;TfB072603;TfB073562;TfB080109;TfB084560;TfB086289;TfB088891;TfB096606;TfB097783;TfB097894;TfB098921
GO:0044089	positive regulation of cellular component biogenesis	0.284369	TfA001555;TfA002863;TfA002897;TfA003075;TfA015751;TfA019035;TfA027349;TfA030001;TfA030012;TfA034248;TfA041106;TfA041258;TfA043575;TfA048977;TfA053391;TfB067725;TfB069830;TfB070100;TfB072603;TfB073562;TfB080109;TfB084560;TfB086289;TfB088891;TfB096606;TfB097783;TfB097894;TfB098921
GO:0042546	cell wall biogenesis	0.289211	TfA000347;TfA000412;TfA000620;TfA001008;TfA001793;TfA003070;TfA004151;TfA004258;TfA009206;TfA010644;TfA011226;TfA012053;TfA014604;TfA017562;TfA019027;TfA019359;TfA019394;TfA019564;TfA020841;TfA021410;TfA024560;TfA024909;TfA032093;TfA032842;TfA032888;TfA033334;TfA035517;TfA038415;TfA041601;TfA064735;TfB066326;TfB066916;TfB067256;TfB068320;TfB069830;TfB069943;TfB070288;TfB071294;TfB072379;TfB072603…
GO:0051130	positive regulation of cellular component organization	0.290948	TfA000420;TfA000422;TfA001555;TfA002863;TfA002897;TfA003075;TfA004151;TfA004735;TfA006368;TfA015751;TfA019035;TfA019047;TfA022046;TfA027349;TfA030001;TfA030012;TfA031473;TfA034248;TfA041106;TfA041258;TfA043575;TfA048977;TfA053391;TfB067725;TfB069830;TfB070100;TfB072603;TfB073562;TfB080109;TfB083452;TfB084560;TfB086289;TfB086372;TfB088891;TfB096606;TfB097783;TfB097894;TfB098921;TfB098983
GO:0051246	regulation of protein metabolic process	0.291411	TfA000179;TfA001085;TfA001303;TfA001620;TfA002054;TfA002285;TfA004735;TfA005191;TfA005547;TfA006368;TfA006561;TfA008709;TfA009440;TfA010626;TfA011805;TfA013292;TfA014311;TfA017585;TfA018194;TfA018744;TfA019315;TfA019876;TfA019914;TfA019917;TfA022046;TfA022210;TfA023492;TfA025154;TfA026040;TfA027315;TfA027687;TfA028066;TfA028245;TfA028545;TfA028867;TfA029277;TfA029389;TfA029859;TfA030637;TfA031473…
GO:0009886	post-embryonic morphogenesis	0.292746	TfA001555;TfA002863;TfA003075;TfA004486;TfA005421;TfA005513;TfA008508;TfA013443;TfA019378;TfA019876;TfA022210;TfA025377;TfA027073;TfA028361;TfA029389;TfA029859;TfA030001;TfA030012;TfA030637;TfA035448;TfA037433;TfA038028;TfA041258;TfA043575;TfA043691;TfA047456;TfA050271;TfA057326;TfA061502;TfB066120;TfB067415;TfB067725;TfB067784;TfB068100;TfB068390;TfB069204;TfB070042;TfB070100;TfB072058;TfB075118…
GO:0019216	regulation of lipid metabolic process	0.297554	TfA005191;TfA021351;TfA027967;TfA055839;TfB068100;TfB070690;TfB081318;TfB086245;TfB089442;TfB094154;TfB096750;TfB097772
GO:0032879	regulation of localization	0.30044	TfA004152;TfA004178;TfA004197;TfA004494;TfA005191;TfA005467;TfA006627;TfA006913;TfA007670;TfA009922;TfA009947;TfA011288;TfA019129;TfA020427;TfA020740;TfA029859;TfA030001;TfA030012;TfA035445;TfA036496;TfA039063;TfA042584;TfA042889;TfA046434;TfA047040;TfA061336;TfB065969;TfB066444;TfB067693;TfB068181;TfB068252;TfB068888;TfB071523;TfB071525;TfB072144;TfB076598;TfB077354;TfB078725;TfB078935;TfB079081…
GO:0034440	lipid oxidation	0.303054	TfA000690;TfA001429;TfA002124;TfA002151;TfA007570;TfA008047;TfA009594;TfA012775;TfA012862;TfA017591;TfA019047;TfA023004;TfA023965;TfA027652;TfA032692;TfA057906;TfB066499;TfB068100;TfB069651;TfB070358;TfB077058;TfB078211;TfB078731;TfB082242;TfB087646;TfB087754;TfB088761;TfB088845;TfB089861;TfB090435;TfB094203;TfB094331;TfB094794;TfB095348;TfB096011;TfB102352;TfB103544
GO:0009734	auxin-activated signaling pathway	0.303147	TfA000420;TfA000422;TfA002372;TfA003075;TfA006925;TfA012309;TfA013563;TfA014142;TfA019378;TfA027073;TfA032590;TfA034084;TfA034410;TfA052583;TfA054598;TfB070100;TfB071548;TfB072387;TfB072825;TfB076506;TfB079739;TfB090047;TfB096606;TfB096756;TfB097781;TfB098506;TfB099553;TfB100136;TfB102597
GO:0071365	cellular response to auxin stimulus	0.303147	TfA000420;TfA000422;TfA002372;TfA003075;TfA006925;TfA012309;TfA013563;TfA014142;TfA019378;TfA027073;TfA032590;TfA034084;TfA034410;TfA052583;TfA054598;TfB070100;TfB071548;TfB072387;TfB072825;TfB076506;TfB079739;TfB090047;TfB096606;TfB096756;TfB097781;TfB098506;TfB099553;TfB100136;TfB102597
GO:0051788	response to misfolded protein	0.303236	TfA000958;TfA002124;TfA002151;TfA002230;TfA004308;TfA007027;TfA007570;TfA008047;TfA012862;TfA015246;TfA015259;TfA015317;TfA016576;TfA020067;TfA021437;TfA023965;TfA024066;TfA027652;TfA029295;TfA031704;TfA034316;TfA034483;TfA038244;TfA038343;TfA039177;TfA039379;TfA043217;TfA056598;TfB066050;TfB066499;TfB072239;TfB081975;TfB085088;TfB087766;TfB088761;TfB091185;TfB093046;TfB095348;TfB098469;TfB101140
GO:0016311	dephosphorylation	0.307524	TfA000119;TfA000885;TfA000925;TfA001303;TfA002285;TfA004222;TfA008709;TfA009788;TfA009822;TfA009840;TfA010194;TfA010351;TfA012148;TfA012911;TfA014225;TfA015139;TfA016077;TfA016087;TfA018495;TfA019581;TfA020460;TfA021235;TfA021513;TfA022210;TfA022843;TfA022917;TfA023821;TfA023835;TfA026040;TfA026259;TfA026477;TfA026835;TfA026975;TfA028245;TfA029389;TfA029859;TfA030185;TfA030637;TfA030680;TfA031072…
GO:0000038	very long-chain fatty acid metabolic process	0.308228	TfA004221;TfA005231;TfA005382;TfA019695;TfA026058;TfA037546;TfB070276;TfB071165;TfB072873;TfB076871;TfB080642;TfB086245;TfB094811;TfB100862
GO:0006546	glycine catabolic process	0.308228	TfA002694;TfA005191;TfA006453;TfA021351;TfA036396;TfB068100;TfB068507;TfB070690;TfB073342;TfB074111;TfB086245;TfB090235;TfB101936;TfB102409
GO:0009773	photosynthetic electron transport in photosystem I	0.308228	TfA009826;TfA022210;TfA026040;TfA029389;TfA034549;TfA041353;TfA042584;TfA042973;TfA049773;TfB080324;TfB081318;TfB090743;TfB097790;TfB098201
GO:0055082	cellular chemical homeostasis	0.308228	TfA003385;TfA010901;TfA017226;TfA020114;TfA023017;TfA024122;TfA033998;TfA037853;TfA039835;TfA041053;TfA041353;TfA043828;TfA047363;TfB066194;TfB068782;TfB068799;TfB071303;TfB071525;TfB073480;TfB076734;TfB077216;TfB077577;TfB079529;TfB086206;TfB089356;TfB090828;TfB091190;TfB093555;TfB094864;TfB098507;TfB102728;TfB103210
GO:0044700	single organism signaling	0.308228	TfA000099;TfA000299;TfA000420;TfA000422;TfA000644;TfA000718;TfA001117;TfA001156;TfA001303;TfA001409;TfA001555;TfA002237;TfA002285;TfA002372;TfA002462;TfA002629;TfA002660;TfA003075;TfA003454;TfA003665;TfA003772;TfA004068;TfA004308;TfA004486;TfA005057;TfA005080;TfA005191;TfA005214;TfA005421;TfA005532;TfA006427;TfA006670;TfA006913;TfA006925;TfA007166;TfA008649;TfA009765;TfA010128;TfA010288;TfA010327…
GO:0009259	ribonucleotide metabolic process	0.308228	TfA000347;TfA000958;TfA001233;TfA001244;TfA002119;TfA002862;TfA002884;TfA003240;TfA003263;TfA003335;TfA004308;TfA004317;TfA004361;TfA004379;TfA005196;TfA005479;TfA006610;TfA006622;TfA006627;TfA006837;TfA006913;TfA007670;TfA007918;TfA008298;TfA008466;TfA009081;TfA012365;TfA014000;TfA014415;TfA014674;TfA015160;TfA015259;TfA015317;TfA015329;TfA017677;TfA019353;TfA019359;TfA019394;TfA020385;TfA021113…
GO:0016129	phytosteroid biosynthetic process	0.308228	TfA001008;TfA002208;TfA004258;TfA012053;TfA020489;TfA022808;TfA028966;TfA031588;TfA032789;TfA033334;TfA036037;TfA036396;TfA041659;TfA044591;TfB068754;TfB073562;TfB076099;TfB078878;TfB082399;TfB088845
GO:0016132	brassinosteroid biosynthetic process	0.308228	TfA001008;TfA002208;TfA004258;TfA012053;TfA020489;TfA022808;TfA028966;TfA031588;TfA032789;TfA033334;TfA036037;TfA036396;TfA041659;TfA044591;TfB068754;TfB073562;TfB076099;TfB078878;TfB082399;TfB088845
GO:0044802	single-organism membrane organization	0.309661	TfA000600;TfA000605;TfA000625;TfA004152;TfA004178;TfA004197;TfA004486;TfA005191;TfA008246;TfA008709;TfA008740;TfA009066;TfA009322;TfA009654;TfA010128;TfA010474;TfA010905;TfA010941;TfA011288;TfA014723;TfA015463;TfA015976;TfA017243;TfA020477;TfA020740;TfA020810;TfA021933;TfA022210;TfA022411;TfA022843;TfA023244;TfA023506;TfA025154;TfA026761;TfA028245;TfA029389;TfA029859;TfA029869;TfA030108;TfA030637…
GO:0009695	jasmonic acid biosynthetic process	0.310863	TfA005191;TfA007427;TfA017310;TfA021351;TfA026761;TfA036396;TfA057906;TfB068100;TfB068507;TfB070690;TfB072197;TfB086245;TfB089442;TfB090235;TfB093795;TfB096124;TfB101936;TfB102463
GO:0006979	response to oxidative stress	0.315439	TfA001409;TfA002144;TfA003231;TfA004308;TfA004483;TfA004486;TfA005359;TfA005475;TfA006150;TfA006610;TfA006622;TfA009922;TfA009947;TfA011849;TfA015329;TfA015631;TfA019684;TfA019999;TfA020973;TfA021437;TfA023283;TfA024137;TfA027194;TfA028095;TfA028733;TfA029367;TfA032692;TfA032897;TfA033441;TfA038059;TfA040767;TfA041583;TfA043352;TfA046873;TfA050649;TfB066497;TfB066555;TfB067264;TfB068390;TfB069045…
GO:0008064	regulation of actin polymerization or depolymerization	0.315439	TfA001555;TfA002863;TfA002897;TfA003075;TfA015751;TfA017508;TfA019035;TfA027349;TfA030001;TfA030012;TfA034248;TfA041106;TfA041258;TfA043575;TfA048977;TfA053391;TfB067725;TfB069830;TfB070100;TfB072603;TfB073562;TfB080109;TfB080836;TfB084560;TfB086289;TfB088891;TfB096606;TfB097783;TfB097894;TfB098921
GO:0030832	regulation of actin filament length	0.315439	TfA001555;TfA002863;TfA002897;TfA003075;TfA015751;TfA017508;TfA019035;TfA027349;TfA030001;TfA030012;TfA034248;TfA041106;TfA041258;TfA043575;TfA048977;TfA053391;TfB067725;TfB069830;TfB070100;TfB072603;TfB073562;TfB080109;TfB080836;TfB084560;TfB086289;TfB088891;TfB096606;TfB097783;TfB097894;TfB098921
GO:0030833	regulation of actin filament polymerization	0.315439	TfA001555;TfA002863;TfA002897;TfA003075;TfA015751;TfA017508;TfA019035;TfA027349;TfA030001;TfA030012;TfA034248;TfA041106;TfA041258;TfA043575;TfA048977;TfA053391;TfB067725;TfB069830;TfB070100;TfB072603;TfB073562;TfB080109;TfB080836;TfB084560;TfB086289;TfB088891;TfB096606;TfB097783;TfB097894;TfB098921
GO:0032271	regulation of protein polymerization	0.315439	TfA001555;TfA002863;TfA002897;TfA003075;TfA015751;TfA017508;TfA019035;TfA027349;TfA030001;TfA030012;TfA034248;TfA041106;TfA041258;TfA043575;TfA048977;TfA053391;TfB067725;TfB069830;TfB070100;TfB072603;TfB073562;TfB080109;TfB080836;TfB084560;TfB086289;TfB088891;TfB096606;TfB097783;TfB097894;TfB098921
GO:0032956	regulation of actin cytoskeleton organization	0.315439	TfA001555;TfA002863;TfA002897;TfA003075;TfA015751;TfA017508;TfA019035;TfA027349;TfA030001;TfA030012;TfA034248;TfA041106;TfA041258;TfA043575;TfA048977;TfA053391;TfB067725;TfB069830;TfB070100;TfB072603;TfB073562;TfB080109;TfB080836;TfB084560;TfB086289;TfB088891;TfB096606;TfB097783;TfB097894;TfB098921
GO:0032970	regulation of actin filament-based process	0.315439	TfA001555;TfA002863;TfA002897;TfA003075;TfA015751;TfA017508;TfA019035;TfA027349;TfA030001;TfA030012;TfA034248;TfA041106;TfA041258;TfA043575;TfA048977;TfA053391;TfB067725;TfB069830;TfB070100;TfB072603;TfB073562;TfB080109;TfB080836;TfB084560;TfB086289;TfB088891;TfB096606;TfB097783;TfB097894;TfB098921
GO:0048869	cellular developmental process	0.31592	TfA000347;TfA000420;TfA000422;TfA001555;TfA002054;TfA002124;TfA002151;TfA002208;TfA002863;TfA002897;TfA003075;TfA005537;TfA006390;TfA006610;TfA006622;TfA006913;TfA007022;TfA007918;TfA010223;TfA011226;TfA012053;TfA013213;TfA013292;TfA013443;TfA015751;TfA015976;TfA017194;TfA017398;TfA017476;TfA017591;TfA019035;TfA019359;TfA019394;TfA019999;TfA020427;TfA022046;TfA022958;TfA023017;TfA023506;TfA023965…
GO:0034660	ncRNA metabolic process	0.31778	TfA001113;TfA003638;TfA005337;TfA005479;TfA006972;TfA007636;TfA007770;TfA008104;TfA008235;TfA008246;TfA008709;TfA009654;TfA011196;TfA013039;TfA014214;TfA015463;TfA015751;TfA015803;TfA016272;TfA016729;TfA017119;TfA017213;TfA017677;TfA018211;TfA018217;TfA019047;TfA019092;TfA022210;TfA023244;TfA023506;TfA023586;TfA023621;TfA027564;TfA028080;TfA028094;TfA028245;TfA029277;TfA029389;TfA029562;TfA029859…
GO:0007264	small GTPase mediated signal transduction	0.318034	TfA000718;TfA002629;TfA002660;TfA003665;TfA006427;TfA008649;TfA009765;TfA019035;TfA019136;TfA019999;TfA022255;TfA025334;TfA027032;TfA027825;TfA030001;TfA030012;TfA030521;TfA033622;TfA039230;TfA040750;TfA040785;TfB066856;TfB067188;TfB067933;TfB068308;TfB073562;TfB075437;TfB075697;TfB077225;TfB081755;TfB082095;TfB083305;TfB084560;TfB085335;TfB086066;TfB086886;TfB087216;TfB088058;TfB090088;TfB093027…
GO:0080129	proteasome core complex assembly	0.319644	TfA000958;TfA002124;TfA002151;TfA004308;TfA007027;TfA007570;TfA008047;TfA012862;TfA015246;TfA015259;TfA015317;TfA016576;TfA020067;TfA021437;TfA023965;TfA027652;TfA029295;TfA031704;TfA034316;TfA034483;TfA038244;TfA039177;TfA039379;TfA056598;TfB072239;TfB085088;TfB087766;TfB088761;TfB091185;TfB093046;TfB095348;TfB098469;TfB101140
GO:0015748	organophosphate ester transport	0.322572	TfA000600;TfA000605;TfA001429;TfA002531;TfA002570;TfA002582;TfA004152;TfA004178;TfA004197;TfA005834;TfA006287;TfA011121;TfA011288;TfA014723;TfA020740;TfA025679;TfA030001;TfA030012;TfA036496;TfA036678;TfA049936;TfA054117;TfB065969;TfB066235;TfB066383;TfB068330;TfB075195;TfB079704;TfB079812;TfB084560;TfB084613;TfB086456;TfB086671;TfB086987;TfB087569;TfB090396;TfB091610;TfB091790;TfB097946;TfB100724…
GO:0007165	signal transduction	0.325998	TfA000099;TfA000299;TfA000420;TfA000422;TfA000644;TfA000718;TfA001117;TfA001156;TfA001303;TfA001409;TfA001555;TfA002237;TfA002285;TfA002372;TfA002462;TfA002629;TfA002660;TfA003075;TfA003454;TfA003665;TfA003772;TfA004068;TfA004308;TfA004486;TfA005057;TfA005080;TfA005191;TfA005214;TfA005421;TfA005532;TfA006427;TfA006670;TfA006913;TfA006925;TfA007166;TfA008649;TfA009765;TfA010128;TfA010288;TfA010327…
GO:0048731	system development	0.327409	TfA000347;TfA000412;TfA000420;TfA000422;TfA000644;TfA000690;TfA001113;TfA001117;TfA001156;TfA001520;TfA001555;TfA001574;TfA002302;TfA002462;TfA002863;TfA002897;TfA003075;TfA004068;TfA004151;TfA004258;TfA004486;TfA004494;TfA005342;TfA005359;TfA005421;TfA005475;TfA005513;TfA005537;TfA005806;TfA006022;TfA006390;TfA006453;TfA006610;TfA006622;TfA006627;TfA006913;TfA007670;TfA007918;TfA008508;TfA009046…
GO:0010311	lateral root formation	0.329787	TfA003075;TfA030001;TfA030012;TfA043691;TfB070100;TfB072058;TfB082399;TfB084560
GO:0046500	S-adenosylmethionine metabolic process	0.329787	TfA013262;TfA013289;TfA013333;TfA016563;TfB066380;TfB075059;TfB090623;TfB096334
GO:0051503	adenine nucleotide transport	0.329787	TfA001429;TfA011121;TfA036678;TfA054117;TfB066235;TfB068330;TfB079704;TfB091610
GO:0009123	nucleoside monophosphate metabolic process	0.333715	TfA000347;TfA000958;TfA001233;TfA002119;TfA002862;TfA002884;TfA003240;TfA003263;TfA003335;TfA004308;TfA006610;TfA006622;TfA006627;TfA006837;TfA006913;TfA007670;TfA008298;TfA008466;TfA009081;TfA012365;TfA014000;TfA014415;TfA015160;TfA015259;TfA015317;TfA015329;TfA019353;TfA019359;TfA019394;TfA021113;TfA021437;TfA022624;TfA023807;TfA028495;TfA029277;TfA033062;TfA034316;TfA034504;TfA035445;TfA036581…
GO:0006396	RNA processing	0.334414	TfA001113;TfA001963;TfA003638;TfA004430;TfA005337;TfA005479;TfA005936;TfA008246;TfA008427;TfA008578;TfA008709;TfA009440;TfA011196;TfA012085;TfA012417;TfA012867;TfA013119;TfA015463;TfA015751;TfA015803;TfA016272;TfA016729;TfA017119;TfA017213;TfA017434;TfA017677;TfA019626;TfA019793;TfA020841;TfA022046;TfA022210;TfA022260;TfA022572;TfA022761;TfA023355;TfA023506;TfA023807;TfA025742;TfA025877;TfA025996…
GO:0043248	proteasome assembly	0.335748	TfA000958;TfA002124;TfA002151;TfA002230;TfA004308;TfA007027;TfA007570;TfA008047;TfA012862;TfA015246;TfA015259;TfA015317;TfA016576;TfA020067;TfA021437;TfA023965;TfA024066;TfA027652;TfA029295;TfA031704;TfA034316;TfA034483;TfA038244;TfA038343;TfA039177;TfA039379;TfA043217;TfA056598;TfB066050;TfB066499;TfB072239;TfB081975;TfB085088;TfB087766;TfB088761;TfB091185;TfB093046;TfB095348;TfB098469;TfB101140
GO:0051607	defense response to virus	0.336682	TfA011602;TfA020548;TfA022046;TfA022521;TfA036690;TfA038986;TfA046931;TfB067784;TfB071078;TfB077336;TfB077624;TfB078560;TfB080867;TfB081141;TfB081143;TfB081947;TfB084049;TfB086288;TfB087066
GO:0019722	calcium-mediated signaling	0.336682	TfA000099;TfA020427;TfA024245;TfA026042;TfA030871;TfA030908;TfA035538;TfB066288;TfB071651;TfB079864;TfB089442;TfB094043;TfB094368
GO:0043244	regulation of protein complex disassembly	0.336682	TfA000420;TfA000422;TfA004735;TfA006368;TfA011226;TfA017508;TfA031473;TfB080836;TfB083009;TfB083452;TfB086372;TfB098983;TfB101972
GO:0009755	hormone-mediated signaling pathway	0.341371	TfA000420;TfA000422;TfA001117;TfA001409;TfA002372;TfA003075;TfA003772;TfA004068;TfA004308;TfA004486;TfA005191;TfA006913;TfA006925;TfA010128;TfA010288;TfA012309;TfA012775;TfA013213;TfA013563;TfA014142;TfA014283;TfA015091;TfA015631;TfA017591;TfA019235;TfA019378;TfA020460;TfA022210;TfA022724;TfA025742;TfA026042;TfA026761;TfA027073;TfA029072;TfA029389;TfA029393;TfA030271;TfA032590;TfA032692;TfA032969…
GO:0072329	monocarboxylic acid catabolic process	0.346097	TfA000690;TfA001115;TfA001429;TfA002124;TfA002151;TfA007063;TfA007570;TfA008047;TfA009276;TfA009594;TfA012775;TfA012862;TfA017591;TfA017606;TfA019047;TfA019851;TfA023004;TfA023965;TfA027652;TfA029393;TfA032692;TfA037433;TfB066499;TfB067281;TfB068100;TfB069651;TfB070358;TfB077058;TfB078731;TfB082242;TfB083952;TfB087646;TfB087754;TfB088761;TfB089861;TfB090435;TfB094203;TfB094309;TfB094331;TfB094794…
GO:0048638	regulation of developmental growth	0.346548	TfA000420;TfA000422;TfA001008;TfA002054;TfA002124;TfA002151;TfA004258;TfA005342;TfA005421;TfA006453;TfA010901;TfA012053;TfA013213;TfA013292;TfA013476;TfA015329;TfA017476;TfA020841;TfA022958;TfA023965;TfA024066;TfA024909;TfA025377;TfA031588;TfA032888;TfA033334;TfA033685;TfA038028;TfA043217;TfA047283;TfA060188;TfA060405;TfB066050;TfB071294;TfB071301;TfB073562;TfB075118;TfB077077;TfB078443;TfB079081…
GO:1901659	glycosyl compound biosynthetic process	0.347473	TfA001244;TfA003240;TfA003263;TfA003335;TfA005337;TfA005539;TfA006837;TfA009644;TfA013262;TfA013289;TfA013333;TfA014415;TfA014674;TfA019353;TfA021113;TfA022210;TfA022624;TfA023506;TfA026082;TfA029859;TfA034549;TfA034629;TfA035445;TfA041730;TfA042303;TfA045014;TfA047040;TfA049592;TfA049773;TfA051998;TfA052143;TfA058752;TfB066330;TfB066380;TfB067243;TfB070198;TfB071525;TfB071810;TfB072123;TfB072583…
GO:0010243	response to organonitrogen compound	0.34962	TfA004148;TfA005191;TfA010128;TfA012501;TfA013288;TfA017645;TfA020477;TfA020747;TfA022210;TfA022843;TfA024137;TfA026761;TfA029389;TfA036764;TfA036812;TfA043691;TfA049773;TfA054129;TfB066973;TfB069827;TfB070167;TfB071446;TfB071741;TfB077935;TfB078272;TfB084179;TfB084982;TfB086206;TfB086586;TfB089997;TfB090743;TfB092580;TfB096124;TfB097790;TfB103605
GO:0046364	monosaccharide biosynthetic process	0.353381	TfA002653;TfA004308;TfA005537;TfA008466;TfA009081;TfA009802;TfA014415;TfA015160;TfA015259;TfA015317;TfA015329;TfA017929;TfA017943;TfA023807;TfA029277;TfA030001;TfA030012;TfA033062;TfA035445;TfA037426;TfA038343;TfA040194;TfA042460;TfA044790;TfA054262;TfB066326;TfB072955;TfB073522;TfB080666;TfB081986;TfB083844;TfB084438;TfB084560;TfB086993;TfB087482;TfB087676;TfB088736;TfB090476;TfB091182;TfB092340…
GO:2000377	regulation of reactive oxygen species metabolic process	0.357039	TfA001409;TfA005191;TfA006670;TfA010128;TfA015631;TfA022210;TfA029389;TfA043035;TfA049773;TfA051284;TfB068100;TfB071741;TfB072144;TfB076598;TfB077354;TfB079123;TfB084437;TfB085199;TfB090743;TfB092580;TfB097252;TfB097790
GO:0009826	unidimensional cell growth	0.357039	TfA000347;TfA000420;TfA000422;TfA002054;TfA002124;TfA002151;TfA002208;TfA003075;TfA005537;TfA007022;TfA011226;TfA012053;TfA013213;TfA013292;TfA017398;TfA017476;TfA019359;TfA019394;TfA020427;TfA022958;TfA023965;TfA024066;TfA024122;TfA024909;TfA030001;TfA030012;TfA033685;TfA034410;TfA036879;TfA037433;TfA039498;TfA043217;TfB066050;TfB067256;TfB070100;TfB070315;TfB072678;TfB074967;TfB075582;TfB076080…
GO:0006094	gluconeogenesis	0.357039	TfA004308;TfA005537;TfA008466;TfA009081;TfA009802;TfA014415;TfA015160;TfA015259;TfA015317;TfA015329;TfA017929;TfA017943;TfA023807;TfA029277;TfA030001;TfA030012;TfA033062;TfA035445;TfA037426;TfA038343;TfA040194;TfA042460;TfA044790;TfA054262;TfB073522;TfB080666;TfB081986;TfB083844;TfB084438;TfB084560;TfB086993;TfB087482;TfB087676;TfB088736;TfB090476;TfB091182;TfB092340;TfB093046;TfB093737;TfB095374…
GO:0043254	regulation of protein complex assembly	0.362048	TfA001555;TfA002863;TfA002897;TfA003075;TfA015751;TfA017508;TfA019035;TfA027349;TfA030001;TfA030012;TfA034248;TfA041106;TfA041258;TfA043575;TfA048977;TfA053391;TfB067725;TfB069830;TfB070100;TfB072603;TfB073562;TfB080109;TfB080836;TfB084560;TfB086289;TfB088891;TfB096606;TfB097783;TfB097894;TfB098921
GO:0010583	response to cyclopentenone	0.362572	TfA000412;TfA030457;TfA036496;TfA037242;TfA045941;TfB078272;TfB079840;TfB082399;TfB085360;TfB095316
GO:0009308	amine metabolic process	0.36364	TfA001008;TfA001409;TfA004050;TfA011303;TfA014684;TfA015631;TfA016367;TfA017415;TfA019856;TfA019944;TfA020115;TfA022521;TfA024909;TfA026082;TfA026970;TfA031575;TfA037590;TfA041422;TfA043691;TfA048809;TfA052454;TfA058752;TfA059532;TfB067386;TfB068782;TfB068799;TfB071294;TfB072274;TfB072387;TfB074264;TfB074297;TfB075359;TfB075368;TfB075868;TfB078031;TfB081141;TfB081143;TfB081298;TfB083359;TfB086288…
GO:0009624	response to nematode	0.365169	TfA003385;TfA005342;TfA012086;TfA012095;TfA019378;TfA024122;TfB086206
GO:0010304	PSII associated light-harvesting complex II catabolic process	0.365169	TfA005191;TfA008709;TfA012442;TfB068100;TfB080633;TfB081318;TfB092485
GO:0003333	amino acid transmembrane transport	0.368047	TfA003075;TfA004152;TfA004178;TfA004197;TfA009594;TfA010366;TfA015130;TfA016993;TfA017001;TfA017037;TfA017143;TfA028255;TfA029803;TfA036496;TfA046649;TfB065969;TfB066820;TfB066837;TfB068162;TfB070100;TfB072894;TfB076339;TfB088740;TfB090486;TfB103229
GO:0005996	monosaccharide metabolic process	0.370788	TfA000490;TfA002119;TfA002653;TfA002830;TfA004068;TfA004308;TfA005467;TfA005537;TfA006610;TfA006622;TfA007774;TfA008466;TfA009081;TfA009644;TfA009802;TfA011233;TfA011288;TfA014415;TfA014801;TfA015160;TfA015259;TfA015317;TfA015329;TfA015467;TfA016576;TfA017929;TfA017943;TfA018307;TfA022544;TfA023807;TfA024259;TfA029277;TfA030001;TfA030012;TfA033062;TfA035445;TfA037426;TfA038343;TfA040194;TfA042460…
GO:0010608	posttranscriptional regulation of gene expression	0.370788	TfA001085;TfA004735;TfA005191;TfA005547;TfA006368;TfA006561;TfA009440;TfA010626;TfA011805;TfA017585;TfA022046;TfA023492;TfA025154;TfA028245;TfA028545;TfA029072;TfA029277;TfA031473;TfA031719;TfA035448;TfA036690;TfA040874;TfA040879;TfA041258;TfA043352;TfA050239;TfA058389;TfB066762;TfB067784;TfB070488;TfB071078;TfB073406;TfB074418;TfB077336;TfB077624;TfB079217;TfB080698;TfB080865;TfB080867;TfB081141…
GO:0044106	cellular amine metabolic process	0.370788	TfA001008;TfA001409;TfA004050;TfA011303;TfA014684;TfA015631;TfA017415;TfA019944;TfA020115;TfA022521;TfA024909;TfA026082;TfA026970;TfA031575;TfA037590;TfA043691;TfA052454;TfA058752;TfA059532;TfB067386;TfB068782;TfB068799;TfB071294;TfB072274;TfB072387;TfB074264;TfB074297;TfB075359;TfB075368;TfB075868;TfB078031;TfB081141;TfB081143;TfB083359;TfB086288;TfB087223;TfB088083;TfB091737;TfB095200;TfB096963…
GO:0009310	amine catabolic process	0.370788	TfA001008;TfA019944;TfA026970;TfA031575;TfA037590;TfA043691;TfA058752;TfA059532;TfB068782;TfB068799;TfB071294;TfB072387;TfB074297;TfB078031;TfB083359;TfB091737;TfB095200;TfB102597
GO:0034754	cellular hormone metabolic process	0.370788	TfA011509;TfA014684;TfA019944;TfA031575;TfA041422;TfA043691;TfA048809;TfA051998;TfA058752;TfB076228;TfB081298;TfB084273;TfB091737;TfB092580;TfB093049;TfB096918;TfB099159;TfB099985
GO:0042402	cellular biogenic amine catabolic process	0.370788	TfA001008;TfA019944;TfA026970;TfA031575;TfA037590;TfA043691;TfA058752;TfA059532;TfB068782;TfB068799;TfB071294;TfB072387;TfB074297;TfB078031;TfB083359;TfB091737;TfB095200;TfB102597
GO:0006598	polyamine catabolic process	0.373111	TfA001008;TfA026970;TfA037590;TfA059532;TfB068782;TfB068799;TfB071294;TfB072387;TfB074297;TfB083359;TfB095200;TfB102597
GO:0010224	response to UV-B	0.373111	TfA002372;TfA019160;TfA028626;TfA034084;TfA049691;TfB075582;TfB077766;TfB086960;TfB090754;TfB098747;TfB100400;TfB101748
GO:0070482	response to oxygen levels	0.373111	TfA001409;TfA006670;TfA010128;TfA015631;TfB069866;TfB075116;TfB077555;TfB083938;TfB084437;TfB086842;TfB097740;TfB102233
GO:0044087	regulation of cellular component biogenesis	0.375483	TfA001555;TfA002863;TfA002897;TfA003075;TfA015751;TfA017508;TfA019035;TfA021289;TfA027349;TfA030001;TfA030012;TfA034248;TfA041106;TfA041258;TfA043575;TfA048977;TfA053391;TfB067725;TfB069830;TfB070100;TfB072603;TfB073562;TfB080109;TfB080836;TfB084560;TfB086289;TfB088891;TfB096606;TfB097783;TfB097894;TfB098921
GO:0051261	protein depolymerization	0.375948	TfA000420;TfA000422;TfA011226;TfA016948;TfA016983;TfA017508;TfB068667;TfB071653;TfB075000;TfB078451;TfB080836;TfB083009;TfB084025;TfB101972
GO:0006655	phosphatidylglycerol biosynthetic process	0.375948	TfA005191;TfA016077;TfA016087;TfA023506;TfA027736;TfA032094;TfA045300;TfA055619;TfB068100;TfB069504;TfB070690;TfB079638;TfB083488;TfB084332;TfB084343;TfB084833;TfB086091;TfB087036;TfB087125;TfB090078;TfB091968;TfB093271;TfB095718
GO:0046471	phosphatidylglycerol metabolic process	0.375948	TfA005191;TfA016077;TfA016087;TfA023506;TfA027736;TfA032094;TfA045300;TfA055619;TfB068100;TfB069504;TfB070690;TfB079638;TfB083488;TfB084332;TfB084343;TfB084833;TfB086091;TfB087036;TfB087125;TfB090078;TfB091968;TfB093271;TfB095718
GO:0007154	cell communication	0.383997	TfA000099;TfA000299;TfA000420;TfA000422;TfA000644;TfA000718;TfA001117;TfA001156;TfA001303;TfA001409;TfA001555;TfA002237;TfA002285;TfA002372;TfA002462;TfA002629;TfA002660;TfA003075;TfA003454;TfA003665;TfA003772;TfA004068;TfA004308;TfA004486;TfA005057;TfA005080;TfA005191;TfA005214;TfA005421;TfA005532;TfA006427;TfA006670;TfA006913;TfA006925;TfA007166;TfA008047;TfA008649;TfA009765;TfA010128;TfA010288…
GO:0044248	cellular catabolic process	0.384044	TfA000003;TfA000119;TfA000527;TfA000690;TfA000958;TfA001115;TfA001429;TfA001681;TfA001722;TfA002124;TfA002144;TfA002151;TfA002230;TfA002694;TfA002830;TfA002942;TfA003051;TfA003759;TfA004308;TfA004614;TfA005191;TfA005537;TfA005921;TfA005953;TfA006150;TfA006453;TfA006591;TfA006627;TfA007027;TfA007063;TfA007570;TfA007670;TfA007841;TfA008047;TfA008466;TfA008709;TfA009081;TfA009276;TfA009594;TfA009802…
GO:0072521	purine-containing compound metabolic process	0.388488	TfA000347;TfA000958;TfA001233;TfA001244;TfA002119;TfA002862;TfA002884;TfA003240;TfA003263;TfA003335;TfA004308;TfA004860;TfA005196;TfA006610;TfA006622;TfA006627;TfA006837;TfA006913;TfA007670;TfA008298;TfA008466;TfA009081;TfA012365;TfA013262;TfA013289;TfA013333;TfA014000;TfA014415;TfA014674;TfA015160;TfA015259;TfA015317;TfA015329;TfA016563;TfA019353;TfA019359;TfA019394;TfA020385;TfA021113;TfA021437…
GO:0006163	purine nucleotide metabolic process	0.389511	TfA000347;TfA000958;TfA001233;TfA001244;TfA002119;TfA002862;TfA002884;TfA003240;TfA003263;TfA003335;TfA004308;TfA005196;TfA006610;TfA006622;TfA006627;TfA006837;TfA006913;TfA007670;TfA008298;TfA008466;TfA009081;TfA012365;TfA014000;TfA014415;TfA014674;TfA015160;TfA015259;TfA015317;TfA015329;TfA019353;TfA019359;TfA019394;TfA020385;TfA021113;TfA021437;TfA022572;TfA022624;TfA023807;TfA024943;TfA029277…
GO:0021700	developmental maturation	0.389511	TfA000347;TfA000420;TfA000422;TfA001156;TfA001555;TfA002863;TfA003075;TfA004486;TfA005537;TfA006390;TfA006610;TfA006622;TfA006913;TfA010223;TfA011226;TfA012053;TfA015751;TfA017591;TfA019359;TfA019394;TfA019999;TfA020427;TfA020660;TfA022046;TfA024909;TfA025742;TfA027073;TfA027652;TfA028495;TfA030001;TfA030012;TfA034410;TfA035448;TfA037433;TfA039063;TfA041258;TfA043575;TfA052102;TfA056001;TfA058752…
GO:0032989	cellular component morphogenesis	0.390333	TfA000347;TfA000420;TfA000422;TfA001555;TfA002054;TfA002124;TfA002151;TfA002208;TfA002863;TfA002897;TfA003075;TfA005537;TfA006610;TfA006622;TfA007022;TfA011226;TfA012053;TfA013213;TfA013292;TfA015751;TfA017194;TfA017398;TfA017476;TfA019035;TfA019359;TfA019394;TfA020427;TfA022046;TfA022958;TfA023965;TfA024066;TfA024122;TfA024909;TfA028846;TfA030001;TfA030012;TfA031704;TfA033685;TfA034248;TfA034410…
GO:0055080	cation homeostasis	0.390333	TfA003385;TfA004308;TfA006150;TfA010901;TfA020114;TfA021999;TfA023017;TfA024122;TfA033998;TfA037853;TfA039835;TfA041353;TfA043828;TfA047363;TfB066194;TfB068782;TfB068799;TfB071303;TfB071525;TfB073480;TfB073933;TfB076734;TfB077216;TfB078903;TfB079529;TfB080390;TfB083845;TfB086206;TfB090828;TfB093555;TfB094864;TfB094990;TfB095609;TfB101250;TfB103210
GO:0019319	hexose biosynthetic process	0.391299	TfA004308;TfA005537;TfA008466;TfA009081;TfA009802;TfA014415;TfA015160;TfA015259;TfA015317;TfA015329;TfA017929;TfA017943;TfA023807;TfA029277;TfA030001;TfA030012;TfA033062;TfA035445;TfA037426;TfA038343;TfA040194;TfA042460;TfA044790;TfA054262;TfB073522;TfB080666;TfB081986;TfB083844;TfB084438;TfB084560;TfB086993;TfB087482;TfB087676;TfB088736;TfB090476;TfB091182;TfB092340;TfB093046;TfB093737;TfB095374…
GO:0040008	regulation of growth	0.391299	TfA000420;TfA000422;TfA001008;TfA002054;TfA002124;TfA002151;TfA004258;TfA005342;TfA005421;TfA006453;TfA010901;TfA012053;TfA013213;TfA013292;TfA013476;TfA015329;TfA015751;TfA017476;TfA020841;TfA022958;TfA023965;TfA024066;TfA024909;TfA025377;TfA031588;TfA032888;TfA033334;TfA033685;TfA038028;TfA043217;TfA047283;TfA060188;TfA060405;TfB066050;TfB071294;TfB071301;TfB073562;TfB075118;TfB077077;TfB078443…
GO:0044550	secondary metabolite biosynthetic process	0.391299	TfA000347;TfA005382;TfA005921;TfA005953;TfA009644;TfA014415;TfA019695;TfA022210;TfA022529;TfA022547;TfA023506;TfA028212;TfA029859;TfA034549;TfA035445;TfA042303;TfA047040;TfA049592;TfA049773;TfA051998;TfA052143;TfA058513;TfA058752;TfB066330;TfB067243;TfB068782;TfB068799;TfB071140;TfB071525;TfB071810;TfB072022;TfB072121;TfB072123;TfB072583;TfB074594;TfB074647;TfB074711;TfB075601;TfB076228;TfB076863…
GO:0008152	metabolic process	0.393347	TfA000003;TfA000049;TfA000075;TfA000099;TfA000119;TfA000122;TfA000131;TfA000148;TfA000150;TfA000151;TfA000179;TfA000187;TfA000242;TfA000261;TfA000281;TfA000282;TfA000336;TfA000343;TfA000347;TfA000367;TfA000378;TfA000407;TfA000412;TfA000490;TfA000527;TfA000530;TfA000546;TfA000573;TfA000600;TfA000605;TfA000620;TfA000625;TfA000636;TfA000644;TfA000659;TfA000690;TfA000718;TfA000813;TfA000826;TfA000881…
TfB093735;TfB093737;TfB093763;TfB093764;TfB093765;TfB093774;TfB093778;TfB093779;TfB093793;TfB093795;TfB093845;TfB093846;TfB093852;TfB093853;TfB093900;TfB093909;TfB093925;TfB093926;TfB093932;TfB093943;TfB093948;TfB093964;TfB093967;TfB093968;TfB093975;TfB093977;TfB093991;TfB093998;TfB094039;TfB094043;TfB094080;TfB094104;TfB094154;TfB094203;TfB094205;TfB094250;TfB094251;TfB094269;TfB094303;TfB094309…
GO:0019252	starch biosynthetic process	0.393347	TfA005191;TfA009654;TfA012442;TfA021933;TfA022012;TfA022210;TfA023506;TfA029859;TfA033465;TfA042303;TfA046962;TfA047040;TfA047093;TfA053292;TfA055619;TfB068390;TfB068622;TfB069914;TfB069959;TfB072123;TfB073232;TfB074345;TfB074896;TfB077076;TfB078584;TfB080855;TfB080952;TfB084833;TfB085006;TfB085013;TfB085016;TfB085199;TfB085863;TfB086091;TfB086652;TfB087125;TfB088359;TfB088639;TfB090623;TfB093271…
GO:0018208	peptidyl-proline modification	0.393347	TfA015993;TfA017619;TfA018439;TfA020021;TfA025996;TfA030719;TfA031164;TfA032315;TfA032559;TfA041776;TfB068442;TfB070689;TfB070992;TfB080970;TfB090743;TfB091681;TfB093046;TfB094824;TfB095439;TfB097790;TfB099081;TfB101140;TfB102925;TfB103064
GO:0042398	cellular modified amino acid biosynthetic process	0.393347	TfA001008;TfA010482;TfA013262;TfA013289;TfA013333;TfA017781;TfA032556;TfA037590;TfA059532;TfB066380;TfB066431;TfB068782;TfB068799;TfB071294;TfB072387;TfB074297;TfB075059;TfB076026;TfB076438;TfB083359;TfB085258;TfB095200;TfB096334;TfB102597
GO:0010017	red or far-red light signaling pathway	0.393347	TfA038379;TfA039743;TfA040663;TfA049691;TfA052857;TfB076049;TfB076288;TfB089392;TfB099113
GO:0015813	L-glutamate transport	0.393347	TfA015130;TfA016993;TfA017001;TfA017037;TfA017143;TfA036496;TfB072894;TfB076339;TfB103229
GO:0030091	protein repair	0.393347	TfA011121;TfA034549;TfA038059;TfA051804;TfB073886;TfB075869;TfB079792;TfB087331;TfB100993
GO:0042752	regulation of circadian rhythm	0.393347	TfA001520;TfA001574;TfA005359;TfA005475;TfB069869;TfB080102;TfB096011;TfB099874;TfB100742
GO:0071489	cellular response to red or far red light	0.393347	TfA038379;TfA039743;TfA040663;TfA049691;TfA052857;TfB076049;TfB076288;TfB089392;TfB099113
GO:0006909	phagocytosis	0.393347	TfA016993;TfA017001;TfA017037;TfA017143;TfB072894;TfB078611
GO:0015669	gas transport	0.393347	TfA016993;TfA017001;TfA017037;TfA017143;TfA052087;TfB072894
GO:0015671	oxygen transport	0.393347	TfA016993;TfA017001;TfA017037;TfA017143;TfA052087;TfB072894
GO:0060341	regulation of cellular localization	0.393347	TfA006913;TfA030001;TfA030012;TfA039063;TfB084560;TfB097565
GO:0009813	flavonoid biosynthetic process	0.401401	TfA002372;TfA009383;TfA016663;TfA019160;TfA021306;TfA028626;TfA033369;TfA034084;TfA035207;TfA045014;TfA048057;TfA049691;TfB066316;TfB068780;TfB068782;TfB068799;TfB072798;TfB073179;TfB075147;TfB076987;TfB077766;TfB082391;TfB084224;TfB087569;TfB090754;TfB094531;TfB096531;TfB097503;TfB097646;TfB099180;TfB100400;TfB101748;TfB103023
GO:0015849	organic acid transport	0.401401	TfA002531;TfA002570;TfA002582;TfA003075;TfA004148;TfA004152;TfA004178;TfA004197;TfA009594;TfA009644;TfA010366;TfA010756;TfA011288;TfA014283;TfA014437;TfA015130;TfA016950;TfA016993;TfA017001;TfA017037;TfA017143;TfA017645;TfA020740;TfA021398;TfA021723;TfA021732;TfA025679;TfA028255;TfA029803;TfA035517;TfA036496;TfA040613;TfA046649;TfA048057;TfA055052;TfA058513;TfB065969;TfB066820;TfB066837;TfB067526…
GO:0046942	carboxylic acid transport	0.401401	TfA002531;TfA002570;TfA002582;TfA003075;TfA004148;TfA004152;TfA004178;TfA004197;TfA009594;TfA009644;TfA010366;TfA010756;TfA011288;TfA014283;TfA014437;TfA015130;TfA016950;TfA016993;TfA017001;TfA017037;TfA017143;TfA017645;TfA020740;TfA021398;TfA021723;TfA021732;TfA025679;TfA028255;TfA029803;TfA035517;TfA036496;TfA040613;TfA046649;TfA048057;TfA055052;TfA058513;TfB065969;TfB066820;TfB066837;TfB067526…
GO:0032870	cellular response to hormone stimulus	0.403802	TfA000420;TfA000422;TfA001117;TfA001409;TfA002372;TfA003075;TfA003772;TfA004068;TfA004308;TfA004486;TfA005191;TfA006913;TfA006925;TfA010128;TfA010288;TfA012309;TfA012775;TfA013213;TfA013563;TfA014142;TfA014283;TfA015091;TfA015631;TfA017591;TfA019235;TfA019378;TfA020460;TfA022210;TfA022724;TfA025742;TfA026042;TfA026761;TfA027073;TfA029072;TfA029389;TfA029393;TfA030271;TfA032590;TfA032692;TfA032969…
GO:0065009	regulation of molecular function	0.405647	TfA000179;TfA001303;TfA001860;TfA002285;TfA002660;TfA003325;TfA006276;TfA006323;TfA006427;TfA013292;TfA014311;TfA018194;TfA018744;TfA019315;TfA019876;TfA019914;TfA019917;TfA021933;TfA022012;TfA022210;TfA023017;TfA023506;TfA027306;TfA027315;TfA027687;TfA027967;TfA028066;TfA028245;TfA028867;TfA029859;TfA030001;TfA030012;TfA031636;TfA033465;TfA034860;TfA038343;TfA040030;TfA042303;TfA042460;TfA042720…
GO:0010286	heat acclimation	0.409163	TfA002124;TfA002151;TfA002723;TfA002766;TfA002794;TfA023965;TfA042677;TfA043352;TfB088130;TfB088970;TfB090867
GO:0051716	cellular response to stimulus	0.413856	TfA000099;TfA000299;TfA000412;TfA000420;TfA000422;TfA000644;TfA000718;TfA001117;TfA001156;TfA001211;TfA001303;TfA001409;TfA001520;TfA001555;TfA001574;TfA002124;TfA002151;TfA002237;TfA002285;TfA002372;TfA002462;TfA002629;TfA002660;TfA003075;TfA003231;TfA003454;TfA003665;TfA003772;TfA004068;TfA004151;TfA004152;TfA004178;TfA004197;TfA004308;TfA004486;TfA005057;TfA005080;TfA005191;TfA005214;TfA005412…
GO:0046777	protein autophosphorylation	0.419272	TfA005467;TfA006610;TfA006622;TfA006913;TfA009440;TfA013213;TfA022958;TfA025425;TfA029859;TfA037853;TfA039063;TfA040060;TfA040874;TfA052143;TfA056001;TfA061336;TfB068252;TfB074854;TfB078725;TfB078935;TfB081297;TfB085863;TfB087031;TfB090897;TfB092487;TfB093261;TfB097565;TfB099337
GO:1901606	alpha-amino acid catabolic process	0.419272	TfA002694;TfA005191;TfA005921;TfA005953;TfA006453;TfA006591;TfA007063;TfA019944;TfA021351;TfA031575;TfA035445;TfA036396;TfA038476;TfA041583;TfA043691;TfA058752;TfB068100;TfB068507;TfB070690;TfB073342;TfB074111;TfB078031;TfB082242;TfB086245;TfB090235;TfB091737;TfB092296;TfB094309;TfB094331;TfB101936;TfB102409
GO:0016128	phytosteroid metabolic process	0.419976	TfA001008;TfA002208;TfA004258;TfA012053;TfA020489;TfA022808;TfA028966;TfA031588;TfA032789;TfA033334;TfA036037;TfA036396;TfA041659;TfA044591;TfB068754;TfB073562;TfB076099;TfB078878;TfB082399;TfB088845
GO:0016131	brassinosteroid metabolic process	0.419976	TfA001008;TfA002208;TfA004258;TfA012053;TfA020489;TfA022808;TfA028966;TfA031588;TfA032789;TfA033334;TfA036037;TfA036396;TfA041659;TfA044591;TfB068754;TfB073562;TfB076099;TfB078878;TfB082399;TfB088845
GO:0034470	ncRNA processing	0.419976	TfA001113;TfA003638;TfA005337;TfA005479;TfA008246;TfA008709;TfA011196;TfA015463;TfA015751;TfA015803;TfA016272;TfA016729;TfA017119;TfA017213;TfA017677;TfA022210;TfA023506;TfA027564;TfA028080;TfA028245;TfA029389;TfA029562;TfA029859;TfA030637;TfA032254;TfA034549;TfA036690;TfA039855;TfA040600;TfA042303;TfA042584;TfA042973;TfA044720;TfA047777;TfA048120;TfA049592;TfA049773;TfA050271;TfA050927;TfA051804…
GO:0043933	macromolecular complex subunit organization	0.419976	TfA000420;TfA000422;TfA000958;TfA001085;TfA001156;TfA001555;TfA002124;TfA002151;TfA002230;TfA002863;TfA002878;TfA002897;TfA003075;TfA003157;TfA003437;TfA003526;TfA004258;TfA004308;TfA004459;TfA004735;TfA005537;TfA005547;TfA006368;TfA006561;TfA007027;TfA007063;TfA007570;TfA008047;TfA008581;TfA008709;TfA008788;TfA009090;TfA009171;TfA009322;TfA009778;TfA009786;TfA009826;TfA009863;TfA010405;TfA010626…
GO:0071495	cellular response to endogenous stimulus	0.419976	TfA000420;TfA000422;TfA001117;TfA001409;TfA002372;TfA003075;TfA003772;TfA004068;TfA004308;TfA004486;TfA005191;TfA006913;TfA006925;TfA010128;TfA010288;TfA012309;TfA012775;TfA013213;TfA013563;TfA014142;TfA014283;TfA015091;TfA015631;TfA017591;TfA019235;TfA019378;TfA020460;TfA022210;TfA022724;TfA025742;TfA026042;TfA026761;TfA027073;TfA029072;TfA029389;TfA029393;TfA030271;TfA032590;TfA032692;TfA032969…
GO:0043094	cellular metabolic compound salvage	0.419976	TfA000958;TfA004308;TfA006279;TfA006837;TfA006877;TfA007027;TfA007980;TfA008026;TfA008031;TfA011200;TfA015246;TfA015259;TfA015317;TfA016576;TfA017167;TfA020067;TfA020631;TfA021437;TfA021840;TfA021889;TfA029295;TfA031704;TfA034316;TfA034483;TfA035561;TfA036805;TfA038244;TfA039177;TfA039379;TfA047040;TfA051781;TfA056598;TfA056652;TfB067213;TfB068100;TfB071055;TfB072239;TfB077698;TfB077822;TfB080775…
GO:0019395	fatty acid oxidation	0.419976	TfA000690;TfA001429;TfA002124;TfA002151;TfA007570;TfA008047;TfA009594;TfA012775;TfA012862;TfA017591;TfA019047;TfA023004;TfA023965;TfA027652;TfA032692;TfB066499;TfB068100;TfB069651;TfB070358;TfB077058;TfB078211;TfB078731;TfB082242;TfB087646;TfB087754;TfB088761;TfB089861;TfB090435;TfB094203;TfB094331;TfB094794;TfB095348;TfB096011;TfB102352;TfB103544
GO:0009893	positive regulation of metabolic process	0.419976	TfA001620;TfA001860;TfA002054;TfA002660;TfA004735;TfA005191;TfA006368;TfA006427;TfA008709;TfA009115;TfA009440;TfA013292;TfA014311;TfA015751;TfA018194;TfA018744;TfA019315;TfA019876;TfA019914;TfA019917;TfA021933;TfA022012;TfA022210;TfA023017;TfA023244;TfA023506;TfA024909;TfA027687;TfA028245;TfA028545;TfA028867;TfA029124;TfA029859;TfA030001;TfA030012;TfA030637;TfA031174;TfA031473;TfA031636;TfA033465…
GO:0071214	cellular response to abiotic stimulus	0.419976	TfA008047;TfA010901;TfA015993;TfA026042;TfA028095;TfA029859;TfA038059;TfA038379;TfA039743;TfA040663;TfA045941;TfA049691;TfA052857;TfB066288;TfB073232;TfB076049;TfB076288;TfB078725;TfB084569;TfB087031;TfB088761;TfB089392;TfB090251;TfB090253;TfB096011;TfB099113
GO:0001736	establishment of planar polarity	0.419976	TfA003075;TfA030001;TfA030012;TfB070100;TfB084560
GO:0001738	morphogenesis of a polarized epithelium	0.419976	TfA003075;TfA030001;TfA030012;TfB070100;TfB084560
GO:0001763	morphogenesis of a branching structure	0.419976	TfA025377;TfA058513;TfB067014;TfB071140;TfB091281
GO:0006505	GPI anchor metabolic process	0.419976	TfA000659;TfA007022;TfA050732;TfB091435;TfB100551
GO:0006564	L-serine biosynthetic process	0.419976	TfA002750;TfA010203;TfA056377;TfB091231;TfB101169
GO:0007019	microtubule depolymerization	0.419976	TfA000420;TfA000422;TfA011226;TfB083009;TfB101972
GO:0007164	establishment of tissue polarity	0.419976	TfA003075;TfA030001;TfA030012;TfB070100;TfB084560
GO:0009687	abscisic acid metabolic process	0.419976	TfA039029;TfA043035;TfA057326;TfB085774;TfB097669
GO:0009688	abscisic acid biosynthetic process	0.419976	TfA039029;TfA043035;TfA057326;TfB085774;TfB097669
GO:0009896	positive regulation of catabolic process	0.419976	TfA001620;TfA002054;TfA029124;TfB097514;TfB098239
GO:0010107	potassium ion import	0.419976	TfA026042;TfA035538;TfB066288;TfB079864;TfB094368
GO:0010206	photosystem II repair	0.419976	TfA011121;TfA034549;TfA051804;TfB079792;TfB087331
GO:0010223	secondary shoot formation	0.419976	TfA025377;TfA058513;TfB067014;TfB071140;TfB091281
GO:0010252	auxin homeostasis	0.419976	TfA000420;TfA000422;TfA015246;TfB076556;TfB100808
GO:0010346	shoot axis formation	0.419976	TfA025377;TfA058513;TfB067014;TfB071140;TfB091281
GO:0019432	triglyceride biosynthetic process	0.419976	TfB072144;TfB076598;TfB077354;TfB079123;TfB097252
GO:0031114	regulation of microtubule depolymerization	0.419976	TfA000420;TfA000422;TfA011226;TfB083009;TfB101972
GO:0035435	phosphate ion transmembrane transport	0.419976	TfA047420;TfB072121;TfB083607;TfB091582;TfB100540
GO:0043242	negative regulation of protein complex disassembly	0.419976	TfA011226;TfA017508;TfB080836;TfB083009;TfB101972
GO:0043288	apocarotenoid metabolic process	0.419976	TfA039029;TfA043035;TfA057326;TfB085774;TfB097669
GO:0043289	apocarotenoid biosynthetic process	0.419976	TfA039029;TfA043035;TfA057326;TfB085774;TfB097669
GO:0051494	negative regulation of cytoskeleton organization	0.419976	TfA011226;TfA017508;TfB080836;TfB083009;TfB101972
GO:1901880	negative regulation of protein depolymerization	0.419976	TfA011226;TfA017508;TfB080836;TfB083009;TfB101972
GO:1902644	tertiary alcohol metabolic process	0.419976	TfA039029;TfA043035;TfA057326;TfB085774;TfB097669
GO:1902645	tertiary alcohol biosynthetic process	0.419976	TfA039029;TfA043035;TfA057326;TfB085774;TfB097669
GO:0030154	cell differentiation	0.421433	TfA000347;TfA000420;TfA000422;TfA001555;TfA002208;TfA002863;TfA002897;TfA003075;TfA005537;TfA006390;TfA006610;TfA006622;TfA006913;TfA007022;TfA007918;TfA010223;TfA011226;TfA012053;TfA013443;TfA015751;TfA015976;TfA017476;TfA017591;TfA019035;TfA019359;TfA019394;TfA019999;TfA020427;TfA022046;TfA022958;TfA023017;TfA023506;TfA024122;TfA024909;TfA025742;TfA026444;TfA027652;TfA028245;TfA028361;TfA028846…
GO:0016126	sterol biosynthetic process	0.42356	TfA000347;TfA000659;TfA001008;TfA002208;TfA004221;TfA004258;TfA007022;TfA012053;TfA016992;TfA022808;TfA026058;TfA028966;TfA031588;TfA033334;TfA035517;TfA036037;TfA036396;TfA042503;TfA042531;TfA044591;TfA046649;TfB069504;TfB071810;TfB071838;TfB071864;TfB073562;TfB075229;TfB076099;TfB076228;TfB077077;TfB078878;TfB081780;TfB082399;TfB084273;TfB085003;TfB096918;TfB097592;TfB099159;TfB099985
GO:0010101	post-embryonic root morphogenesis	0.42356	TfA003075;TfA030001;TfA030012;TfA043691;TfB070100;TfB072058;TfB082399;TfB084560
GO:0010102	lateral root morphogenesis	0.42356	TfA003075;TfA030001;TfA030012;TfA043691;TfB070100;TfB072058;TfB082399;TfB084560
GO:0043243	positive regulation of protein complex disassembly	0.42356	TfA000420;TfA000422;TfA004735;TfA006368;TfA031473;TfB083452;TfB086372;TfB098983
GO:1901419	regulation of response to alcohol	0.42356	TfA014283;TfA022724;TfA030271;TfB071741;TfB083175;TfB093471;TfB099869;TfB103272
GO:0071478	cellular response to radiation	0.426466	TfA010901;TfA029859;TfA038379;TfA039743;TfA040663;TfA049691;TfA052857;TfB076049;TfB076288;TfB078725;TfB087031;TfB089392;TfB090251;TfB090253;TfB096011;TfB099113
GO:0071482	cellular response to light stimulus	0.426466	TfA010901;TfA029859;TfA038379;TfA039743;TfA040663;TfA049691;TfA052857;TfB076049;TfB076288;TfB078725;TfB087031;TfB089392;TfB090251;TfB090253;TfB096011;TfB099113
GO:0048522	positive regulation of cellular process	0.426466	TfA000420;TfA000422;TfA001555;TfA002230;TfA002863;TfA002897;TfA003075;TfA004151;TfA004486;TfA004735;TfA005191;TfA006368;TfA008709;TfA009115;TfA009440;TfA012067;TfA012156;TfA013292;TfA014311;TfA015751;TfA018194;TfA018744;TfA019035;TfA019047;TfA019315;TfA019876;TfA019914;TfA019917;TfA022046;TfA023017;TfA023244;TfA023506;TfA024909;TfA027349;TfA027687;TfA028245;TfA028361;TfA028545;TfA028867;TfA029124…
GO:0010638	positive regulation of organelle organization	0.432923	TfA000420;TfA000422;TfA001555;TfA002863;TfA002897;TfA003075;TfA004151;TfA015751;TfA019035;TfA019047;TfA022046;TfA027349;TfA030001;TfA030012;TfA034248;TfA041106;TfA041258;TfA043575;TfA048977;TfA053391;TfB067725;TfB069830;TfB070100;TfB072603;TfB073562;TfB080109;TfB084560;TfB086289;TfB088891;TfB096606;TfB097783;TfB097894;TfB098921
GO:0032268	regulation of cellular protein metabolic process	0.432923	TfA000179;TfA001085;TfA001303;TfA002285;TfA004735;TfA005191;TfA005547;TfA006368;TfA006561;TfA008709;TfA009440;TfA010626;TfA011805;TfA013292;TfA014311;TfA017585;TfA018194;TfA018744;TfA019315;TfA019876;TfA019914;TfA019917;TfA022046;TfA022210;TfA023492;TfA025154;TfA026040;TfA027315;TfA027687;TfA028066;TfA028245;TfA028545;TfA028867;TfA029277;TfA029389;TfA029859;TfA030637;TfA031473;TfA031636;TfA031719…
GO:0015980	energy derivation by oxidation of organic compounds	0.434937	TfA000099;TfA000958;TfA009644;TfA012555;TfA012581;TfA013666;TfA018257;TfA021437;TfA026916;TfA026972;TfA027652;TfA029367;TfA034316;TfA034504;TfA038498;TfA039177;TfA043673;TfA043694;TfA047040;TfA048401;TfA051551;TfA054538;TfB068100;TfB068776;TfB069914;TfB071651;TfB072022;TfB073458;TfB074711;TfB074797;TfB074896;TfB077578;TfB081575;TfB088359;TfB090526;TfB090597;TfB090927;TfB091244;TfB093998;TfB095301
GO:0006873	cellular ion homeostasis	0.436648	TfA003385;TfA010901;TfA020114;TfA023017;TfA024122;TfA033998;TfA037853;TfA039835;TfA041353;TfA043828;TfA047363;TfB066194;TfB068782;TfB068799;TfB071303;TfB071525;TfB073480;TfB076734;TfB077216;TfB079529;TfB086206;TfB090828;TfB093555;TfB094864;TfB098507;TfB102728;TfB103210
GO:0008202	steroid metabolic process	0.441892	TfA000347;TfA000659;TfA001008;TfA002208;TfA004221;TfA004258;TfA007022;TfA010167;TfA012053;TfA012343;TfA016992;TfA020489;TfA022808;TfA026058;TfA028966;TfA031588;TfA032789;TfA033334;TfA035517;TfA036037;TfA036396;TfA041659;TfA042503;TfA042531;TfA044591;TfA046649;TfB068754;TfB069504;TfB071810;TfB071838;TfB071864;TfB073562;TfB075229;TfB076099;TfB076228;TfB077077;TfB078878;TfB080277;TfB081780;TfB082399…
GO:0009615	response to virus	0.441892	TfA011602;TfA020548;TfA022046;TfA022521;TfA036690;TfA038986;TfA046931;TfB067784;TfB071078;TfB077336;TfB077624;TfB078560;TfB080867;TfB081141;TfB081143;TfB081947;TfB084049;TfB086288;TfB087066
GO:0002252	immune effector process	0.441892	TfA011602;TfA020548;TfA022046;TfA022521;TfA036690;TfA038986;TfA043691;TfA046931;TfA047164;TfB065950;TfB067784;TfB071078;TfB077336;TfB077624;TfB078560;TfB080867;TfB081141;TfB081143;TfB081947;TfB084049;TfB084179;TfB086206;TfB086288;TfB087066;TfB098747
GO:0030003	cellular cation homeostasis	0.441892	TfA003385;TfA010901;TfA020114;TfA023017;TfA024122;TfA033998;TfA037853;TfA039835;TfA041353;TfA043828;TfA047363;TfB066194;TfB068782;TfB068799;TfB071303;TfB071525;TfB073480;TfB076734;TfB077216;TfB079529;TfB086206;TfB090828;TfB093555;TfB094864;TfB103210
GO:0000959	mitochondrial RNA metabolic process	0.441892	TfA025877;TfA027783;TfB078234;TfB084744
GO:0009819	drought recovery	0.441892	TfA000420;TfA000422;TfB088199;TfB101461
GO:0015866	ADP transport	0.441892	TfA001429;TfA036678;TfA054117;TfB068330
GO:0031647	regulation of protein stability	0.441892	TfA011226;TfA041353;TfB083009;TfB101972
GO:0045732	positive regulation of protein catabolic process	0.441892	TfA001620;TfA002054;TfB097514;TfB098239
GO:0048235	pollen sperm cell differentiation	0.441892	TfA022046;TfB070276;TfB071165;TfB094701
GO:0050821	protein stabilization	0.441892	TfA011226;TfA041353;TfB083009;TfB101972
GO:0009062	fatty acid catabolic process	0.441892	TfA000690;TfA001115;TfA001429;TfA002124;TfA002151;TfA007570;TfA008047;TfA009276;TfA009594;TfA012775;TfA012862;TfA017591;TfA017606;TfA019047;TfA019851;TfA023004;TfA023965;TfA027652;TfA029393;TfA032692;TfA037433;TfB066499;TfB067281;TfB068100;TfB069651;TfB070358;TfB077058;TfB078731;TfB082242;TfB083952;TfB087646;TfB087754;TfB088761;TfB089861;TfB090435;TfB094203;TfB094331;TfB094794;TfB095348;TfB096011…
GO:0043085	positive regulation of catalytic activity	0.441892	TfA001860;TfA002660;TfA006427;TfA013292;TfA014311;TfA018194;TfA018744;TfA019315;TfA019876;TfA019914;TfA019917;TfA021933;TfA022012;TfA022210;TfA023017;TfA023506;TfA027687;TfA028867;TfA029859;TfA030001;TfA030012;TfA031636;TfA033465;TfA040030;TfA042303;TfA043575;TfA046962;TfA047040;TfA047363;TfA049592;TfA049773;TfA050271;TfA058436;TfB066497;TfB066960;TfB068100;TfB069486;TfB069959;TfB070781;TfB072123…
GO:0044093	positive regulation of molecular function	0.441892	TfA001860;TfA002660;TfA006427;TfA013292;TfA014311;TfA018194;TfA018744;TfA019315;TfA019876;TfA019914;TfA019917;TfA021933;TfA022012;TfA022210;TfA023017;TfA023506;TfA027687;TfA028867;TfA029859;TfA030001;TfA030012;TfA031636;TfA033465;TfA040030;TfA042303;TfA043575;TfA046962;TfA047040;TfA047363;TfA049592;TfA049773;TfA050271;TfA058436;TfB066497;TfB066960;TfB068100;TfB069486;TfB069959;TfB070781;TfB072123…
GO:0007017	microtubule-based process	0.441892	TfA000412;TfA000420;TfA000422;TfA003157;TfA004258;TfA005537;TfA011226;TfA017857;TfA017897;TfA017929;TfA017943;TfA027687;TfA029031;TfA031588;TfA033062;TfA033334;TfA036396;TfA037152;TfA037558;TfA038028;TfA039074;TfA046962;TfA057215;TfA058558;TfA061578;TfA062929;TfB066049;TfB066112;TfB066120;TfB069993;TfB070248;TfB073562;TfB074074;TfB074345;TfB078443;TfB080177;TfB080858;TfB081365;TfB081674;TfB082138…
GO:0010374	stomatal complex development	0.441892	TfA005421;TfA013443;TfA022210;TfA027073;TfA029389;TfA029859;TfA030637;TfA038028;TfA047456;TfA050271;TfA057326;TfA059253;TfA061502;TfB068100;TfB068390;TfB069204;TfB070042;TfB075582;TfB076685;TfB080177;TfB080952;TfB080995;TfB085006;TfB085016;TfB085228;TfB086671;TfB090743;TfB091538;TfB094303;TfB095377;TfB096756;TfB097790
GO:0051656	establishment of organelle localization	0.441892	TfA008246;TfA008709;TfA009654;TfA023104;TfA023244;TfA023506;TfA028245;TfA029389;TfA029859;TfA030001;TfA030012;TfA030637;TfA034726;TfA039074;TfA055619;TfB066820;TfB066837;TfB068100;TfB070796;TfB077624;TfB078725;TfB081318;TfB084560;TfB084833;TfB084881;TfB088359;TfB090235;TfB090743;TfB092055;TfB097790;TfB098201;TfB101936
GO:0006521	regulation of cellular amino acid metabolic process	0.441892	TfA001409;TfA014684;TfA015631;TfA024909;TfB081141;TfB081143;TfB086288
GO:0006714	sesquiterpenoid metabolic process	0.441892	TfA039029;TfA043035;TfA057326;TfA058513;TfB067014;TfB085774;TfB097669
GO:0006885	regulation of pH	0.441892	TfA021999;TfB073933;TfB080390;TfB083845;TfB094990;TfB095609;TfB101250
GO:0009787	regulation of abscisic acid-activated signaling pathway	0.441892	TfA014283;TfA022724;TfA030271;TfB071741;TfB093471;TfB099869;TfB103272
GO:0033238	regulation of cellular amine metabolic process	0.441892	TfA001409;TfA014684;TfA015631;TfA024909;TfB081141;TfB081143;TfB086288
GO:0046164	alcohol catabolic process	0.441892	TfA022636;TfB074647;TfB078661;TfB084934;TfB087461;TfB097337;TfB097545
GO:0009636	response to toxic substance	0.441892	TfA003231;TfA024214;TfA041583;TfB067264;TfB068252;TfB069721;TfB074549;TfB078584;TfB090251;TfB090253;TfB093470;TfB094821;TfB098747
GO:0000025	maltose catabolic process	0.441892	TfB074896;TfB093998
GO:0000963	mitochondrial RNA processing	0.441892	TfA025877;TfB084744
GO:0001881	receptor recycling	0.441892	TfA038244;TfB087766
GO:0002240	response to molecule of oomycetes origin	0.441892	TfA001409;TfA015631
GO:0006067	ethanol metabolic process	0.441892	TfB097331;TfB100086
GO:0006069	ethanol oxidation	0.441892	TfB097331;TfB100086
GO:0006104	succinyl-CoA metabolic process	0.441892	TfA001244;TfB095301
GO:0006105	succinate metabolic process	0.441892	TfA007063;TfB095301
GO:0006116	NADH oxidation	0.441892	TfA009644;TfB074711
GO:0006127	glycerophosphate shuttle	0.441892	TfA009644;TfB074711
GO:0006427	histidyl-tRNA aminoacylation	0.441892	TfA018211;TfA018217
GO:0006513	protein monoubiquitination	0.441892	TfA012862;TfB090435
GO:0006734	NADH metabolic process	0.441892	TfA009644;TfB074711
GO:0006809	nitric oxide biosynthetic process	0.441892	TfA035221;TfB085354
GO:0006884	cell volume homeostasis	0.441892	TfA017226;TfA050129
GO:0008614	pyridoxine metabolic process	0.441892	TfA056652;TfB072583
GO:0008615	pyridoxine biosynthetic process	0.441892	TfA056652;TfB072583
GO:0009594	detection of nutrient	0.441892	TfA004068;TfB076577
GO:0009870	defense response signaling pathway, resistance gene-dependent	0.441892	TfA028654;TfB100724
GO:0009959	negative gravitropism	0.441892	TfA009322;TfA041012
GO:0010187	negative regulation of seed germination	0.441892	TfB078898;TfB095213
GO:0010371	regulation of gibberellin biosynthetic process	0.441892	TfB094154;TfB096750
GO:0010378	temperature compensation of the circadian clock	0.441892	TfA005359;TfA005475
GO:0010477	response to sulfur dioxide	0.441892	TfA008655;TfA008684
GO:0010478	chlororespiration	0.441892	TfA038498;TfB074797
GO:0010501	RNA secondary structure unwinding	0.441892	TfA023807;TfB084438
GO:0010602	regulation of 1-aminocyclopropane-1-carboxylate metabolic process	0.441892	TfA001409;TfA015631
GO:0010618	aerenchyma formation	0.441892	TfA001409;TfA015631
GO:0015805	S-adenosyl-L-methionine transport	0.441892	TfB066820;TfB066837
GO:0019295	coenzyme M biosynthetic process	0.441892	TfA043352;TfB090867
GO:0019296	coenzyme M metabolic process	0.441892	TfA043352;TfB090867
GO:0019419	sulfate reduction	0.441892	TfA011010;TfA011089
GO:0030417	nicotianamine metabolic process	0.441892	TfA020115;TfB096963
GO:0030418	nicotianamine biosynthetic process	0.441892	TfA020115;TfB096963
GO:0033388	putrescine biosynthetic process from arginine	0.441892	TfA004050;TfB088083
GO:0033530	raffinose metabolic process	0.441892	TfB066466;TfB092771
GO:0033587	shikimate biosynthetic process	0.441892	TfB072022;TfB083364
GO:0034484	raffinose catabolic process	0.441892	TfB066466;TfB092771
GO:0043112	receptor metabolic process	0.441892	TfA038244;TfB087766
GO:0043266	regulation of potassium ion transport	0.441892	TfA020427;TfB079081
GO:0045022	early endosome to late endosome transport	0.441892	TfB086066;TfB093027
GO:0045324	late endosome to vacuole transport	0.441892	TfA024245;TfA041012
GO:0045926	negative regulation of growth	0.441892	TfA002054;TfB097514
GO:0046209	nitric oxide metabolic process	0.441892	TfA035221;TfB085354
GO:0046620	regulation of organ growth	0.441892	TfA002054;TfB097514
GO:0046621	negative regulation of organ growth	0.441892	TfA002054;TfB097514
GO:0048640	negative regulation of developmental growth	0.441892	TfA002054;TfB097514
GO:0051211	anisotropic cell growth	0.441892	TfA019027;TfA019564
GO:0051297	centrosome organization	0.441892	TfA029031;TfA058558
GO:0055075	potassium ion homeostasis	0.441892	TfB094864;TfB101250
GO:0072351	tricarboxylic acid biosynthetic process	0.441892	TfA020115;TfB096963
GO:0080183	response to photooxidative stress	0.441892	TfA002144;TfB088130
GO:0090391	granum assembly	0.441892	TfB084332;TfB084343
GO:1901962	S-adenosyl-L-methionine transmembrane transport	0.441892	TfB066820;TfB066837
GO:0015800	acidic amino acid transport	0.441892	TfA015130;TfA016993;TfA017001;TfA017037;TfA017143;TfA036496;TfB072894;TfB076339;TfB103229
GO:0009074	aromatic amino acid family catabolic process	0.441892	TfA005921;TfA005953;TfA019944;TfA031575;TfA043691;TfA058752;TfB078031;TfB082242;TfB091737;TfB094309;TfB094331
GO:0034250	positive regulation of cellular amide metabolic process	0.441892	TfA004735;TfA006368;TfA009440;TfA031473;TfA040874;TfA058389;TfB073406;TfB083452;TfB086372;TfB095810;TfB098983
GO:0042335	cuticle development	0.441892	TfA005231;TfA005382;TfA037540;TfA037546;TfB070276;TfB071165;TfB076871;TfB080642;TfB086245;TfB094811;TfB100862
GO:0045727	positive regulation of translation	0.441892	TfA004735;TfA006368;TfA009440;TfA031473;TfA040874;TfA058389;TfB073406;TfB083452;TfB086372;TfB095810;TfB098983
GO:0001408	guanine nucleotide transport	0.441892	TfA030001;TfA030012;TfB084560
GO:0006848	pyruvate transport	0.441892	TfB072123;TfB072819;TfB091244
GO:0006903	vesicle targeting	0.441892	TfA030001;TfA030012;TfB084560
GO:0007026	negative regulation of microtubule depolymerization	0.441892	TfA011226;TfB083009;TfB101972
GO:0009635	response to herbicide	0.441892	TfA024214;TfB068252;TfB074549
GO:0009647	skotomorphogenesis	0.441892	TfA001520;TfA001574;TfB100742
GO:0009652	thigmotropism	0.441892	TfB078077;TfB080268;TfB089047
GO:0010104	regulation of ethylene-activated signaling pathway	0.441892	TfA001409;TfA015631;TfA019235
GO:0010257	NADH dehydrogenase complex assembly	0.441892	TfA030778;TfB080855;TfB087547
GO:0010274	hydrotropism	0.441892	TfA030001;TfA030012;TfB084560
GO:0015713	phosphoglycerate transport	0.441892	TfA002531;TfA002570;TfA002582
GO:0016123	xanthophyll biosynthetic process	0.441892	TfB085774;TfB093271;TfB097669
GO:0019478	D-amino acid catabolic process	0.441892	TfA035445;TfA041583;TfB092296
GO:0031111	negative regulation of microtubule polymerization or depolymerization	0.441892	TfA011226;TfB083009;TfB101972
GO:0032509	endosome transport via multivesicular body sorting pathway	0.441892	TfA030001;TfA030012;TfB084560
GO:0046352	disaccharide catabolic process	0.441892	TfA033640;TfB074896;TfB093998
GO:0046890	regulation of lipid biosynthetic process	0.441892	TfB089442;TfB094154;TfB096750
GO:0048199	vesicle targeting, to, from or within Golgi	0.441892	TfA030001;TfA030012;TfB084560
GO:0048209	regulation of vesicle targeting, to, from or within Golgi	0.441892	TfA030001;TfA030012;TfB084560
GO:0048317	seed morphogenesis	0.441892	TfB075221;TfB077993;TfB088352
GO:0048586	regulation of long-day photoperiodism, flowering	0.441892	TfA005359;TfA005475;TfA009115
GO:0051182	coenzyme transport	0.441892	TfB066820;TfB066837;TfB091610
GO:0070297	regulation of phosphorelay signal transduction system	0.441892	TfA001409;TfA015631;TfA019235
GO:0072529	pyrimidine-containing compound catabolic process	0.441892	TfA023004;TfA045138;TfA063308
GO:1901401	regulation of tetrapyrrole metabolic process	0.441892	TfA039743;TfA055839;TfB078584
GO:1903790	guanine nucleotide transmembrane transport	0.441892	TfA030001;TfA030012;TfB084560
GO:2000028	regulation of photoperiodism, flowering	0.441892	TfA005359;TfA005475;TfA009115
GO:0071396	cellular response to lipid	0.44729	TfA001117;TfA004068;TfA004486;TfA006913;TfA010288;TfA013213;TfA014283;TfA020460;TfA022724;TfA026042;TfA029393;TfA030271;TfA039063;TfA043840;TfA045941;TfB066288;TfB066326;TfB068275;TfB071446;TfB071741;TfB075582;TfB076577;TfB077354;TfB078935;TfB079123;TfB080923;TfB083175;TfB086524;TfB093471;TfB094565;TfB096471;TfB097565;TfB099869;TfB103272
GO:0006865	amino acid transport	0.447737	TfA003075;TfA004148;TfA004152;TfA004178;TfA004197;TfA009594;TfA009644;TfA010366;TfA010756;TfA011288;TfA014283;TfA015130;TfA016950;TfA016993;TfA017001;TfA017037;TfA017143;TfA020740;TfA021398;TfA021723;TfA021732;TfA028255;TfA029803;TfA036496;TfA040613;TfA046649;TfA048057;TfA058513;TfB065969;TfB066820;TfB066837;TfB067526;TfB068162;TfB068888;TfB070100;TfB072894;TfB073670;TfB073752;TfB074711;TfB076339…
GO:0043207	response to external biotic stimulus	0.450653	TfA001409;TfA002230;TfA003385;TfA004486;TfA005191;TfA005342;TfA005421;TfA006610;TfA006622;TfA006670;TfA007340;TfA007427;TfA009115;TfA009922;TfA009947;TfA010128;TfA011288;TfA011509;TfA011602;TfA012086;TfA012095;TfA012475;TfA012501;TfA013288;TfA014309;TfA015631;TfA016729;TfA016993;TfA017001;TfA017037;TfA017143;TfA017310;TfA017398;TfA019315;TfA019378;TfA019444;TfA019793;TfA020114;TfA020428;TfA020548…
GO:0051707	response to other organism	0.450653	TfA001409;TfA002230;TfA003385;TfA004486;TfA005191;TfA005342;TfA005421;TfA006610;TfA006622;TfA006670;TfA007340;TfA007427;TfA009115;TfA009922;TfA009947;TfA010128;TfA011288;TfA011509;TfA011602;TfA012086;TfA012095;TfA012475;TfA012501;TfA013288;TfA014309;TfA015631;TfA016729;TfA016993;TfA017001;TfA017037;TfA017143;TfA017310;TfA017398;TfA019315;TfA019378;TfA019444;TfA019793;TfA020114;TfA020428;TfA020548…
GO:0035303	regulation of dephosphorylation	0.453813	TfA001303;TfA002285;TfA008709;TfA022210;TfA026040;TfA028245;TfA029389;TfA029859;TfA030637;TfA034549;TfA042973;TfA051804;TfB066820;TfB066837;TfB068100;TfB070690;TfB070796;TfB071346;TfB071741;TfB077624;TfB079792;TfB084613;TfB084881;TfB085972;TfB088701;TfB090584;TfB090743;TfB093626;TfB097790;TfB100794;TfB103210
GO:0035304	regulation of protein dephosphorylation	0.453813	TfA001303;TfA002285;TfA008709;TfA022210;TfA026040;TfA028245;TfA029389;TfA029859;TfA030637;TfA034549;TfA042973;TfA051804;TfB066820;TfB066837;TfB068100;TfB070690;TfB070796;TfB071346;TfB071741;TfB077624;TfB079792;TfB084613;TfB084881;TfB085972;TfB088701;TfB090584;TfB090743;TfB093626;TfB097790;TfB100794;TfB103210
GO:0006643	membrane lipid metabolic process	0.461091	TfA000636;TfA000659;TfA004221;TfA007022;TfA007570;TfA008047;TfA026042;TfA026058;TfA032708;TfA038059;TfA042503;TfA042531;TfA045941;TfA046649;TfA050732;TfB066288;TfB069866;TfB071838;TfB075116;TfB077105;TfB077118;TfB077555;TfB083237;TfB083938;TfB084779;TfB086842;TfB088761;TfB088845;TfB091435;TfB092211;TfB092737;TfB093795;TfB097740;TfB100551;TfB102233
GO:0044706	multi-multicellular organism process	0.464688	TfA000420;TfA000422;TfA002208;TfA006610;TfA006622;TfA007022;TfA016993;TfA017001;TfA017037;TfA017143;TfA017476;TfA019903;TfA022958;TfA024122;TfA029172;TfA034284;TfA036879;TfA037433;TfA039498;TfB066916;TfB070315;TfB072678;TfB072894;TfB074967;TfB076080;TfB077336;TfB077578;TfB077921;TfB079081;TfB079840;TfB081041;TfB081895;TfB083764;TfB088184;TfB089108;TfB090668;TfB092652;TfB093555;TfB093967;TfB096266…
GO:0009073	aromatic amino acid family biosynthetic process	0.465572	TfA001113;TfA015706;TfA023506;TfA024214;TfA029869;TfA032940;TfA042843;TfA044720;TfB067869;TfB068507;TfB069421;TfB074549;TfB075359;TfB075368;TfB075737;TfB083364;TfB084833;TfB085228;TfB085257;TfB086072;TfB087223;TfB088148;TfB093991;TfB094303;TfB100138
GO:0009694	jasmonic acid metabolic process	0.467187	TfA005191;TfA007427;TfA017310;TfA021351;TfA026761;TfA036396;TfA037433;TfA057906;TfB068100;TfB068507;TfB070690;TfB072197;TfB080650;TfB086245;TfB089442;TfB090235;TfB093795;TfB096124;TfB098747;TfB101936;TfB102463;TfB103103
GO:0009644	response to high light intensity	0.469825	TfA004483;TfA005191;TfA011849;TfA015329;TfA019684;TfA019999;TfA024137;TfA027194;TfA028733;TfA029859;TfA041583;TfA043352;TfA047040;TfB066497;TfB070690;TfB071523;TfB071525;TfB074854;TfB078725;TfB080034;TfB081318;TfB081775;TfB082738;TfB085122;TfB087588;TfB088635;TfB089761;TfB090251;TfB090253;TfB090867;TfB094042;TfB102339
GO:0043269	regulation of ion transport	0.475941	TfA004152;TfA004178;TfA004197;TfA004494;TfA005191;TfA005467;TfA011288;TfA020427;TfA020740;TfA029859;TfA036496;TfA042584;TfA046434;TfA047040;TfA061336;TfB065969;TfB066444;TfB067693;TfB068181;TfB068252;TfB068888;TfB071523;TfB071525;TfB072144;TfB076598;TfB077354;TfB078725;TfB078935;TfB079081;TfB079123;TfB079812;TfB079840;TfB080034;TfB081318;TfB081775;TfB082887;TfB085863;TfB087031;TfB089442;TfB090962…
GO:0019750	chloroplast localization	0.477992	TfA008246;TfA008709;TfA009654;TfA010114;TfA023244;TfA023506;TfA028245;TfA029389;TfA029859;TfA030637;TfA034726;TfA039074;TfA055619;TfB066820;TfB066837;TfB068100;TfB070796;TfB077624;TfB078725;TfB081318;TfB084833;TfB084881;TfB088359;TfB090235;TfB090743;TfB092055;TfB097790;TfB098201;TfB101936
GO:0051644	plastid localization	0.477992	TfA008246;TfA008709;TfA009654;TfA010114;TfA023244;TfA023506;TfA028245;TfA029389;TfA029859;TfA030637;TfA034726;TfA039074;TfA055619;TfB066820;TfB066837;TfB068100;TfB070796;TfB077624;TfB078725;TfB081318;TfB084833;TfB084881;TfB088359;TfB090235;TfB090743;TfB092055;TfB097790;TfB098201;TfB101936
GO:0006449	regulation of translational termination	0.479198	TfA004735;TfA006368;TfA031473;TfB083452;TfB086372;TfB098983
GO:0006452	translational frameshifting	0.479198	TfA004735;TfA006368;TfA031473;TfB083452;TfB086372;TfB098983
GO:0006638	neutral lipid metabolic process	0.479198	TfB072144;TfB075592;TfB076598;TfB077354;TfB079123;TfB097252
GO:0006639	acylglycerol metabolic process	0.479198	TfB072144;TfB075592;TfB076598;TfB077354;TfB079123;TfB097252
GO:0007602	phototransduction	0.479198	TfA040663;TfA052857;TfB076049;TfB076288;TfB089392;TfB099113
GO:0009585	red, far-red light phototransduction	0.479198	TfA040663;TfA052857;TfB076049;TfB076288;TfB089392;TfB099113
GO:0015867	ATP transport	0.479198	TfA001429;TfA011121;TfA036678;TfA054117;TfB068330;TfB079704
GO:0045901	positive regulation of translational elongation	0.479198	TfA004735;TfA006368;TfA031473;TfB083452;TfB086372;TfB098983
GO:0045905	positive regulation of translational termination	0.479198	TfA004735;TfA006368;TfA031473;TfB083452;TfB086372;TfB098983
GO:0001101	response to acid chemical	0.479198	TfA000119;TfA000412;TfA000420;TfA000422;TfA000636;TfA001117;TfA001409;TfA003772;TfA004068;TfA004486;TfA005191;TfA006610;TfA006622;TfA006670;TfA007427;TfA008047;TfA010128;TfA010901;TfA013115;TfA014283;TfA015329;TfA015631;TfA015993;TfA017310;TfA022210;TfA022724;TfA023001;TfA024560;TfA025679;TfA026042;TfA026761;TfA026970;TfA028095;TfA028158;TfA029072;TfA029389;TfA029393;TfA030271;TfA031969;TfA032692…
GO:0055085	transmembrane transport	0.479198	TfA000388;TfA000429;TfA001130;TfA001429;TfA001685;TfA002330;TfA002405;TfA002531;TfA002570;TfA002582;TfA002696;TfA003075;TfA003240;TfA003263;TfA003335;TfA003385;TfA004152;TfA004178;TfA004197;TfA004415;TfA004494;TfA005834;TfA005907;TfA006125;TfA006150;TfA006492;TfA006837;TfA006925;TfA008372;TfA008579;TfA008677;TfA008911;TfA009051;TfA009484;TfA009573;TfA009594;TfA009885;TfA010114;TfA010366;TfA010756…
GO:0006635	fatty acid beta-oxidation	0.479198	TfA000690;TfA001429;TfA002124;TfA002151;TfA007570;TfA008047;TfA009594;TfA012775;TfA012862;TfA017591;TfA019047;TfA023004;TfA023965;TfA027652;TfA032692;TfB066499;TfB068100;TfB069651;TfB070358;TfB077058;TfB078731;TfB082242;TfB087646;TfB087754;TfB088761;TfB089861;TfB090435;TfB094203;TfB094331;TfB094794;TfB095348;TfB096011;TfB102352
GO:0006354	DNA-templated transcription, elongation	0.479253	TfA001872;TfA008740;TfA014928;TfA018293;TfA025438;TfA028080;TfA029564;TfA049710;TfB066346;TfB069157;TfB079190;TfB084950;TfB092949;TfB095272;TfB095887;TfB098940;TfB102030
GO:0006544	glycine metabolic process	0.479253	TfA002694;TfA003037;TfA005191;TfA006453;TfA021351;TfA036396;TfA036805;TfB068100;TfB068507;TfB069591;TfB070690;TfB073342;TfB074111;TfB086245;TfB090235;TfB101936;TfB102409
GO:0009834	plant-type secondary cell wall biogenesis	0.479637	TfA000347;TfA009206;TfA012053;TfA024909;TfA064735;TfB069830;TfB072603;TfB081780;TfB083704;TfB092492;TfB097334;TfB097592
GO:0090502	RNA phosphodiester bond hydrolysis, endonucleolytic	0.479637	TfA027961;TfA035779;TfA048057;TfA048120;TfA055775;TfB078429;TfB088850;TfB093977;TfB096356;TfB096531;TfB100367;TfB103023
GO:0016125	sterol metabolic process	0.48005	TfA000347;TfA000659;TfA001008;TfA002208;TfA004221;TfA004258;TfA007022;TfA012053;TfA016992;TfA022808;TfA026058;TfA028966;TfA031588;TfA033334;TfA035517;TfA036037;TfA036396;TfA042503;TfA042531;TfA044591;TfA046649;TfB069504;TfB071810;TfB071838;TfB071864;TfB073562;TfB075229;TfB076099;TfB076228;TfB077077;TfB078878;TfB081780;TfB082399;TfB084273;TfB085003;TfB096918;TfB097337;TfB097545;TfB097592;TfB099159…
GO:0045333	cellular respiration	0.493134	TfA000099;TfA000958;TfA009644;TfA012555;TfA012581;TfA013666;TfA018257;TfA021437;TfA026916;TfA026972;TfA027652;TfA029367;TfA034316;TfA034504;TfA038498;TfA039177;TfA043673;TfA043694;TfA048401;TfA054538;TfB068100;TfB068776;TfB071651;TfB072022;TfB073458;TfB074711;TfB074797;TfB077578;TfB081575;TfB090526;TfB090597;TfB090927;TfB091244;TfB095301
GO:0035335	peptidyl-tyrosine dephosphorylation	0.494398	TfA018495;TfA030680;TfA034192;TfA053537;TfB076814;TfB079055;TfB088262;TfB092778
GO:0061025	membrane fusion	0.501604	TfA002891;TfA013168;TfA014640;TfA014749;TfA014806;TfA015523;TfA020810;TfA026070;TfA028428;TfA052479;TfB079979;TfB085724;TfB089318;TfB099035;TfB099450
GO:0022603	regulation of anatomical structure morphogenesis	0.504391	TfA002054;TfA002124;TfA002151;TfA013213;TfA013292;TfA014311;TfA015329;TfA017476;TfA022958;TfA023965;TfA024066;TfA033685;TfA043217;TfB066050;TfB071140;TfB078077;TfB078611;TfB079081;TfB081380;TfB081975;TfB091281;TfB094043;TfB094205;TfB097514
GO:0048583	regulation of response to stimulus	0.507763	TfA001409;TfA001520;TfA001574;TfA002372;TfA002660;TfA004152;TfA004178;TfA004197;TfA004486;TfA005191;TfA005359;TfA005475;TfA006427;TfA009115;TfA009922;TfA009947;TfA010128;TfA011288;TfA013292;TfA014283;TfA014311;TfA015091;TfA015631;TfA016729;TfA018194;TfA018744;TfA019235;TfA019315;TfA019793;TfA019876;TfA019914;TfA019917;TfA020477;TfA020740;TfA022210;TfA022724;TfA022843;TfA025742;TfA026761;TfA027687…
GO:0070887	cellular response to chemical stimulus	0.51447	TfA000420;TfA000422;TfA001117;TfA001156;TfA001409;TfA001555;TfA002372;TfA003075;TfA003231;TfA003772;TfA004068;TfA004308;TfA004486;TfA005057;TfA005191;TfA005532;TfA006670;TfA006913;TfA006925;TfA008047;TfA010128;TfA010288;TfA012309;TfA012775;TfA013213;TfA013563;TfA014142;TfA014283;TfA015091;TfA015631;TfA015993;TfA016631;TfA017591;TfA019235;TfA019378;TfA020460;TfA020477;TfA022046;TfA022210;TfA022724…
GO:0015672	monovalent inorganic cation transport	0.51447	TfA000388;TfA001130;TfA001685;TfA003240;TfA003263;TfA003335;TfA004152;TfA004178;TfA004197;TfA004494;TfA005191;TfA005467;TfA006837;TfA008911;TfA011288;TfA011766;TfA013641;TfA013646;TfA013758;TfA013880;TfA016465;TfA017591;TfA017645;TfA019353;TfA020427;TfA020428;TfA020740;TfA020749;TfA021113;TfA021999;TfA022624;TfA023439;TfA023581;TfA026042;TfA026354;TfA026895;TfA029627;TfA029859;TfA031718;TfA032692…
GO:0014070	response to organic cyclic compound	0.51523	TfA000412;TfA001409;TfA003772;TfA004486;TfA005191;TfA006670;TfA006913;TfA010128;TfA010288;TfA013213;TfA015631;TfA020460;TfA022046;TfA022210;TfA026761;TfA028545;TfA029072;TfA029389;TfA029803;TfA030457;TfA032692;TfA033685;TfA036496;TfA036690;TfA037242;TfA037819;TfA039063;TfA040879;TfA041258;TfA045941;TfA049773;TfA061502;TfB067784;TfB067854;TfB068100;TfB071078;TfB071741;TfB074418;TfB075582;TfB077336…
GO:0030163	protein catabolic process	0.51568	TfA000003;TfA000958;TfA001620;TfA001681;TfA001722;TfA002054;TfA002124;TfA002151;TfA002230;TfA002830;TfA002942;TfA003051;TfA004308;TfA005191;TfA005537;TfA007027;TfA007570;TfA007841;TfA008047;TfA008709;TfA009802;TfA012442;TfA012862;TfA013214;TfA015160;TfA015246;TfA015259;TfA015317;TfA016576;TfA017929;TfA017943;TfA019684;TfA020067;TfA020096;TfA020513;TfA020537;TfA021437;TfA023965;TfA024066;TfA024932…
GO:0006996	organelle organization	0.518581	TfA000347;TfA000412;TfA000420;TfA000422;TfA001113;TfA001115;TfA001117;TfA001211;TfA001555;TfA001899;TfA002302;TfA002863;TfA002878;TfA002897;TfA003075;TfA003157;TfA003437;TfA003448;TfA003526;TfA004151;TfA004258;TfA004308;TfA004494;TfA005191;TfA005537;TfA006390;TfA006453;TfA006610;TfA006622;TfA006627;TfA006913;TfA007063;TfA007610;TfA007636;TfA007670;TfA007918;TfA008235;TfA008246;TfA008508;TfA008581…
GO:0006541	glutamine metabolic process	0.522294	TfA018230;TfA020385;TfA035517;TfA043691;TfB076278;TfB077600;TfB079650;TfB088850;TfB093325;TfB093977;TfB096280;TfB098952;TfB101158
GO:0065007	biological regulation	0.523134	TfA000099;TfA000131;TfA000151;TfA000179;TfA000299;TfA000347;TfA000412;TfA000420;TfA000422;TfA000527;TfA000600;TfA000605;TfA000644;TfA000718;TfA000881;TfA001008;TfA001085;TfA001117;TfA001156;TfA001211;TfA001303;TfA001409;TfA001520;TfA001555;TfA001574;TfA001620;TfA001860;TfA002054;TfA002124;TfA002151;TfA002208;TfA002230;TfA002237;TfA002285;TfA002372;TfA002462;TfA002629;TfA002660;TfA002863;TfA002897…
GO:0009664	plant-type cell wall organization	0.523134	TfA000723;TfA001008;TfA004258;TfA004317;TfA004361;TfA004379;TfA010318;TfA011309;TfA012053;TfA019359;TfA019394;TfA020841;TfA021410;TfA023506;TfA024122;TfA027564;TfA032888;TfA033334;TfA036231;TfA037426;TfA037433;TfA038327;TfA039498;TfA041601;TfA062036;TfA064735;TfB067014;TfB067256;TfB070315;TfB071294;TfB071810;TfB072678;TfB074896;TfB074967;TfB076080;TfB076946;TfB078443;TfB079840;TfB082632;TfB083359…
GO:0043086	negative regulation of catalytic activity	0.523134	TfA006276;TfA006323;TfA027315;TfA028066;TfA028245;TfA044646;TfA052792;TfA053537;TfA059253;TfB066267;TfB069566;TfB072226;TfB077540;TfB078573;TfB080461;TfB081965;TfB083404;TfB084751;TfB087912;TfB091692;TfB095102;TfB099028
GO:0048443	stamen development	0.523134	TfA005342;TfA005421;TfA006022;TfA012053;TfA019378;TfA019903;TfA020841;TfA025077;TfA027073;TfA031588;TfA032888;TfA034410;TfA037433;TfA038028;TfA046823;TfA052583;TfB067090;TfB069204;TfB071301;TfB075582;TfB076685;TfB077077;TfB080177;TfB082632;TfB085199;TfB087293;TfB091538;TfB096606;TfB096756
GO:0048466	androecium development	0.523134	TfA005342;TfA005421;TfA006022;TfA012053;TfA019378;TfA019903;TfA020841;TfA025077;TfA027073;TfA031588;TfA032888;TfA034410;TfA037433;TfA038028;TfA046823;TfA052583;TfB067090;TfB069204;TfB071301;TfB075582;TfB076685;TfB077077;TfB080177;TfB082632;TfB085199;TfB087293;TfB091538;TfB096606;TfB096756
GO:0007568	aging	0.523134	TfA004068;TfA040870;TfA061221;TfB069045;TfB073700;TfB076577;TfB078903;TfB084881;TfB085460;TfB090047;TfB090053;TfB093495;TfB095348;TfB097337;TfB097545;TfB100724
GO:0048584	positive regulation of response to stimulus	0.523134	TfA004486;TfA005359;TfA005475;TfA009115;TfA013292;TfA014311;TfA018194;TfA018744;TfA019315;TfA019793;TfA019876;TfA019914;TfA019917;TfA027687;TfA028654;TfA028733;TfA028867;TfA031636;TfB066960;TfB069486;TfB070781;TfB077994;TfB080039;TfB081297;TfB083175;TfB086523;TfB094565;TfB096471;TfB097100;TfB098747;TfB099869;TfB100724;TfB103272
GO:0009058	biosynthetic process	0.523134	TfA000049;TfA000099;TfA000119;TfA000151;TfA000187;TfA000242;TfA000261;TfA000336;TfA000343;TfA000347;TfA000367;TfA000378;TfA000407;TfA000412;TfA000530;TfA000620;TfA000644;TfA000659;TfA000881;TfA000958;TfA001008;TfA001085;TfA001113;TfA001117;TfA001156;TfA001244;TfA001374;TfA001409;TfA001465;TfA001789;TfA001872;TfA002054;TfA002124;TfA002129;TfA002151;TfA002189;TfA002208;TfA002372;TfA002564;TfA002646…
GO:0009607	response to biotic stimulus	0.523134	TfA001409;TfA002230;TfA003385;TfA004486;TfA005191;TfA005342;TfA005421;TfA006610;TfA006622;TfA006670;TfA007340;TfA007427;TfA009115;TfA009922;TfA009947;TfA010128;TfA011288;TfA011509;TfA011602;TfA012086;TfA012095;TfA012475;TfA012501;TfA013288;TfA014309;TfA015631;TfA016729;TfA016993;TfA017001;TfA017037;TfA017143;TfA017310;TfA017398;TfA019315;TfA019378;TfA019444;TfA019793;TfA020114;TfA020428;TfA020548…
GO:0044242	cellular lipid catabolic process	0.523134	TfA000690;TfA001115;TfA001429;TfA002124;TfA002151;TfA007570;TfA008047;TfA009276;TfA009594;TfA012775;TfA012862;TfA013827;TfA017591;TfA017606;TfA019047;TfA019851;TfA023004;TfA023965;TfA027652;TfA029393;TfA032692;TfA037433;TfA042889;TfB066499;TfB067014;TfB067281;TfB068100;TfB069651;TfB070358;TfB071055;TfB074570;TfB077058;TfB078447;TfB078731;TfB082242;TfB082905;TfB083952;TfB087646;TfB087754;TfB088439…
GO:0032880	regulation of protein localization	0.523134	TfA006627;TfA006913;TfA007670;TfA009922;TfA009947;TfA035445;TfA039063;TfB078935;TfB083034;TfB088843;TfB097565
GO:0006576	cellular biogenic amine metabolic process	0.523134	TfA001008;TfA004050;TfA011303;TfA014684;TfA017415;TfA019944;TfA020115;TfA022521;TfA024909;TfA026082;TfA026970;TfA031575;TfA037590;TfA043691;TfA052454;TfA058752;TfA059532;TfB067386;TfB068782;TfB068799;TfB071294;TfB072274;TfB072387;TfB074264;TfB074297;TfB075359;TfB075368;TfB075868;TfB078031;TfB083359;TfB087223;TfB088083;TfB091737;TfB095200;TfB096963;TfB100138;TfB100880;TfB102597
GO:0006782	protoporphyrinogen IX biosynthetic process	0.523134	TfA019944;TfA028192;TfA044720;TfB066502;TfB093948
GO:0006868	glutamine transport	0.523134	TfA016993;TfA017001;TfA017037;TfA017143;TfB072894
GO:0006949	syncytium formation	0.523134	TfA003075;TfA014868;TfB070100;TfB078661;TfB084934
GO:0007610	behavior	0.523134	TfA016993;TfA017001;TfA017037;TfA017143;TfB072894
GO:0007617	mating behavior	0.523134	TfA016993;TfA017001;TfA017037;TfA017143;TfB072894
GO:0007618	mating	0.523134	TfA016993;TfA017001;TfA017037;TfA017143;TfB072894
GO:0007619	courtship behavior	0.523134	TfA016993;TfA017001;TfA017037;TfA017143;TfB072894
GO:0007635	chemosensory behavior	0.523134	TfA016993;TfA017001;TfA017037;TfA017143;TfB072894
GO:0008049	male courtship behavior	0.523134	TfA016993;TfA017001;TfA017037;TfA017143;TfB072894
GO:0009788	negative regulation of abscisic acid-activated signaling pathway	0.523134	TfA014283;TfA022724;TfA030271;TfB071741;TfB093471
GO:0009817	defense response to fungus, incompatible interaction	0.523134	TfA029869;TfA040194;TfB071741;TfB080855;TfB100400
GO:0010315	auxin efflux	0.523134	TfA002372;TfA034084;TfA034410;TfA052583;TfB096606
GO:0014047	glutamate secretion	0.523134	TfA016993;TfA017001;TfA017037;TfA017143;TfB072894
GO:0015734	taurine transport	0.523134	TfA016993;TfA017001;TfA017037;TfA017143;TfB072894
GO:0019062	virion attachment to host cell	0.523134	TfA016993;TfA017001;TfA017037;TfA017143;TfB072894
GO:0019098	reproductive behavior	0.523134	TfA016993;TfA017001;TfA017037;TfA017143;TfB072894
GO:0030260	entry into host cell	0.523134	TfA016993;TfA017001;TfA017037;TfA017143;TfB072894
GO:0031110	regulation of microtubule polymerization or depolymerization	0.523134	TfA000420;TfA000422;TfA011226;TfB083009;TfB101972
GO:0031167	rRNA methylation	0.523134	TfA036690;TfA047777;TfB075145;TfB091325;TfB093182
GO:0033057	multicellular organism reproductive behavior	0.523134	TfA016993;TfA017001;TfA017037;TfA017143;TfB072894
GO:0043622	cortical microtubule organization	0.523134	TfA011226;TfA033062;TfB083009;TfB097783;TfB101972
GO:0044406	adhesion of symbiont to host	0.523134	TfA016993;TfA017001;TfA017037;TfA017143;TfB072894
GO:0044409	entry into host	0.523134	TfA016993;TfA017001;TfA017037;TfA017143;TfB072894
GO:0044650	adhesion of symbiont to host cell	0.523134	TfA016993;TfA017001;TfA017037;TfA017143;TfB072894
GO:0044705	multi-organism reproductive behavior	0.523134	TfA016993;TfA017001;TfA017037;TfA017143;TfB072894
GO:0044708	single-organism behavior	0.523134	TfA016993;TfA017001;TfA017037;TfA017143;TfB072894
GO:0046501	protoporphyrinogen IX metabolic process	0.523134	TfA019944;TfA028192;TfA044720;TfB066502;TfB093948
GO:0046717	acid secretion	0.523134	TfA016993;TfA017001;TfA017037;TfA017143;TfB072894
GO:0046718	viral entry into host cell	0.523134	TfA016993;TfA017001;TfA017037;TfA017143;TfB072894
GO:0051705	multi-organism behavior	0.523134	TfA016993;TfA017001;TfA017037;TfA017143;TfB072894
GO:0051806	entry into cell of other organism involved in symbiotic interaction	0.523134	TfA016993;TfA017001;TfA017037;TfA017143;TfB072894
GO:0051828	entry into other organism involved in symbiotic interaction	0.523134	TfA016993;TfA017001;TfA017037;TfA017143;TfB072894
GO:0060179	male mating behavior	0.523134	TfA016993;TfA017001;TfA017037;TfA017143;TfB072894
GO:1901420	negative regulation of response to alcohol	0.523134	TfA014283;TfA022724;TfA030271;TfB071741;TfB093471
GO:0002237	response to molecule of bacterial origin	0.533898	TfA005421;TfA038028;TfB069204;TfB070167;TfB075582;TfB076685;TfB080177;TfB089997;TfB091538
GO:0006817	phosphate ion transport	0.533898	TfA030706;TfA047420;TfB072121;TfB074992;TfB079057;TfB079812;TfB083607;TfB091582;TfB100540
GO:0015807	L-amino acid transport	0.533898	TfA015130;TfA016993;TfA017001;TfA017037;TfA017143;TfA036496;TfB072894;TfB076339;TfB103229
GO:0040011	locomotion	0.533898	TfA016993;TfA017001;TfA017037;TfA017143;TfA017476;TfA029172;TfB072894;TfB083036;TfB086604
GO:0010075	regulation of meristem growth	0.534228	TfA001008;TfA004258;TfA005342;TfA005421;TfA006453;TfA010901;TfA012053;TfA013476;TfA015329;TfA020841;TfA024909;TfA025377;TfA031588;TfA032888;TfA033334;TfA038028;TfA047283;TfA060188;TfA060405;TfB071294;TfB071301;TfB073562;TfB075118;TfB077077;TfB078443;TfB079153;TfB080177;TfB081380;TfB082632;TfB083359;TfB085446;TfB086333;TfB086373;TfB087293;TfB091538;TfB094205;TfB094727;TfB095463;TfB102541
GO:0007186	G-protein coupled receptor signaling pathway	0.539379	TfA000644;TfA010327;TfA031311;TfA032497;TfA055463;TfA063112;TfB078077
GO:0046685	response to arsenic-containing substance	0.539379	TfA006877;TfA018495;TfA052583;TfB067242;TfB077698;TfB089392;TfB094844
GO:2000030	regulation of response to red or far red light	0.539379	TfA001520;TfA001574;TfA025742;TfA040663;TfA043217;TfB098747;TfB100742
GO:0006281	DNA repair	0.539945	TfA000412;TfA001211;TfA001520;TfA001574;TfA002124;TfA002151;TfA005412;TfA008047;TfA010901;TfA011602;TfA016157;TfA020548;TfA023965;TfA024561;TfA025742;TfA025936;TfA027259;TfA029086;TfA030680;TfA032093;TfA032686;TfA032692;TfA032757;TfA036077;TfA037689;TfA040663;TfA046463;TfA047402;TfA048809;TfA050509;TfA055695;TfA065090;TfB066245;TfB066902;TfB067784;TfB075252;TfB077850;TfB077977;TfB078162;TfB078960…
GO:0009733	response to auxin	0.541029	TfA000420;TfA000422;TfA001409;TfA001555;TfA002372;TfA003075;TfA004308;TfA004486;TfA006913;TfA006925;TfA012309;TfA013563;TfA014142;TfA015631;TfA019378;TfA020426;TfA020444;TfA025692;TfA027073;TfA030271;TfA032590;TfA034084;TfA034410;TfA039063;TfA043575;TfA052087;TfA052583;TfA054598;TfB067014;TfB067725;TfB070100;TfB071548;TfB072387;TfB072825;TfB075111;TfB076506;TfB079739;TfB080923;TfB082399;TfB087049…
GO:0006974	cellular response to DNA damage stimulus	0.544125	TfA000412;TfA001211;TfA001520;TfA001574;TfA002124;TfA002151;TfA004151;TfA005412;TfA008047;TfA010901;TfA011602;TfA016157;TfA019047;TfA020548;TfA023965;TfA024561;TfA025742;TfA025936;TfA027259;TfA029086;TfA030680;TfA030851;TfA032093;TfA032686;TfA032692;TfA032757;TfA036077;TfA037689;TfA040663;TfA045546;TfA046463;TfA047402;TfA048809;TfA050509;TfA055695;TfA065090;TfB066245;TfB066902;TfB067784;TfB069529…
GO:0044092	negative regulation of molecular function	0.546178	TfA006276;TfA006323;TfA027315;TfA028066;TfA028245;TfA029859;TfA044646;TfA052792;TfA053537;TfA059253;TfB066267;TfB069566;TfB072226;TfB077540;TfB078573;TfB078725;TfB080461;TfB081965;TfB083404;TfB084751;TfB087912;TfB091692;TfB095102;TfB099028
GO:0009902	chloroplast relocation	0.550957	TfA008246;TfA008709;TfA009654;TfA023244;TfA023506;TfA028245;TfA029389;TfA029859;TfA030637;TfA034726;TfA039074;TfA055619;TfB066820;TfB066837;TfB068100;TfB070796;TfB077624;TfB078725;TfB081318;TfB084833;TfB084881;TfB088359;TfB090235;TfB090743;TfB092055;TfB097790;TfB098201;TfB101936
GO:0051667	establishment of plastid localization	0.550957	TfA008246;TfA008709;TfA009654;TfA023244;TfA023506;TfA028245;TfA029389;TfA029859;TfA030637;TfA034726;TfA039074;TfA055619;TfB066820;TfB066837;TfB068100;TfB070796;TfB077624;TfB078725;TfB081318;TfB084833;TfB084881;TfB088359;TfB090235;TfB090743;TfB092055;TfB097790;TfB098201;TfB101936
GO:0044257	cellular protein catabolic process	0.554931	TfA000003;TfA000958;TfA001681;TfA001722;TfA002124;TfA002151;TfA002230;TfA002830;TfA002942;TfA003051;TfA004308;TfA005191;TfA005537;TfA007027;TfA007570;TfA007841;TfA008047;TfA008709;TfA009802;TfA012442;TfA012862;TfA013214;TfA015160;TfA015246;TfA015259;TfA015317;TfA016576;TfA017929;TfA017943;TfA019684;TfA020067;TfA020096;TfA020513;TfA020537;TfA021437;TfA023965;TfA024066;TfA025448;TfA025742;TfA027652…
GO:0009247	glycolipid biosynthetic process	0.555798	TfA000659;TfA007022;TfA008047;TfA026042;TfA038059;TfA045941;TfA050732;TfB066288;TfB069866;TfB075116;TfB077555;TfB083237;TfB083938;TfB084779;TfB086842;TfB088761;TfB092211;TfB093795;TfB097740;TfB100551;TfB102233
GO:0098661	inorganic anion transmembrane transport	0.558223	TfA009051;TfA013478;TfA047420;TfB067242;TfB068696;TfB072121;TfB076366;TfB076601;TfB077941;TfB083607;TfB091582;TfB100540
GO:0009888	tissue development	0.5608	TfA000347;TfA000420;TfA000422;TfA001008;TfA001156;TfA001555;TfA002863;TfA002897;TfA003075;TfA004151;TfA004258;TfA005342;TfA005421;TfA005537;TfA006368;TfA006390;TfA006453;TfA006610;TfA006622;TfA006913;TfA007918;TfA008318;TfA009046;TfA010223;TfA010901;TfA011226;TfA012053;TfA013443;TfA013476;TfA014311;TfA015329;TfA015751;TfA017591;TfA019035;TfA019047;TfA019359;TfA019378;TfA019394;TfA019903;TfA019999…
GO:0048367	shoot system development	0.5608	TfA000412;TfA001156;TfA001555;TfA002462;TfA002863;TfA002897;TfA004486;TfA005342;TfA005421;TfA006022;TfA006453;TfA006913;TfA008508;TfA009046;TfA010901;TfA012053;TfA013443;TfA015091;TfA015751;TfA015976;TfA016077;TfA016087;TfA016757;TfA016812;TfA019378;TfA019876;TfA019903;TfA020660;TfA020841;TfA021410;TfA022046;TfA022210;TfA023017;TfA023506;TfA025077;TfA025377;TfA025742;TfA027050;TfA027073;TfA027304…
GO:0006857	oligopeptide transport	0.5608	TfA009885;TfA016347;TfA019535;TfA021654;TfA024300;TfA040871;TfB068211;TfB070073;TfB071793;TfB071810;TfB074854;TfB074992;TfB079057;TfB082738;TfB083504;TfB086964;TfB086968;TfB093966
GO:0034762	regulation of transmembrane transport	0.5608	TfA029859;TfA046434;TfB066444;TfB067693;TfB068888;TfB072144;TfB076598;TfB077354;TfB078725;TfB078935;TfB079081;TfB079123;TfB079840;TfB089442;TfB090962;TfB091451;TfB097252;TfB102728
GO:0034765	regulation of ion transmembrane transport	0.5608	TfA029859;TfA046434;TfB066444;TfB067693;TfB068888;TfB072144;TfB076598;TfB077354;TfB078725;TfB078935;TfB079081;TfB079123;TfB079840;TfB089442;TfB090962;TfB091451;TfB097252;TfB102728
GO:0010267	production of ta-siRNAs involved in RNA interference	0.562958	TfA022046;TfA036690;TfB067784;TfB077336;TfB077624;TfB080865;TfB080867;TfB081141;TfB081143;TfB081947;TfB084049;TfB084545;TfB086288;TfB087066;TfB099203
GO:1901566	organonitrogen compound biosynthetic process	0.569133	TfA000187;TfA000242;TfA000378;TfA000407;TfA000530;TfA000659;TfA001008;TfA001085;TfA001113;TfA001156;TfA001244;TfA001872;TfA002129;TfA002189;TfA002646;TfA002750;TfA003240;TfA003263;TfA003335;TfA004050;TfA004221;TfA004317;TfA004361;TfA004379;TfA004735;TfA004850;TfA004860;TfA004934;TfA005191;TfA005196;TfA005337;TfA005479;TfA005547;TfA005969;TfA006368;TfA006453;TfA006561;TfA006600;TfA006627;TfA006790…
GO:0006664	glycolipid metabolic process	0.574319	TfA000659;TfA007022;TfA008047;TfA026042;TfA038059;TfA045941;TfA050732;TfB066288;TfB069866;TfB075116;TfB077555;TfB083237;TfB083938;TfB084779;TfB086842;TfB088761;TfB091435;TfB092211;TfB093795;TfB097740;TfB100551;TfB102233
GO:0042542	response to hydrogen peroxide	0.574319	TfA004483;TfA005359;TfA005475;TfA011849;TfA015329;TfA019684;TfA019999;TfA024137;TfA027194;TfA028095;TfA028733;TfA029367;TfA041583;TfA043352;TfB066497;TfB074854;TfB082738;TfB088635;TfB089761;TfB090867;TfB094042;TfB102339
GO:1903509	liposaccharide metabolic process	0.574319	TfA000659;TfA007022;TfA008047;TfA026042;TfA038059;TfA045941;TfA050732;TfB066288;TfB069866;TfB075116;TfB077555;TfB083237;TfB083938;TfB084779;TfB086842;TfB088761;TfB091435;TfB092211;TfB093795;TfB097740;TfB100551;TfB102233
GO:0051247	positive regulation of protein metabolic process	0.575441	TfA001620;TfA002054;TfA004735;TfA006368;TfA009440;TfA013292;TfA014311;TfA018194;TfA018744;TfA019315;TfA019876;TfA019914;TfA019917;TfA027687;TfA028867;TfA031473;TfA031636;TfA040874;TfA058389;TfB066960;TfB069486;TfB070781;TfB073406;TfB077994;TfB080039;TfB081297;TfB083452;TfB086372;TfB086523;TfB095810;TfB097100;TfB097514;TfB098239;TfB098983
GO:0042631	cellular response to water deprivation	0.579865	TfA008047;TfA015993;TfA026042;TfA028095;TfA038059;TfA045941;TfB066288;TfB073232;TfB084569;TfB088761
GO:0071462	cellular response to water stimulus	0.579865	TfA008047;TfA015993;TfA026042;TfA028095;TfA038059;TfA045941;TfB066288;TfB073232;TfB084569;TfB088761
GO:0035266	meristem growth	0.580549	TfA001008;TfA004258;TfA005342;TfA005421;TfA006453;TfA010901;TfA012053;TfA013476;TfA015329;TfA020841;TfA024909;TfA025377;TfA031588;TfA032888;TfA033334;TfA038028;TfA047283;TfA060188;TfA060405;TfB071294;TfB071301;TfB073562;TfB075118;TfB077077;TfB078443;TfB079153;TfB080177;TfB081380;TfB082632;TfB083359;TfB085446;TfB086333;TfB086373;TfB087293;TfB091538;TfB094205;TfB094727;TfB095463;TfB102541
GO:0007275	multicellular organism development	0.580549	TfA000347;TfA000412;TfA000420;TfA000422;TfA000644;TfA000690;TfA001008;TfA001113;TfA001117;TfA001156;TfA001429;TfA001520;TfA001555;TfA001574;TfA001681;TfA001722;TfA002004;TfA002054;TfA002302;TfA002462;TfA002648;TfA002863;TfA002897;TfA003075;TfA003160;TfA003224;TfA004068;TfA004151;TfA004258;TfA004486;TfA004494;TfA005196;TfA005231;TfA005342;TfA005359;TfA005382;TfA005421;TfA005475;TfA005479;TfA005513…
GO:1901137	carbohydrate derivative biosynthetic process	0.58653	TfA000659;TfA001244;TfA001465;TfA002372;TfA003240;TfA003263;TfA003335;TfA003638;TfA004068;TfA004151;TfA004308;TfA004317;TfA004361;TfA004379;TfA005196;TfA005337;TfA005479;TfA005539;TfA006837;TfA007022;TfA007774;TfA007918;TfA008047;TfA009100;TfA009644;TfA009802;TfA010644;TfA012156;TfA013262;TfA013289;TfA013333;TfA014415;TfA014674;TfA015953;TfA016683;TfA016729;TfA017677;TfA019353;TfA020385;TfA020711…
GO:0044707	single-multicellular organism process	0.588002	TfA000347;TfA000412;TfA000420;TfA000422;TfA000644;TfA000690;TfA001008;TfA001113;TfA001117;TfA001156;TfA001429;TfA001520;TfA001555;TfA001574;TfA001681;TfA001722;TfA002004;TfA002054;TfA002208;TfA002302;TfA002462;TfA002648;TfA002863;TfA002897;TfA003075;TfA003160;TfA003224;TfA004068;TfA004151;TfA004258;TfA004486;TfA004494;TfA005196;TfA005231;TfA005342;TfA005359;TfA005382;TfA005421;TfA005475;TfA005479…
GO:1903959	regulation of anion transmembrane transport	0.58963	TfA029859;TfA046434;TfB066444;TfB067693;TfB068888;TfB072144;TfB076598;TfB077354;TfB078725;TfB078935;TfB079123;TfB079840;TfB090962;TfB091451;TfB097252;TfB102728
GO:0072348	sulfur compound transport	0.58963	TfA009051;TfA013478;TfA016993;TfA017001;TfA017037;TfA017143;TfB066820;TfB066837;TfB068696;TfB072894;TfB075195;TfB076366;TfB077941
GO:0006623	protein targeting to vacuole	0.58963	TfA000230;TfA002230;TfA003372;TfA015246;TfA023878;TfA033725;TfA038244;TfA041012;TfA049784;TfA053105;TfA054129;TfB066856;TfB068099;TfB068954;TfB070358;TfB071179;TfB074178;TfB076390;TfB077921;TfB086066;TfB087766;TfB089861;TfB091451;TfB093027;TfB094325;TfB098203;TfB103459
GO:0072665	protein localization to vacuole	0.58963	TfA000230;TfA002230;TfA003372;TfA015246;TfA023878;TfA033725;TfA038244;TfA041012;TfA049784;TfA053105;TfA054129;TfB066856;TfB068099;TfB068954;TfB070358;TfB071179;TfB074178;TfB076390;TfB077921;TfB086066;TfB087766;TfB089861;TfB091451;TfB093027;TfB094325;TfB098203;TfB103459
GO:0072666	establishment of protein localization to vacuole	0.58963	TfA000230;TfA002230;TfA003372;TfA015246;TfA023878;TfA033725;TfA038244;TfA041012;TfA049784;TfA053105;TfA054129;TfB066856;TfB068099;TfB068954;TfB070358;TfB071179;TfB074178;TfB076390;TfB077921;TfB086066;TfB087766;TfB089861;TfB091451;TfB093027;TfB094325;TfB098203;TfB103459
GO:0002218	activation of innate immune response	0.58963	TfA019793;TfA028654;TfB098747;TfB100724
GO:0002253	activation of immune response	0.58963	TfA019793;TfA028654;TfB098747;TfB100724
GO:0006428	isoleucyl-tRNA aminoacylation	0.58963	TfA029277;TfB070488;TfB088608;TfB090476
GO:0006506	GPI anchor biosynthetic process	0.58963	TfA000659;TfA007022;TfA050732;TfB100551
GO:0006559	L-phenylalanine catabolic process	0.58963	TfA005921;TfA005953;TfB082242;TfB094331
GO:0009641	shade avoidance	0.58963	TfA001520;TfA001574;TfA014684;TfB100742
GO:0009704	de-etiolation	0.58963	TfB077766;TfB080015;TfB100624;TfB101748
GO:0052541	plant-type cell wall cellulose metabolic process	0.58963	TfA010318;TfA011309;TfA036231;TfB071810
GO:1902222	erythrose 4-phosphate/phosphoenolpyruvate family amino acid catabolic process	0.58963	TfA005921;TfA005953;TfB082242;TfB094331
GO:0016042	lipid catabolic process	0.591232	TfA000690;TfA001115;TfA001429;TfA002124;TfA002151;TfA007570;TfA008047;TfA009276;TfA009594;TfA012775;TfA012862;TfA013827;TfA017415;TfA017591;TfA017606;TfA019047;TfA019851;TfA023004;TfA023965;TfA027031;TfA027652;TfA029393;TfA032692;TfA037433;TfA039703;TfA042889;TfA052454;TfB066499;TfB067014;TfB067281;TfB068100;TfB069651;TfB070358;TfB071055;TfB072274;TfB074570;TfB077058;TfB078447;TfB078731;TfB079153…
GO:0016567	protein ubiquitination	0.592156	TfA001156;TfA001514;TfA001520;TfA001555;TfA001574;TfA001681;TfA001722;TfA002224;TfA008218;TfA012862;TfA014283;TfA022046;TfA022724;TfA025742;TfA029531;TfA029550;TfA031174;TfA031969;TfA035448;TfA041258;TfA041776;TfA043217;TfA046238;TfA058144;TfB065966;TfB066488;TfB067725;TfB068407;TfB069660;TfB072227;TfB074203;TfB076049;TfB076288;TfB078627;TfB078805;TfB079441;TfB080027;TfB080698;TfB081298;TfB084374…
GO:0052542	defense response by callose deposition	0.592611	TfA020477;TfA022843;TfA026761;TfA058752;TfB066326;TfB078272;TfB100724;TfB103605
GO:0042545	cell wall modification	0.5972	TfA004317;TfA004361;TfA004379;TfA022521;TfA024122;TfA037426;TfA037433;TfA039498;TfA058752;TfB067014;TfB068507;TfB070315;TfB072678;TfB074967;TfB076080;TfB077540;TfB078443;TfB079840;TfB080461;TfB081141;TfB081143;TfB084650;TfB086288;TfB087912;TfB088291;TfB089442;TfB093967;TfB099028;TfB099339;TfB100540;TfB100724;TfB102241
GO:0031109	microtubule polymerization or depolymerization	0.5972	TfA000420;TfA000422;TfA004258;TfA011226;TfA027687;TfA031588;TfA033334;TfA036396;TfA046962;TfA057215;TfB066112;TfB066120;TfB073562;TfB074345;TfB078443;TfB080858;TfB083009;TfB087293;TfB090294;TfB101972
GO:0042430	indole-containing compound metabolic process	0.5972	TfA011509;TfA014684;TfA019944;TfA024909;TfA031575;TfA043691;TfA051998;TfA058752;TfB075359;TfB075368;TfB076228;TfB078031;TfB084273;TfB087223;TfB091737;TfB092580;TfB096918;TfB099159;TfB099985;TfB100138
GO:0048856	anatomical structure development	0.597353	TfA000347;TfA000412;TfA000420;TfA000422;TfA000644;TfA000690;TfA001008;TfA001113;TfA001117;TfA001156;TfA001409;TfA001520;TfA001555;TfA001574;TfA002054;TfA002124;TfA002151;TfA002208;TfA002302;TfA002462;TfA002648;TfA002863;TfA002897;TfA003075;TfA003157;TfA003160;TfA004068;TfA004151;TfA004258;TfA004486;TfA004494;TfA005231;TfA005342;TfA005359;TfA005382;TfA005421;TfA005475;TfA005479;TfA005513;TfA005537…
GO:1901698	response to nitrogen compound	0.600252	TfA004148;TfA005191;TfA009322;TfA010128;TfA012501;TfA013288;TfA017645;TfA020477;TfA020747;TfA022046;TfA022210;TfA022843;TfA024137;TfA026761;TfA028545;TfA029389;TfA036690;TfA036764;TfA036812;TfA040879;TfA041258;TfA043691;TfA049773;TfA054129;TfB066340;TfB066973;TfB067242;TfB067784;TfB069827;TfB070167;TfB071078;TfB071446;TfB071741;TfB071810;TfB072121;TfB074418;TfB077336;TfB077624;TfB077935;TfB078272…
GO:0009638	phototropism	0.600252	TfA010901;TfA029859;TfA041012;TfB078725;TfB087031;TfB089392
GO:0010099	regulation of photomorphogenesis	0.600252	TfA001520;TfA001574;TfA025742;TfA040663;TfA043217;TfB100742
GO:0010109	regulation of photosynthesis	0.600252	TfA010475;TfA021513;TfA041353;TfB069202;TfB070690;TfB085122
GO:0015914	phospholipid transport	0.600252	TfA000600;TfA000605;TfA014723;TfA049936;TfB086987;TfB087569
GO:0034204	lipid translocation	0.600252	TfA000600;TfA000605;TfA014723;TfA049936;TfB086987;TfB087569
GO:0045332	phospholipid translocation	0.600252	TfA000600;TfA000605;TfA014723;TfA049936;TfB086987;TfB087569
GO:0097035	regulation of membrane lipid distribution	0.600252	TfA000600;TfA000605;TfA014723;TfA049936;TfB086987;TfB087569
GO:0044070	regulation of anion transport	0.604367	TfA029859;TfA046434;TfB066444;TfB067693;TfB068181;TfB068888;TfB072144;TfB076598;TfB077354;TfB078725;TfB078935;TfB079123;TfB079840;TfB090962;TfB091451;TfB097252;TfB102728
GO:1902531	regulation of intracellular signal transduction	0.6131	TfA001409;TfA002660;TfA006427;TfA013292;TfA014311;TfA015631;TfA018194;TfA018744;TfA019235;TfA019315;TfA019876;TfA019914;TfA019917;TfA027687;TfA028867;TfA030001;TfA030012;TfA031636;TfA053537;TfB066960;TfB069486;TfB070781;TfB077994;TfB080039;TfB081297;TfB083404;TfB084560;TfB086523;TfB097100
GO:0048366	leaf development	0.613416	TfA000412;TfA001156;TfA002462;TfA002863;TfA006913;TfA013443;TfA015976;TfA019378;TfA020660;TfA023017;TfA023506;TfA025742;TfA028245;TfA028361;TfA028495;TfA029072;TfA029367;TfA030637;TfA032315;TfA033640;TfA035448;TfA036170;TfA039063;TfA043575;TfA044720;TfA046962;TfA047363;TfA051998;TfA052905;TfA053741;TfA058389;TfB066502;TfB067014;TfB068100;TfB068507;TfB069045;TfB070796;TfB072144;TfB074203;TfB074345…
GO:0044767	single-organism developmental process	0.613416	TfA000347;TfA000412;TfA000420;TfA000422;TfA000644;TfA000690;TfA001008;TfA001113;TfA001117;TfA001156;TfA001409;TfA001429;TfA001520;TfA001555;TfA001574;TfA001681;TfA001722;TfA002004;TfA002054;TfA002124;TfA002151;TfA002208;TfA002302;TfA002462;TfA002648;TfA002863;TfA002897;TfA003075;TfA003157;TfA003160;TfA003224;TfA004068;TfA004151;TfA004258;TfA004486;TfA004494;TfA005196;TfA005231;TfA005342;TfA005359…
GO:0019751	polyol metabolic process	0.613416	TfA014724;TfA017310;TfA021351;TfA022013;TfA022636;TfA041957;TfA044168;TfA049592;TfA055774;TfB066916;TfB069045;TfB074647;TfB076334;TfB078661;TfB083764;TfB084934;TfB085774;TfB087461;TfB091699;TfB097669;TfB102463
GO:0009719	response to endogenous stimulus	0.617851	TfA000119;TfA000420;TfA000422;TfA000636;TfA001117;TfA001409;TfA001555;TfA002372;TfA003075;TfA003772;TfA004068;TfA004148;TfA004308;TfA004486;TfA005191;TfA006913;TfA006925;TfA007427;TfA009046;TfA010128;TfA010288;TfA011509;TfA012309;TfA012501;TfA012775;TfA013213;TfA013288;TfA013563;TfA014142;TfA014283;TfA015091;TfA015631;TfA017310;TfA017591;TfA017645;TfA019235;TfA019378;TfA020426;TfA020444;TfA020460…
GO:0032446	protein modification by small protein conjugation	0.618419	TfA001156;TfA001514;TfA001520;TfA001555;TfA001574;TfA001681;TfA001722;TfA001735;TfA002224;TfA008218;TfA012862;TfA014283;TfA014291;TfA022046;TfA022724;TfA025742;TfA029531;TfA029550;TfA031174;TfA031969;TfA035448;TfA039855;TfA041258;TfA041776;TfA043217;TfA046238;TfA058144;TfB065966;TfB066488;TfB067725;TfB068407;TfB069660;TfB072227;TfB074203;TfB076049;TfB076288;TfB078627;TfB078805;TfB079441;TfB080027…
GO:0007049	cell cycle	0.62243	TfA000347;TfA000412;TfA000420;TfA000422;TfA001497;TfA001555;TfA001620;TfA002054;TfA002124;TfA002151;TfA002302;TfA002863;TfA002897;TfA003157;TfA004151;TfA005196;TfA006665;TfA015411;TfA015751;TfA019047;TfA020019;TfA020660;TfA021029;TfA021289;TfA021414;TfA022046;TfA023965;TfA024040;TfA024066;TfA025742;TfA026042;TfA028361;TfA028495;TfA028654;TfA028674;TfA029031;TfA029086;TfA029172;TfA030001;TfA030012…
GO:0098660	inorganic ion transmembrane transport	0.624048	TfA001685;TfA003240;TfA003263;TfA003335;TfA003385;TfA004415;TfA005907;TfA006125;TfA006837;TfA008911;TfA009051;TfA011766;TfA013478;TfA016465;TfA019353;TfA020428;TfA021113;TfA021999;TfA022624;TfA023581;TfA024122;TfA025936;TfA026042;TfA026354;TfA026895;TfA031718;TfA033395;TfA035538;TfA040784;TfA041730;TfA042611;TfA042651;TfA047420;TfA048170;TfA048695;TfA054538;TfB066180;TfB066288;TfB066590;TfB067242…
GO:0048868	pollen tube development	0.625055	TfA000420;TfA000422;TfA002208;TfA007022;TfA017476;TfA022958;TfA024122;TfA029172;TfA036879;TfA037433;TfA039498;TfB066916;TfB070315;TfB072678;TfB074967;TfB076080;TfB077578;TfB079081;TfB079840;TfB081041;TfB083764;TfB088184;TfB089108;TfB090668;TfB092652;TfB093967;TfB096266;TfB097769;TfB099339;TfB100869
GO:0050790	regulation of catalytic activity	0.630283	TfA000179;TfA001303;TfA001860;TfA002285;TfA002660;TfA003325;TfA006276;TfA006323;TfA006427;TfA013292;TfA014311;TfA018194;TfA018744;TfA019315;TfA019876;TfA019914;TfA019917;TfA021933;TfA022012;TfA022210;TfA023017;TfA023506;TfA027306;TfA027315;TfA027687;TfA027967;TfA028066;TfA028245;TfA028867;TfA029859;TfA030001;TfA030012;TfA031636;TfA033465;TfA034860;TfA038343;TfA040030;TfA042303;TfA042460;TfA042720…
GO:0071310	cellular response to organic substance	0.638325	TfA000420;TfA000422;TfA001117;TfA001156;TfA001409;TfA001555;TfA002372;TfA003075;TfA003772;TfA004068;TfA004308;TfA004486;TfA005057;TfA005191;TfA005532;TfA006670;TfA006913;TfA006925;TfA010128;TfA010288;TfA012309;TfA012775;TfA013213;TfA013563;TfA014142;TfA014283;TfA015091;TfA015631;TfA016631;TfA017591;TfA019235;TfA019378;TfA020460;TfA020477;TfA022046;TfA022210;TfA022724;TfA022843;TfA025742;TfA026042…
GO:0045036	protein targeting to chloroplast	0.638325	TfA010114;TfA011196;TfA030036;TfA030637;TfA048762;TfA053292;TfB071845;TfB074885;TfB080324;TfB083401;TfB084881;TfB085228;TfB086534;TfB094303;TfB095156
GO:0072596	establishment of protein localization to chloroplast	0.638325	TfA010114;TfA011196;TfA030036;TfA030637;TfA048762;TfA053292;TfB071845;TfB074885;TfB080324;TfB083401;TfB084881;TfB085228;TfB086534;TfB094303;TfB095156
GO:0072598	protein localization to chloroplast	0.638325	TfA010114;TfA011196;TfA030036;TfA030637;TfA048762;TfA053292;TfB071845;TfB074885;TfB080324;TfB083401;TfB084881;TfB085228;TfB086534;TfB094303;TfB095156
GO:0006801	superoxide metabolic process	0.638325	TfA003231;TfA043035;TfB067264;TfB069721;TfB078584;TfB090251;TfB090253;TfB093470;TfB094821
GO:0010351	lithium ion transport	0.638325	TfA004494;TfA017591;TfA031718;TfA032692;TfB066590;TfB069651;TfB073933;TfB090435;TfB101250
GO:0030258	lipid modification	0.644333	TfA000690;TfA001429;TfA002124;TfA002151;TfA007570;TfA008047;TfA009594;TfA010583;TfA012775;TfA012862;TfA017591;TfA019047;TfA023004;TfA023965;TfA025465;TfA027652;TfA032692;TfA057906;TfB066499;TfB068100;TfB069651;TfB070358;TfB072332;TfB073815;TfB077058;TfB078211;TfB078731;TfB080936;TfB081041;TfB082242;TfB087461;TfB087646;TfB087754;TfB088761;TfB088845;TfB089861;TfB090435;TfB094039;TfB094203;TfB094331…
GO:0009749	response to glucose	0.644333	TfA000099;TfA008911;TfA014801;TfA030556;TfB066771;TfB067213;TfB068888;TfB071651;TfB078077;TfB081318;TfB089761;TfB093325
GO:0006595	polyamine metabolic process	0.648365	TfA001008;TfA004050;TfA022521;TfA026082;TfA026970;TfA037590;TfA059532;TfB067386;TfB068782;TfB068799;TfB071294;TfB072387;TfB074264;TfB074297;TfB075868;TfB083359;TfB088083;TfB095200;TfB102597
GO:0009408	response to heat	0.649876	TfA002124;TfA002151;TfA002723;TfA002766;TfA002794;TfA007063;TfA011849;TfA015329;TfA016929;TfA019684;TfA019999;TfA022260;TfA023965;TfA024520;TfA028733;TfA042677;TfA043352;TfB066497;TfB074854;TfB076109;TfB079794;TfB082593;TfB082738;TfB085774;TfB088130;TfB088970;TfB089761;TfB090867;TfB094042;TfB095357;TfB096750;TfB097669
GO:0009856	pollination	0.66142	TfA000420;TfA000422;TfA002208;TfA006610;TfA006622;TfA007022;TfA017476;TfA019903;TfA022958;TfA024122;TfA029172;TfA034284;TfA036879;TfA037433;TfA039498;TfB066916;TfB070315;TfB072678;TfB074967;TfB076080;TfB077336;TfB077578;TfB077921;TfB079081;TfB079840;TfB081041;TfB081895;TfB083764;TfB088184;TfB089108;TfB090668;TfB092652;TfB093555;TfB093967;TfB096266;TfB097769;TfB099339;TfB100869
GO:0042744	hydrogen peroxide catabolic process	0.66142	TfA006453;TfA006627;TfA007670;TfA008709;TfA010901;TfA023738;TfA035445;TfA043035;TfA043496;TfA043840;TfA046873;TfB067243;TfB071055;TfB071129;TfB071301;TfB071741;TfB072144;TfB076598;TfB077354;TfB078407;TfB078584;TfB079123;TfB080461;TfB081274;TfB081318;TfB083034;TfB084881;TfB086333;TfB088843;TfB090047;TfB093078;TfB094250;TfB097252;TfB097737;TfB098169;TfB100498;TfB102352;TfB102541
GO:0010155	regulation of proton transport	0.66142	TfA005191;TfA005467;TfA029859;TfA042584;TfA047040;TfA061336;TfB068252;TfB071523;TfB071525;TfB078725;TfB080034;TfB081318;TfB081775;TfB082887;TfB085863;TfB087031
GO:0006818	hydrogen transport	0.66142	TfA001130;TfA003240;TfA003263;TfA003335;TfA005191;TfA005467;TfA006837;TfA013641;TfA013646;TfA013758;TfA017645;TfA019353;TfA020749;TfA021113;TfA021999;TfA022624;TfA023439;TfA026354;TfA026895;TfA029627;TfA029859;TfA031718;TfA033395;TfA036113;TfA041730;TfA042584;TfA047040;TfA054538;TfA061336;TfB066180;TfB066590;TfB067213;TfB068252;TfB070198;TfB071523;TfB071525;TfB073415;TfB073933;TfB074826;TfB076608…
GO:0015992	proton transport	0.66142	TfA001130;TfA003240;TfA003263;TfA003335;TfA005191;TfA005467;TfA006837;TfA013641;TfA013646;TfA013758;TfA017645;TfA019353;TfA020749;TfA021113;TfA021999;TfA022624;TfA023439;TfA026354;TfA026895;TfA029627;TfA029859;TfA031718;TfA033395;TfA036113;TfA041730;TfA042584;TfA047040;TfA054538;TfA061336;TfB066180;TfB066590;TfB067213;TfB068252;TfB070198;TfB071523;TfB071525;TfB073415;TfB073933;TfB074826;TfB076608…
GO:0048509	regulation of meristem development	0.66142	TfA001008;TfA004258;TfA005342;TfA005421;TfA006453;TfA010901;TfA012053;TfA013476;TfA014311;TfA015329;TfA020841;TfA024909;TfA025377;TfA031588;TfA032888;TfA033334;TfA038028;TfA045546;TfA047283;TfA060188;TfA060405;TfB071140;TfB071294;TfB071301;TfB073562;TfB075118;TfB077077;TfB078443;TfB079153;TfB080177;TfB081380;TfB082632;TfB083359;TfB085446;TfB086333;TfB086373;TfB087293;TfB091538;TfB094154;TfB094205…
GO:0006558	L-phenylalanine metabolic process	0.66142	TfA005921;TfA005953;TfA032940;TfA042843;TfB075737;TfB082242;TfB094331
GO:0010584	pollen exine formation	0.66142	TfA017194;TfA024122;TfB070315;TfB072580;TfB075582;TfB078131;TfB098880
GO:0042176	regulation of protein catabolic process	0.66142	TfA001620;TfA002054;TfA038343;TfA042460;TfB079940;TfB097514;TfB098239
GO:0046482	para-aminobenzoic acid metabolic process	0.66142	TfA040870;TfA059532;TfB074297;TfB078014;TfB088635;TfB095200;TfB095316
GO:0052126	movement in host environment	0.66142	TfA016993;TfA017001;TfA017037;TfA017143;TfB072894;TfB083036;TfB086604
GO:0052192	movement in environment of other organism involved in symbiotic interaction	0.66142	TfA016993;TfA017001;TfA017037;TfA017143;TfB072894;TfB083036;TfB086604
GO:0097502	mannosylation	0.66142	TfA000412;TfA010462;TfA052127;TfB084306;TfB096796;TfB097405;TfB100646
GO:1901879	regulation of protein depolymerization	0.66142	TfA000420;TfA000422;TfA011226;TfA017508;TfB080836;TfB083009;TfB101972
GO:1902221	erythrose 4-phosphate/phosphoenolpyruvate family amino acid metabolic process	0.66142	TfA005921;TfA005953;TfA032940;TfA042843;TfB075737;TfB082242;TfB094331
GO:0032501	multicellular organismal process	0.66142	TfA000347;TfA000412;TfA000420;TfA000422;TfA000644;TfA000690;TfA001008;TfA001113;TfA001117;TfA001156;TfA001429;TfA001520;TfA001555;TfA001574;TfA001681;TfA001722;TfA002004;TfA002054;TfA002208;TfA002302;TfA002462;TfA002648;TfA002863;TfA002897;TfA003075;TfA003160;TfA003224;TfA004068;TfA004151;TfA004258;TfA004486;TfA004494;TfA005196;TfA005231;TfA005342;TfA005359;TfA005382;TfA005421;TfA005475;TfA005479…
GO:0046467	membrane lipid biosynthetic process	0.66142	TfA000659;TfA004221;TfA007022;TfA008047;TfA026042;TfA026058;TfA038059;TfA042503;TfA042531;TfA045941;TfA046649;TfA050732;TfB066288;TfB069866;TfB071838;TfB075116;TfB077555;TfB083237;TfB083938;TfB084779;TfB086842;TfB088761;TfB088845;TfB092211;TfB092737;TfB093795;TfB097740;TfB100551;TfB102233
GO:0002239	response to oomycetes	0.66142	TfA001409;TfA007340;TfA015631
GO:0008544	epidermis development	0.66142	TfA028846;TfB085360;TfB097783
GO:0009686	gibberellin biosynthetic process	0.66142	TfA001117;TfB094154;TfB096750
GO:0009939	positive regulation of gibberellic acid mediated signaling pathway	0.66142	TfA004486;TfB094565;TfB096471
GO:0010019	chloroplast-nucleus signaling pathway	0.66142	TfA018517;TfA039743;TfB075310
GO:0010253	UDP-rhamnose biosynthetic process	0.66142	TfA002372;TfA034084;TfB082545
GO:0015714	phosphoenolpyruvate transport	0.66142	TfA002531;TfA002570;TfA002582
GO:0019673	GDP-mannose metabolic process	0.66142	TfA009100;TfB070618;TfB087482
GO:0033108	mitochondrial respiratory chain complex assembly	0.66142	TfA008581;TfA030778;TfA037129
GO:0033478	UDP-rhamnose metabolic process	0.66142	TfA002372;TfA034084;TfB082545
GO:0042873	aldonate transport	0.66142	TfA002531;TfA002570;TfA002582
GO:0055081	anion homeostasis	0.66142	TfA056124;TfB078272;TfB098507
GO:0080022	primary root development	0.66142	TfA004068;TfA042306;TfB076577
GO:1901421	positive regulation of response to alcohol	0.66142	TfB083175;TfB099869;TfB103272
GO:0009894	regulation of catabolic process	0.667598	TfA001620;TfA002054;TfA015751;TfA029124;TfA038343;TfA042460;TfB068100;TfB079940;TfB097514;TfB098239
GO:0002684	positive regulation of immune system process	0.667862	TfA019793;TfA028654;TfA028733;TfB098747;TfB100724
GO:0006641	triglyceride metabolic process	0.667862	TfB072144;TfB076598;TfB077354;TfB079123;TfB097252
GO:0010928	regulation of auxin mediated signaling pathway	0.667862	TfA002372;TfA034084;TfA034410;TfA052583;TfB096606
GO:0031349	positive regulation of defense response	0.667862	TfA019793;TfA028654;TfA028733;TfB098747;TfB100724
GO:0032886	regulation of microtubule-based process	0.667862	TfA000420;TfA000422;TfA011226;TfB083009;TfB101972
GO:0042548	regulation of photosynthesis, light reaction	0.667862	TfA010475;TfA041353;TfB069202;TfB070690;TfB085122
GO:0043467	regulation of generation of precursor metabolites and energy	0.667862	TfA010475;TfA041353;TfB069202;TfB070690;TfB085122
GO:0045089	positive regulation of innate immune response	0.667862	TfA019793;TfA028654;TfA028733;TfB098747;TfB100724
GO:0050778	positive regulation of immune response	0.667862	TfA019793;TfA028654;TfA028733;TfB098747;TfB100724
GO:0051346	negative regulation of hydrolase activity	0.667862	TfA027315;TfA028066;TfA028245;TfB081965;TfB091692
GO:0051645	Golgi localization	0.667862	TfA017508;TfA021414;TfA022071;TfB079704;TfB090719
GO:0051646	mitochondrion localization	0.667862	TfA017508;TfA021414;TfA022071;TfB079704;TfB090719
GO:0060151	peroxisome localization	0.667862	TfA017508;TfA021414;TfA022071;TfB079704;TfB090719
GO:0070507	regulation of microtubule cytoskeleton organization	0.667862	TfA000420;TfA000422;TfA011226;TfB083009;TfB101972
GO:0009617	response to bacterium	0.677965	TfA005191;TfA005421;TfA007340;TfA010128;TfA011509;TfA012086;TfA012095;TfA014309;TfA016993;TfA017001;TfA017037;TfA017143;TfA017398;TfA020114;TfA021351;TfA025425;TfA028654;TfA028733;TfA029072;TfA036805;TfA038028;TfA042306;TfA051284;TfA058436;TfA058752;TfB068100;TfB069204;TfB070167;TfB071677;TfB071741;TfB072144;TfB072894;TfB075582;TfB076598;TfB076685;TfB077354;TfB079123;TfB080177;TfB081298;TfB081318…
GO:0007033	vacuole organization	0.688688	TfA006390;TfA019999;TfA021398;TfA038653;TfA041012;TfA049784;TfB068954;TfB070358;TfB074178;TfB075142;TfB077921;TfB084670;TfB089442;TfB089861;TfB091451;TfB094042;TfB094325;TfB100828
GO:0015833	peptide transport	0.688688	TfA009885;TfA016347;TfA019535;TfA021654;TfA024300;TfA040871;TfB068211;TfB070073;TfB071793;TfB071810;TfB074854;TfB074992;TfB079057;TfB082738;TfB083504;TfB086964;TfB086968;TfB093966
GO:0048528	post-embryonic root development	0.688688	TfA000420;TfA000422;TfA000644;TfA003075;TfA006627;TfA007670;TfA030001;TfA030012;TfA034410;TfA035448;TfA043691;TfB070100;TfB071741;TfB072058;TfB082399;TfB084560;TfB086209;TfB087431
GO:0043648	dicarboxylic acid metabolic process	0.689596	TfA007063;TfA013666;TfA015706;TfA018873;TfA024214;TfA027652;TfA035517;TfA042303;TfA057393;TfB066431;TfB068100;TfB068776;TfB071686;TfB074549;TfB076026;TfB077578;TfB080071;TfB083364;TfB084146;TfB085257;TfB085460;TfB086938;TfB090866;TfB091182;TfB093968;TfB093991;TfB095301
GO:0048646	anatomical structure formation involved in morphogenesis	0.691517	TfA001409;TfA001555;TfA002863;TfA003075;TfA008508;TfA014868;TfA015631;TfA017194;TfA019378;TfA024122;TfA025377;TfA028361;TfA030001;TfA030012;TfA034410;TfA041258;TfA043575;TfA043691;TfA058513;TfB066120;TfB067014;TfB067415;TfB067725;TfB070100;TfB070315;TfB071140;TfB072058;TfB072580;TfB075582;TfB078131;TfB078661;TfB081800;TfB082399;TfB084560;TfB084934;TfB091281;TfB093282;TfB098880
GO:0010498	proteasomal protein catabolic process	0.691517	TfA002124;TfA002151;TfA002230;TfA005537;TfA007570;TfA008047;TfA009802;TfA012862;TfA015160;TfA015259;TfA015317;TfA017929;TfA017943;TfA019684;TfA023965;TfA024066;TfA027652;TfA029277;TfA030001;TfA030012;TfA031969;TfA038343;TfA040194;TfA042460;TfA043217;TfA052127;TfA054262;TfB066050;TfB066499;TfB073522;TfB080666;TfB081975;TfB081986;TfB084560;TfB087482;TfB088761;TfB089696;TfB090476;TfB091182;TfB092340…
GO:0009873	ethylene-activated signaling pathway	0.691517	TfA001409;TfA004308;TfA004486;TfA015631;TfA019235;TfA032692;TfB084982;TfB086586;TfB087049;TfB094565;TfB096471
GO:0010565	regulation of cellular ketone metabolic process	0.691517	TfA001409;TfA014684;TfA015631;TfA024909;TfB068100;TfB081141;TfB081143;TfB086288;TfB089442;TfB094154;TfB096750
GO:0009799	specification of symmetry	0.691517	TfA007918;TfA019378;TfA019876;TfA022046;TfA025377;TfA035448;TfA038028;TfA043575;TfB067784;TfB073562;TfB073943;TfB075118;TfB078556;TfB080177;TfB081141;TfB081143;TfB081380;TfB086288;TfB086333;TfB094205;TfB095463;TfB102541;TfB103598
GO:0098771	inorganic ion homeostasis	0.691517	TfA003385;TfA004308;TfA006150;TfA010901;TfA021999;TfA024122;TfA039835;TfA056124;TfB068782;TfB068799;TfB073480;TfB073933;TfB077216;TfB078903;TfB080390;TfB083845;TfB086206;TfB093555;TfB094864;TfB094990;TfB095609;TfB098507;TfB101250
GO:0098655	cation transmembrane transport	0.691517	TfA001685;TfA003240;TfA003263;TfA003335;TfA003385;TfA004415;TfA005907;TfA006125;TfA006837;TfA008911;TfA011766;TfA015130;TfA016465;TfA019353;TfA020428;TfA021113;TfA021999;TfA022624;TfA023581;TfA024122;TfA025936;TfA026042;TfA026354;TfA026895;TfA031371;TfA031718;TfA033395;TfA035538;TfA036380;TfA036496;TfA040307;TfA040784;TfA041730;TfA042611;TfA042651;TfA048170;TfA048695;TfA054538;TfB066180;TfB066288…
GO:0030422	production of siRNA involved in RNA interference	0.691517	TfA022046;TfA028545;TfA036690;TfA041258;TfB067784;TfB071078;TfB077336;TfB077624;TfB080698;TfB080865;TfB080867;TfB081141;TfB081143;TfB081947;TfB084049;TfB084545;TfB086288;TfB087066;TfB099203
GO:0019941	modification-dependent protein catabolic process	0.691517	TfA000958;TfA001681;TfA001722;TfA002124;TfA002151;TfA002230;TfA002830;TfA002942;TfA003051;TfA004308;TfA007027;TfA007570;TfA008047;TfA012862;TfA013214;TfA015246;TfA015259;TfA015317;TfA016576;TfA019684;TfA020067;TfA020096;TfA020513;TfA020537;TfA021437;TfA023965;TfA024066;TfA025448;TfA025742;TfA027652;TfA029295;TfA031704;TfA031969;TfA032692;TfA034316;TfA034483;TfA038244;TfA038343;TfA039177;TfA039379…
GO:0043632	modification-dependent macromolecule catabolic process	0.691517	TfA000958;TfA001681;TfA001722;TfA002124;TfA002151;TfA002230;TfA002830;TfA002942;TfA003051;TfA004308;TfA007027;TfA007570;TfA008047;TfA012862;TfA013214;TfA015246;TfA015259;TfA015317;TfA016576;TfA019684;TfA020067;TfA020096;TfA020513;TfA020537;TfA021437;TfA023965;TfA024066;TfA025448;TfA025742;TfA027652;TfA029295;TfA031704;TfA031969;TfA032692;TfA034316;TfA034483;TfA038244;TfA038343;TfA039177;TfA039379…
GO:0006665	sphingolipid metabolic process	0.691517	TfA000636;TfA000659;TfA004221;TfA007022;TfA007570;TfA026058;TfA032708;TfA042503;TfA042531;TfA046649;TfB071838;TfB077105;TfB077118;TfB088845;TfB092737
GO:0006891	intra-Golgi vesicle-mediated transport	0.691517	TfA004494;TfA004661;TfA008649;TfA008796;TfA017591;TfA028834;TfA032692;TfB069651;TfB072873;TfB087646;TfB090435;TfB093555
GO:0030198	extracellular matrix organization	0.691517	TfA017194;TfA019359;TfA019394;TfA024122;TfA064735;TfB067256;TfB070315;TfB072580;TfB075582;TfB076946;TfB078131;TfB098880
GO:0043062	extracellular structure organization	0.691517	TfA017194;TfA019359;TfA019394;TfA024122;TfA064735;TfB067256;TfB070315;TfB072580;TfB075582;TfB076946;TfB078131;TfB098880
GO:0051345	positive regulation of hydrolase activity	0.691517	TfA002660;TfA006427;TfA030001;TfA030012;TfA040030;TfA043575;TfB066497;TfB073562;TfB076390;TfB084560;TfB089003;TfB089518
GO:0071407	cellular response to organic cyclic compound	0.691517	TfA001409;TfA004486;TfA005191;TfA006670;TfA006913;TfA010128;TfA010288;TfA013213;TfA015631;TfA020460;TfA022046;TfA022210;TfA026761;TfA028545;TfA029072;TfA029389;TfA032692;TfA036690;TfA037819;TfA039063;TfA040879;TfA041258;TfA049773;TfB067784;TfB068100;TfB071078;TfB071741;TfB074418;TfB075582;TfB077336;TfB077624;TfB077930;TfB080698;TfB080865;TfB080867;TfB080923;TfB081141;TfB081143;TfB081947;TfB082555…
GO:0002682	regulation of immune system process	0.691517	TfA004152;TfA004178;TfA004197;TfA004486;TfA005191;TfA010128;TfA011288;TfA019793;TfA020477;TfA020740;TfA022210;TfA022843;TfA026761;TfA028654;TfA028733;TfA029389;TfA036496;TfA037819;TfA040194;TfA046931;TfA049773;TfB065969;TfB066316;TfB068100;TfB068782;TfB068799;TfB071140;TfB071741;TfB078560;TfB079812;TfB080923;TfB087569;TfB090743;TfB092373;TfB092580;TfB094565;TfB096471;TfB097790;TfB098747;TfB100724…
GO:0042538	hyperosmotic salinity response	0.691517	TfA004486;TfA020427;TfA022809;TfA024520;TfA026761;TfA030871;TfA030908;TfA039835;TfA045941;TfA053105;TfA061502;TfB080923;TfB083723;TfB088130;TfB094565;TfB096471
GO:0044265	cellular macromolecule catabolic process	0.691517	TfA000003;TfA000958;TfA001681;TfA001722;TfA002124;TfA002151;TfA002230;TfA002830;TfA002942;TfA003051;TfA004308;TfA005191;TfA005537;TfA007027;TfA007570;TfA007841;TfA008047;TfA008709;TfA009802;TfA012442;TfA012862;TfA013006;TfA013214;TfA015160;TfA015246;TfA015259;TfA015317;TfA016576;TfA017929;TfA017943;TfA019047;TfA019684;TfA020067;TfA020096;TfA020513;TfA020537;TfA021437;TfA022724;TfA023965;TfA024066…
GO:0009583	detection of light stimulus	0.691517	TfA040663;TfA052857;TfB076049;TfB076288;TfB089392;TfB099113
GO:0009958	positive gravitropism	0.691517	TfA003075;TfA015246;TfA034410;TfA052583;TfB070100;TfB096606
GO:0010152	pollen maturation	0.691517	TfA027073;TfA056001;TfB069832;TfB090897;TfB093555;TfB096756
GO:0030042	actin filament depolymerization	0.691517	TfA016948;TfA016983;TfA017508;TfB068667;TfB071653;TfB075000;TfB078451;TfB080836;TfB084025
GO:0022604	regulation of cell morphogenesis	0.691517	TfA002054;TfA002124;TfA002151;TfA013213;TfA013292;TfA017476;TfA022958;TfA023965;TfA024066;TfA033685;TfA043217;TfB066050;TfB078611;TfB079081;TfB081975;TfB094043;TfB097514
GO:0000394	RNA splicing, via endonucleolytic cleavage and ligation	0.691517	TfA004430;TfA019626;TfA020841;TfA022761;TfA025996;TfA028955;TfA031295;TfA032489;TfA034183;TfA038986;TfA039436;TfA062929;TfB067784;TfB068137;TfB075741;TfB076189;TfB078878;TfB081141;TfB081143;TfB084949;TfB086288;TfB088845;TfB090623;TfB090663;TfB096266;TfB099869;TfB100012;TfB103272
GO:0009630	gravitropism	0.691517	TfA003075;TfA009322;TfA015246;TfA019378;TfA021437;TfA034410;TfA038343;TfA041012;TfA052583;TfB070100;TfB073364;TfB074074;TfB078077;TfB088336;TfB089392;TfB090538;TfB096606;TfB102728
GO:0000256	allantoin catabolic process	0.691517	TfB066483;TfB094314
GO:0000380	alternative mRNA splicing, via spliceosome	0.691517	TfA023807;TfB084438
GO:0002697	regulation of immune effector process	0.691517	TfA046931;TfB078560
GO:0002832	negative regulation of response to biotic stimulus	0.691517	TfA046931;TfB098239
GO:0006208	pyrimidine nucleobase catabolic process	0.691517	TfA023004;TfA063308
GO:0006212	uracil catabolic process	0.691517	TfA023004;TfA063308
GO:0006435	threonyl-tRNA aminoacylation	0.691517	TfA007770;TfA023621
GO:0006436	tryptophanyl-tRNA aminoacylation	0.691517	TfA028094;TfB072870
GO:0006490	oligosaccharide-lipid intermediate biosynthetic process	0.691517	TfA024560;TfB096407
GO:0006706	steroid catabolic process	0.691517	TfB097337;TfB097545
GO:0006723	cuticle hydrocarbon biosynthetic process	0.691517	TfB070276;TfB071165
GO:0006850	mitochondrial pyruvate transport	0.691517	TfB072819;TfB091244
GO:0009051	pentose-phosphate shunt, oxidative branch	0.691517	TfA005467;TfB092380
GO:0009186	deoxyribonucleoside diphosphate metabolic process	0.691517	TfA029086;TfB066245
GO:0009298	GDP-mannose biosynthetic process	0.691517	TfA009100;TfB087482
GO:0009446	putrescine biosynthetic process	0.691517	TfA004050;TfB088083
GO:0009554	megasporogenesis	0.691517	TfB081380;TfB094205
GO:0009789	positive regulation of abscisic acid-activated signaling pathway	0.691517	TfB099869;TfB103272
GO:0009800	cinnamic acid biosynthetic process	0.691517	TfA005921;TfA005953
GO:0009803	cinnamic acid metabolic process	0.691517	TfA005921;TfA005953
GO:0009821	alkaloid biosynthetic process	0.691517	TfA042939;TfB089063
GO:0009947	centrolateral axis specification	0.691517	TfB096164;TfB101259
GO:0010135	ureide metabolic process	0.691517	TfB066483;TfB094314
GO:0010136	ureide catabolic process	0.691517	TfB066483;TfB094314
GO:0010222	stem vascular tissue pattern formation	0.691517	TfA027274;TfA037342
GO:0010258	NADH dehydrogenase complex (plastoquinone) assembly	0.691517	TfB080855;TfB087547
GO:0010360	negative regulation of anion channel activity	0.691517	TfA029859;TfB078725
GO:0010361	regulation of anion channel activity by blue light	0.691517	TfA029859;TfB078725
GO:0010362	negative regulation of anion channel activity by blue light	0.691517	TfA029859;TfB078725
GO:0010380	regulation of chlorophyll biosynthetic process	0.691517	TfA039743;TfB078584
GO:0010430	fatty acid omega-oxidation	0.691517	TfB078211;TfB103544
GO:0010483	pollen tube reception	0.691517	TfA006610;TfA006622
GO:0010865	stipule development	0.691517	TfB096164;TfB101259
GO:0016127	sterol catabolic process	0.691517	TfB097337;TfB097545
GO:0016554	cytidine to uridine editing	0.691517	TfA025877;TfA027783
GO:0019747	regulation of isoprenoid metabolic process	0.691517	TfB094154;TfB096750
GO:0019860	uracil metabolic process	0.691517	TfA023004;TfA063308
GO:0030004	cellular monovalent inorganic cation homeostasis	0.691517	TfA039835;TfB094864
GO:0031023	microtubule organizing center organization	0.691517	TfA029031;TfA058558
GO:0031929	TOR signaling	0.691517	TfA000299;TfB091135
GO:0032102	negative regulation of response to external stimulus	0.691517	TfA046931;TfB098239
GO:0032410	negative regulation of transporter activity	0.691517	TfA029859;TfB078725
GO:0032413	negative regulation of ion transmembrane transporter activity	0.691517	TfA029859;TfB078725
GO:0033260	nuclear DNA replication	0.691517	TfB087006;TfB091278
GO:0034433	steroid esterification	0.691517	TfB097337;TfB097545
GO:0034434	sterol esterification	0.691517	TfB097337;TfB097545
GO:0034763	negative regulation of transmembrane transport	0.691517	TfA029859;TfB078725
GO:0034766	negative regulation of ion transmembrane transport	0.691517	TfA029859;TfB078725
GO:0035265	organ growth	0.691517	TfA002054;TfB097514
GO:0036065	fucosylation	0.691517	TfA001465;TfB067654
GO:0042219	cellular modified amino acid catabolic process	0.691517	TfA027641;TfA043840
GO:0042549	photosystem II stabilization	0.691517	TfA010475;TfB069202
GO:0043271	negative regulation of ion transport	0.691517	TfA029859;TfB078725
GO:0043446	cellular alkane metabolic process	0.691517	TfB070276;TfB071165
GO:0043447	alkane biosynthetic process	0.691517	TfB070276;TfB071165
GO:0043901	negative regulation of multi-organism process	0.691517	TfA046931;TfB098239
GO:0044205	'de novo' UMP biosynthetic process	0.691517	TfB097494;TfB102820
GO:0046113	nucleobase catabolic process	0.691517	TfA023004;TfA063308
GO:0046459	short-chain fatty acid metabolic process	0.691517	TfB070358;TfB089861
GO:0046655	folic acid metabolic process	0.691517	TfB066431;TfB076026
GO:0046656	folic acid biosynthetic process	0.691517	TfB066431;TfB076026
GO:0048024	regulation of mRNA splicing, via spliceosome	0.691517	TfA050822;TfB071151
GO:0050684	regulation of mRNA processing	0.691517	TfA050822;TfB071151
GO:0050688	regulation of defense response to virus	0.691517	TfA046931;TfB078560
GO:0051016	barbed-end actin filament capping	0.691517	TfA017508;TfB080836
GO:0051051	negative regulation of transport	0.691517	TfA029859;TfB078725
GO:0051568	histone H3-K4 methylation	0.691517	TfA043431;TfB076923
GO:0051703	intraspecies interaction between organisms	0.691517	TfA006610;TfA006622
GO:0052482	defense response by cell wall thickening	0.691517	TfA058752;TfB100724
GO:0052544	defense response by callose deposition in cell wall	0.691517	TfA058752;TfB100724
GO:0055062	phosphate ion homeostasis	0.691517	TfA056124;TfB098507
GO:0055083	monovalent inorganic anion homeostasis	0.691517	TfA056124;TfB098507
GO:0061077	chaperone-mediated protein folding	0.691517	TfB080015;TfB100624
GO:0070988	demethylation	0.691517	TfB075741;TfB092793
GO:0071486	cellular response to high light intensity	0.691517	TfB090251;TfB090253
GO:0071786	endoplasmic reticulum tubular network organization	0.691517	TfA042677;TfB088970
GO:0072505	divalent inorganic anion homeostasis	0.691517	TfA056124;TfB098507
GO:0072506	trivalent inorganic anion homeostasis	0.691517	TfA056124;TfB098507
GO:0080156	mitochondrial mRNA modification	0.691517	TfA025877;TfA027783
GO:0080165	callose deposition in phloem sieve plate	0.691517	TfB075116;TfB086842
GO:0090056	regulation of chlorophyll metabolic process	0.691517	TfA039743;TfB078584
GO:0097353	centrolateral pattern formation	0.691517	TfB096164;TfB101259
GO:0098734	macromolecule depalmitoylation	0.691517	TfB090810;TfB094697
GO:1901334	lactone metabolic process	0.691517	TfA058513;TfB067014
GO:1901336	lactone biosynthetic process	0.691517	TfA058513;TfB067014
GO:1901463	regulation of tetrapyrrole biosynthetic process	0.691517	TfA039743;TfB078584
GO:1901600	strigolactone metabolic process	0.691517	TfA058513;TfB067014
GO:1901601	strigolactone biosynthetic process	0.691517	TfA058513;TfB067014
GO:1903311	regulation of mRNA metabolic process	0.691517	TfA050822;TfB071151
GO:1903792	negative regulation of anion transport	0.691517	TfA029859;TfB078725
GO:1903960	negative regulation of anion transmembrane transport	0.691517	TfA029859;TfB078725
GO:0051603	proteolysis involved in cellular protein catabolic process	0.691517	TfA000003;TfA000958;TfA001681;TfA001722;TfA002124;TfA002151;TfA002230;TfA002830;TfA002942;TfA003051;TfA004308;TfA005537;TfA007027;TfA007570;TfA007841;TfA008047;TfA009802;TfA012862;TfA013214;TfA015160;TfA015246;TfA015259;TfA015317;TfA016576;TfA017929;TfA017943;TfA019684;TfA020067;TfA020096;TfA020513;TfA020537;TfA021437;TfA023965;TfA024066;TfA025448;TfA025742;TfA027652;TfA029277;TfA029295;TfA030001…
GO:0006308	DNA catabolic process	0.691517	TfB077977;TfB081633;TfB088571;TfB092436
GO:0006542	glutamine biosynthetic process	0.691517	TfA018230;TfA043691;TfB093325;TfB096280
GO:0006549	isoleucine metabolic process	0.691517	TfA020532;TfB087676;TfB095374;TfB103527
GO:0006915	apoptotic process	0.691517	TfA009560;TfA028099;TfB071674;TfB078003
GO:0009097	isoleucine biosynthetic process	0.691517	TfA020532;TfB087676;TfB095374;TfB103527
GO:0010364	regulation of ethylene biosynthetic process	0.691517	TfA014684;TfB081141;TfB081143;TfB086288
GO:0010466	negative regulation of peptidase activity	0.691517	TfA027315;TfA028066;TfB081965;TfB091692
GO:0015846	polyamine transport	0.691517	TfA005834;TfA008579;TfA046649;TfB091790
GO:0015937	coenzyme A biosynthetic process	0.691517	TfA001244;TfB077400;TfB081310;TfB089393
GO:0031335	regulation of sulfur amino acid metabolic process	0.691517	TfA014684;TfB081141;TfB081143;TfB086288
GO:0033866	nucleoside bisphosphate biosynthetic process	0.691517	TfA001244;TfB077400;TfB081310;TfB089393
GO:0034030	ribonucleoside bisphosphate biosynthetic process	0.691517	TfA001244;TfB077400;TfB081310;TfB089393
GO:0034033	purine nucleoside bisphosphate biosynthetic process	0.691517	TfA001244;TfB077400;TfB081310;TfB089393
GO:0052547	regulation of peptidase activity	0.691517	TfA027315;TfA028066;TfB081965;TfB091692
GO:0060627	regulation of vesicle-mediated transport	0.691517	TfA030001;TfA030012;TfA042889;TfB084560
GO:0080036	regulation of cytokinin-activated signaling pathway	0.691517	TfA015091;TfB073844;TfB079255;TfB097673
GO:1900908	regulation of olefin metabolic process	0.691517	TfA014684;TfB081141;TfB081143;TfB086288
GO:1900911	regulation of olefin biosynthetic process	0.691517	TfA014684;TfB081141;TfB081143;TfB086288
GO:1902047	polyamine transmembrane transport	0.691517	TfA005834;TfA008579;TfA046649;TfB091790
GO:0006986	response to unfolded protein	0.691517	TfA004486;TfA020477;TfA022843;TfA037819;TfB065969;TfB066006;TfB071446;TfB071741;TfB077930;TfB080923;TfB086206;TfB094565;TfB096471;TfB103605
GO:0030968	endoplasmic reticulum unfolded protein response	0.691517	TfA004486;TfA020477;TfA022843;TfA037819;TfB065969;TfB066006;TfB071446;TfB071741;TfB077930;TfB080923;TfB086206;TfB094565;TfB096471;TfB103605
GO:0034620	cellular response to unfolded protein	0.691517	TfA004486;TfA020477;TfA022843;TfA037819;TfB065969;TfB066006;TfB071446;TfB071741;TfB077930;TfB080923;TfB086206;TfB094565;TfB096471;TfB103605
GO:0035967	cellular response to topologically incorrect protein	0.691517	TfA004486;TfA020477;TfA022843;TfA037819;TfB065969;TfB066006;TfB071446;TfB071741;TfB077930;TfB080923;TfB086206;TfB094565;TfB096471;TfB103605
GO:0006511	ubiquitin-dependent protein catabolic process	0.691517	TfA000958;TfA001681;TfA001722;TfA002124;TfA002151;TfA002230;TfA002830;TfA002942;TfA003051;TfA004308;TfA007027;TfA007570;TfA008047;TfA012862;TfA013214;TfA015246;TfA015259;TfA015317;TfA016576;TfA019684;TfA020067;TfA020096;TfA020513;TfA020537;TfA021437;TfA023965;TfA024066;TfA025448;TfA025742;TfA027652;TfA029295;TfA031704;TfA031969;TfA032692;TfA034316;TfA034483;TfA038244;TfA038343;TfA039177;TfA039379…
GO:0006497	protein lipidation	0.691517	TfA000644;TfA000659;TfA004148;TfA007022;TfA007151;TfA011288;TfA015329;TfA018660;TfA021398;TfA031704;TfA032692;TfA044790;TfA046954;TfA050732;TfB065969;TfB070636;TfB075437;TfB077720;TfB077744;TfB083919;TfB085088;TfB091451;TfB100551;TfB101296
GO:0006862	nucleotide transport	0.691517	TfA001429;TfA004152;TfA004178;TfA004197;TfA011121;TfA011288;TfA020740;TfA030001;TfA030012;TfA036496;TfA036678;TfA054117;TfB065969;TfB066235;TfB066383;TfB068330;TfB079704;TfB079812;TfB084560;TfB086456;TfB091610;TfB097946;TfB100724;TfB103469
GO:0042157	lipoprotein metabolic process	0.691517	TfA000644;TfA000659;TfA004148;TfA007022;TfA007151;TfA011288;TfA015329;TfA018660;TfA021398;TfA031704;TfA032692;TfA044790;TfA046954;TfA050732;TfB065969;TfB070636;TfB075437;TfB077720;TfB077744;TfB083919;TfB085088;TfB091451;TfB100551;TfB101296
GO:0042158	lipoprotein biosynthetic process	0.691517	TfA000644;TfA000659;TfA004148;TfA007022;TfA007151;TfA011288;TfA015329;TfA018660;TfA021398;TfA031704;TfA032692;TfA044790;TfA046954;TfA050732;TfB065969;TfB070636;TfB075437;TfB077720;TfB077744;TfB083919;TfB085088;TfB091451;TfB100551;TfB101296
GO:0009658	chloroplast organization	0.691517	TfA001113;TfA006453;TfA008246;TfA008709;TfA009322;TfA009654;TfA011196;TfA013039;TfA020085;TfA023244;TfA023506;TfA025440;TfA028245;TfA029389;TfA029859;TfA029869;TfA030036;TfA030637;TfA034726;TfA036690;TfA039074;TfA045300;TfA055619;TfA055839;TfA058389;TfB066405;TfB066820;TfB066837;TfB068100;TfB070796;TfB072870;TfB075870;TfB076334;TfB077624;TfB078725;TfB080015;TfB080633;TfB081318;TfB083401;TfB084332…
GO:0072593	reactive oxygen species metabolic process	0.691517	TfA001409;TfA003231;TfA005191;TfA006453;TfA006627;TfA006670;TfA007063;TfA007670;TfA008709;TfA010128;TfA010901;TfA015631;TfA022210;TfA023738;TfA028966;TfA029389;TfA035221;TfA035445;TfA043035;TfA043496;TfA043840;TfA046873;TfA049773;TfA051284;TfB067243;TfB067264;TfB068100;TfB069045;TfB069721;TfB071055;TfB071129;TfB071301;TfB071741;TfB072144;TfB076598;TfB077354;TfB078407;TfB078584;TfB078903;TfB079123…
GO:0032502	developmental process	0.691517	TfA000347;TfA000412;TfA000420;TfA000422;TfA000644;TfA000690;TfA001008;TfA001113;TfA001117;TfA001156;TfA001409;TfA001429;TfA001520;TfA001555;TfA001574;TfA001681;TfA001722;TfA002004;TfA002054;TfA002124;TfA002151;TfA002208;TfA002302;TfA002462;TfA002648;TfA002863;TfA002897;TfA003075;TfA003157;TfA003160;TfA003224;TfA004068;TfA004151;TfA004258;TfA004486;TfA004494;TfA005196;TfA005231;TfA005342;TfA005359…
GO:0009967	positive regulation of signal transduction	0.691517	TfA004486;TfA013292;TfA014311;TfA018194;TfA018744;TfA019315;TfA019876;TfA019914;TfA019917;TfA027687;TfA028867;TfA031636;TfB066960;TfB069486;TfB070781;TfB077994;TfB080039;TfB081297;TfB083175;TfB086523;TfB094565;TfB096471;TfB097100;TfB099869;TfB103272
GO:0010647	positive regulation of cell communication	0.691517	TfA004486;TfA013292;TfA014311;TfA018194;TfA018744;TfA019315;TfA019876;TfA019914;TfA019917;TfA027687;TfA028867;TfA031636;TfB066960;TfB069486;TfB070781;TfB077994;TfB080039;TfB081297;TfB083175;TfB086523;TfB094565;TfB096471;TfB097100;TfB099869;TfB103272
GO:0023056	positive regulation of signaling	0.691517	TfA004486;TfA013292;TfA014311;TfA018194;TfA018744;TfA019315;TfA019876;TfA019914;TfA019917;TfA027687;TfA028867;TfA031636;TfB066960;TfB069486;TfB070781;TfB077994;TfB080039;TfB081297;TfB083175;TfB086523;TfB094565;TfB096471;TfB097100;TfB099869;TfB103272
GO:0072350	tricarboxylic acid metabolic process	0.691517	TfA004308;TfA012555;TfA012581;TfA013666;TfA018257;TfA020115;TfA026916;TfA026972;TfA027652;TfA048401;TfB068100;TfB068776;TfB073458;TfB077578;TfB081575;TfB090526;TfB090597;TfB090927;TfB095301;TfB096963
GO:0006721	terpenoid metabolic process	0.691517	TfA000261;TfA001117;TfA002208;TfA005191;TfA005539;TfA006453;TfA008709;TfA009826;TfA010350;TfA012343;TfA013827;TfA016898;TfA016992;TfA020489;TfA021351;TfA022013;TfA023244;TfA023506;TfA032254;TfA033404;TfA034549;TfA039029;TfA040812;TfA043035;TfA043840;TfA052143;TfA057326;TfA058436;TfA058513;TfB067014;TfB067559;TfB068100;TfB068252;TfB069284;TfB069311;TfB069504;TfB070488;TfB070690;TfB070775;TfB071140…
GO:0043547	positive regulation of GTPase activity	0.691517	TfA002660;TfA006427;TfA030001;TfA030012;TfA040030;TfA043575;TfB073562;TfB076390;TfB084560;TfB089003;TfB089518
GO:0071369	cellular response to ethylene stimulus	0.691517	TfA001409;TfA004308;TfA004486;TfA015631;TfA019235;TfA032692;TfB084982;TfB086586;TfB087049;TfB094565;TfB096471
GO:0009965	leaf morphogenesis	0.691517	TfA000412;TfA002863;TfA006913;TfA013443;TfA015976;TfA019378;TfA023017;TfA023506;TfA028245;TfA028361;TfA030637;TfA035448;TfA039063;TfA043575;TfA044720;TfA046962;TfA047363;TfA051998;TfA052905;TfA053741;TfA058389;TfB067014;TfB068100;TfB068507;TfB070796;TfB074345;TfB075738;TfB076923;TfB084833;TfB095810;TfB097565;TfB100724
GO:0051510	regulation of unidimensional cell growth	0.691517	TfA002054;TfA002124;TfA002151;TfA013213;TfA013292;TfA017476;TfA022958;TfA023965;TfA024066;TfA033685;TfA043217;TfB066050;TfB079081;TfB081975;TfB094043;TfB097514
GO:0019220	regulation of phosphate metabolic process	0.691517	TfA000179;TfA001303;TfA002285;TfA008709;TfA013292;TfA014311;TfA018194;TfA018744;TfA019315;TfA019876;TfA019914;TfA019917;TfA022210;TfA026040;TfA027687;TfA027967;TfA028245;TfA028867;TfA029389;TfA029859;TfA030637;TfA031636;TfA034549;TfA042720;TfA042973;TfA045082;TfA051804;TfA053537;TfA059253;TfB066820;TfB066837;TfB066960;TfB068100;TfB069486;TfB069566;TfB070690;TfB070781;TfB070796;TfB071346;TfB071741…
GO:0051174	regulation of phosphorus metabolic process	0.691517	TfA000179;TfA001303;TfA002285;TfA008709;TfA013292;TfA014311;TfA018194;TfA018744;TfA019315;TfA019876;TfA019914;TfA019917;TfA022210;TfA026040;TfA027687;TfA027967;TfA028245;TfA028867;TfA029389;TfA029859;TfA030637;TfA031636;TfA034549;TfA042720;TfA042973;TfA045082;TfA051804;TfA053537;TfA059253;TfB066820;TfB066837;TfB066960;TfB068100;TfB069486;TfB069566;TfB070690;TfB070781;TfB070796;TfB071346;TfB071741…
GO:0009855	determination of bilateral symmetry	0.691517	TfA007918;TfA019378;TfA019876;TfA022046;TfA025377;TfA035448;TfA038028;TfA043575;TfB067784;TfB073562;TfB075118;TfB078556;TfB080177;TfB081141;TfB081143;TfB081380;TfB086288;TfB086333;TfB094205;TfB095463;TfB102541;TfB103598
GO:0009860	pollen tube growth	0.691517	TfA000420;TfA000422;TfA002208;TfA007022;TfA017476;TfA022958;TfA024122;TfA036879;TfA037433;TfA039498;TfB070315;TfB072678;TfB074967;TfB076080;TfB079081;TfB079840;TfB089108;TfB092652;TfB093967;TfB096266;TfB099339;TfB100869
GO:0006730	one-carbon metabolic process	0.691517	TfA003037;TfA013262;TfA013289;TfA013333;TfA017781;TfA019417;TfA036805;TfB066380;TfB069591;TfB070615;TfB075059;TfB096334
GO:0009581	detection of external stimulus	0.691517	TfA040663;TfA052857;TfB070167;TfB076049;TfB076288;TfB089392;TfB089997;TfB099113
GO:0019430	removal of superoxide radicals	0.691517	TfA003231;TfB067264;TfB069721;TfB078584;TfB090251;TfB090253;TfB093470;TfB094821
GO:0071450	cellular response to oxygen radical	0.691517	TfA003231;TfB067264;TfB069721;TfB078584;TfB090251;TfB090253;TfB093470;TfB094821
GO:0071451	cellular response to superoxide	0.691517	TfA003231;TfB067264;TfB069721;TfB078584;TfB090251;TfB090253;TfB093470;TfB094821
GO:0098869	cellular oxidant detoxification	0.691517	TfA003231;TfB067264;TfB069721;TfB078584;TfB090251;TfB090253;TfB093470;TfB094821
GO:1990748	cellular detoxification	0.691517	TfA003231;TfB067264;TfB069721;TfB078584;TfB090251;TfB090253;TfB093470;TfB094821
GO:0006397	mRNA processing	0.691517	TfA008578;TfA009440;TfA012867;TfA013119;TfA017677;TfA019793;TfA022046;TfA022260;TfA023807;TfA027961;TfA028245;TfA028545;TfA030680;TfA030852;TfA035448;TfA037279;TfA041258;TfA042941;TfA046757;TfA049784;TfA050129;TfA050822;TfA057165;TfA057846;TfA061221;TfB069216;TfB071068;TfB071151;TfB071854;TfB072229;TfB074178;TfB074266;TfB079656;TfB079794;TfB080107;TfB080296;TfB080698;TfB080955;TfB081962;TfB082050…
GO:0016246	RNA interference	0.691517	TfA022046;TfA028545;TfA029072;TfA035448;TfA036690;TfA041258;TfB067784;TfB071078;TfB074418;TfB077336;TfB077624;TfB080698;TfB080865;TfB080867;TfB081141;TfB081143;TfB081947;TfB084049;TfB084545;TfB086288;TfB087066;TfB090538;TfB099203
GO:0000154	rRNA modification	0.691517	TfA036690;TfA047777;TfB075145;TfB091325;TfB093182
GO:0043038	amino acid activation	0.691517	TfA006972;TfA007770;TfA008104;TfA014214;TfA018211;TfA018217;TfA019092;TfA023621;TfA028094;TfA029277;TfA031719;TfA044790;TfA045300;TfB070488;TfB072870;TfB075136;TfB079638;TfB080739;TfB081839;TfB084265;TfB087829;TfB088608;TfB089227;TfB090476;TfB091214;TfB091617;TfB095377;TfB097464;TfB100220;TfB103309
GO:0043039	tRNA aminoacylation	0.691517	TfA006972;TfA007770;TfA008104;TfA014214;TfA018211;TfA018217;TfA019092;TfA023621;TfA028094;TfA029277;TfA031719;TfA044790;TfA045300;TfB070488;TfB072870;TfB075136;TfB079638;TfB080739;TfB081839;TfB084265;TfB087829;TfB088608;TfB089227;TfB090476;TfB091214;TfB091617;TfB095377;TfB097464;TfB100220;TfB103309
GO:0071804	cellular potassium ion transport	0.691517	TfA008911;TfA011766;TfA020428;TfA023581;TfA026042;TfA035538;TfA040784;TfA048695;TfB066288;TfB078514;TfB079081;TfB079864;TfB084472;TfB089020;TfB094368;TfB097682;TfB098918;TfB103584
GO:0071805	potassium ion transmembrane transport	0.691517	TfA008911;TfA011766;TfA020428;TfA023581;TfA026042;TfA035538;TfA040784;TfA048695;TfB066288;TfB078514;TfB079081;TfB079864;TfB084472;TfB089020;TfB094368;TfB097682;TfB098918;TfB103584
GO:0006835	dicarboxylic acid transport	0.691517	TfA014437;TfA015130;TfA016993;TfA017001;TfA017037;TfA017143;TfA017645;TfA035517;TfA036496;TfA055052;TfB072894;TfB076339;TfB103229
GO:0043161	proteasome-mediated ubiquitin-dependent protein catabolic process	0.691517	TfA002124;TfA002151;TfA002230;TfA007570;TfA008047;TfA012862;TfA015259;TfA015317;TfA019684;TfA023965;TfA024066;TfA027652;TfA031969;TfA038343;TfA043217;TfA052127;TfB066050;TfB066499;TfB081975;TfB088761;TfB089696;TfB095348;TfB096011;TfB098239
GO:0098542	defense response to other organism	0.691517	TfA004486;TfA005191;TfA006610;TfA006622;TfA006670;TfA007340;TfA009922;TfA009947;TfA010128;TfA011509;TfA011602;TfA012086;TfA012095;TfA012501;TfA013288;TfA014309;TfA016729;TfA016993;TfA017001;TfA017037;TfA017143;TfA017398;TfA019315;TfA019793;TfA020114;TfA020548;TfA020747;TfA021351;TfA022046;TfA022210;TfA022420;TfA022521;TfA025425;TfA027564;TfA028654;TfA028733;TfA029072;TfA029389;TfA029869;TfA036690…
GO:0032270	positive regulation of cellular protein metabolic process	0.691517	TfA004735;TfA006368;TfA009440;TfA013292;TfA014311;TfA018194;TfA018744;TfA019315;TfA019876;TfA019914;TfA019917;TfA027687;TfA028867;TfA031473;TfA031636;TfA040874;TfA058389;TfB066960;TfB069486;TfB070781;TfB073406;TfB077994;TfB080039;TfB081297;TfB083452;TfB086372;TfB086523;TfB095810;TfB097100;TfB098239;TfB098983
GO:0009626	plant-type hypersensitive response	0.691517	TfA001409;TfA004152;TfA004178;TfA004197;TfA004486;TfA005191;TfA010128;TfA011288;TfA015631;TfA020477;TfA020740;TfA022210;TfA022843;TfA023581;TfA026761;TfA029389;TfA031413;TfA036496;TfA036805;TfA037819;TfA049773;TfB065969;TfB066316;TfB068100;TfB068782;TfB068799;TfB071140;TfB071741;TfB079812;TfB080923;TfB084617;TfB087569;TfB090743;TfB092580;TfB094565;TfB096471;TfB097790;TfB100724;TfB103605
GO:0034050	host programmed cell death induced by symbiont	0.691517	TfA001409;TfA004152;TfA004178;TfA004197;TfA004486;TfA005191;TfA010128;TfA011288;TfA015631;TfA020477;TfA020740;TfA022210;TfA022843;TfA023581;TfA026761;TfA029389;TfA031413;TfA036496;TfA036805;TfA037819;TfA049773;TfB065969;TfB066316;TfB068100;TfB068782;TfB068799;TfB071140;TfB071741;TfB079812;TfB080923;TfB084617;TfB087569;TfB090743;TfB092580;TfB094565;TfB096471;TfB097790;TfB100724;TfB103605
GO:0042742	defense response to bacterium	0.691517	TfA005191;TfA007340;TfA010128;TfA011509;TfA012086;TfA012095;TfA014309;TfA016993;TfA017001;TfA017037;TfA017143;TfA017398;TfA020114;TfA021351;TfA025425;TfA028654;TfA028733;TfA029072;TfA036805;TfA042306;TfA051284;TfA058436;TfA058752;TfB072144;TfB072894;TfB075582;TfB076598;TfB077354;TfB079123;TfB081298;TfB081318;TfB083704;TfB085460;TfB093168;TfB097252;TfB097334;TfB098239;TfB098747;TfB100724
GO:0046520	sphingoid biosynthetic process	0.691517	TfA000659;TfA004221;TfA007022;TfA026058;TfA042503;TfA042531;TfA046649;TfB071838;TfB088845
GO:0009060	aerobic respiration	0.691517	TfA000099;TfA000958;TfA012555;TfA012581;TfA013666;TfA018257;TfA026916;TfA026972;TfA027652;TfA029367;TfA034316;TfA039177;TfA048401;TfB068100;TfB068776;TfB071651;TfB072022;TfB073458;TfB077578;TfB081575;TfB090526;TfB090597;TfB090927;TfB091244;TfB095301
GO:0045088	regulation of innate immune response	0.691517	TfA004152;TfA004178;TfA004197;TfA004486;TfA005191;TfA010128;TfA011288;TfA019793;TfA020477;TfA020740;TfA022210;TfA022843;TfA026761;TfA028654;TfA028733;TfA029389;TfA036496;TfA037819;TfA040194;TfA049773;TfB065969;TfB066316;TfB068100;TfB068782;TfB068799;TfB071140;TfB071741;TfB079812;TfB080923;TfB087569;TfB090743;TfB092373;TfB092580;TfB094565;TfB096471;TfB097790;TfB098747;TfB100724;TfB102178;TfB103605
GO:0050776	regulation of immune response	0.691517	TfA004152;TfA004178;TfA004197;TfA004486;TfA005191;TfA010128;TfA011288;TfA019793;TfA020477;TfA020740;TfA022210;TfA022843;TfA026761;TfA028654;TfA028733;TfA029389;TfA036496;TfA037819;TfA040194;TfA049773;TfB065969;TfB066316;TfB068100;TfB068782;TfB068799;TfB071140;TfB071741;TfB079812;TfB080923;TfB087569;TfB090743;TfB092373;TfB092580;TfB094565;TfB096471;TfB097790;TfB098747;TfB100724;TfB102178;TfB103605
GO:0098662	inorganic cation transmembrane transport	0.691517	TfA001685;TfA003240;TfA003263;TfA003335;TfA003385;TfA004415;TfA005907;TfA006125;TfA006837;TfA008911;TfA011766;TfA016465;TfA019353;TfA020428;TfA021113;TfA021999;TfA022624;TfA023581;TfA024122;TfA025936;TfA026042;TfA026354;TfA026895;TfA031718;TfA033395;TfA035538;TfA040784;TfA041730;TfA042611;TfA042651;TfA048170;TfA048695;TfA054538;TfB066180;TfB066288;TfB066590;TfB069437;TfB070198;TfB073415;TfB073933…
GO:0050789	regulation of biological process	0.691517	TfA000099;TfA000151;TfA000179;TfA000299;TfA000347;TfA000412;TfA000420;TfA000422;TfA000527;TfA000644;TfA000718;TfA000881;TfA001008;TfA001085;TfA001117;TfA001156;TfA001303;TfA001409;TfA001520;TfA001555;TfA001574;TfA001620;TfA001860;TfA002054;TfA002124;TfA002151;TfA002230;TfA002237;TfA002285;TfA002372;TfA002462;TfA002629;TfA002660;TfA002863;TfA002897;TfA003075;TfA003157;TfA003325;TfA003454;TfA003665…
GO:0042537	benzene-containing compound metabolic process	0.691517	TfA005191;TfA005921;TfA005953;TfA010128;TfA013288;TfA022210;TfA027564;TfA029389;TfA036805;TfA040870;TfA044720;TfA049773;TfA059532;TfB066973;TfB070424;TfB074297;TfB077930;TfB078014;TfB078031;TfB086080;TfB088635;TfB090743;TfB092580;TfB095200;TfB095316;TfB097790
GO:0051128	regulation of cellular component organization	0.691517	TfA000420;TfA000422;TfA001555;TfA002054;TfA002124;TfA002151;TfA002863;TfA002897;TfA003075;TfA004151;TfA004735;TfA006368;TfA011226;TfA013213;TfA013292;TfA015751;TfA017476;TfA017508;TfA019035;TfA019047;TfA021289;TfA022046;TfA022958;TfA023965;TfA024066;TfA027349;TfA030001;TfA030012;TfA030851;TfA031473;TfA033685;TfA034248;TfA041106;TfA041258;TfA043217;TfA043575;TfA044332;TfA048809;TfA048977;TfA053391…
GO:0048527	lateral root development	0.691517	TfA000420;TfA000422;TfA000644;TfA003075;TfA030001;TfA030012;TfA034410;TfA043691;TfB070100;TfB071741;TfB072058;TfB082399;TfB084560;TfB086209;TfB087431
GO:0048827	phyllome development	0.691517	TfA000412;TfA001156;TfA002462;TfA002863;TfA005342;TfA005421;TfA006022;TfA006453;TfA006913;TfA012053;TfA013443;TfA015976;TfA016812;TfA019378;TfA019903;TfA020660;TfA020841;TfA023017;TfA023506;TfA025077;TfA025742;TfA027073;TfA028245;TfA028361;TfA028495;TfA029072;TfA029367;TfA030637;TfA031588;TfA032315;TfA032888;TfA033640;TfA034410;TfA035448;TfA036077;TfA036170;TfA037433;TfA038028;TfA039063;TfA042306…
GO:0000226	microtubule cytoskeleton organization	0.691517	TfA000412;TfA000420;TfA000422;TfA003157;TfA004258;TfA011226;TfA027687;TfA029031;TfA031588;TfA033062;TfA033334;TfA036396;TfA038028;TfA046962;TfA057215;TfA058558;TfA061578;TfB066112;TfB066120;TfB073562;TfB074074;TfB074345;TfB078443;TfB080177;TfB080858;TfB082138;TfB083009;TfB085360;TfB087293;TfB090294;TfB092987;TfB094864;TfB096266;TfB097783;TfB101972
GO:0009809	lignin biosynthetic process	0.691517	TfA000347;TfA022529;TfA022547;TfA028212;TfB072022;TfB075601;TfB076996;TfB081780;TfB081809;TfB097592
GO:0001522	pseudouridine synthesis	0.691517	TfA005015;TfA022572;TfA029562;TfA056628;TfB084642;TfB100697
GO:0005977	glycogen metabolic process	0.691517	TfA047040;TfA051551;TfB069914;TfB074896;TfB088359;TfB093998
GO:0006112	energy reserve metabolic process	0.691517	TfA047040;TfA051551;TfB069914;TfB074896;TfB088359;TfB093998
GO:0009082	branched-chain amino acid biosynthetic process	0.691517	TfA010994;TfA020532;TfB087676;TfB095374;TfB101150;TfB103527
GO:0009582	detection of abiotic stimulus	0.691517	TfA040663;TfA052857;TfB076049;TfB076288;TfB089392;TfB099113
GO:0031122	cytoplasmic microtubule organization	0.691517	TfA011226;TfA033062;TfB066112;TfB083009;TfB097783;TfB101972
GO:0042726	flavin-containing compound metabolic process	0.691517	TfA010223;TfA031289;TfB083237;TfB092211;TfB094497;TfB096224
GO:0009725	response to hormone	0.691517	TfA000119;TfA000420;TfA000422;TfA000636;TfA001117;TfA001409;TfA001555;TfA002372;TfA003075;TfA003772;TfA004068;TfA004308;TfA004486;TfA005191;TfA006913;TfA006925;TfA007427;TfA009046;TfA010128;TfA010288;TfA011509;TfA012309;TfA012775;TfA013213;TfA013563;TfA014142;TfA014283;TfA015091;TfA015631;TfA017310;TfA017591;TfA019235;TfA019378;TfA020426;TfA020444;TfA020460;TfA021410;TfA022210;TfA022724;TfA024560…
GO:0006418	tRNA aminoacylation for protein translation	0.691517	TfA006972;TfA007770;TfA008104;TfA014214;TfA018211;TfA018217;TfA019092;TfA023621;TfA028094;TfA029277;TfA031719;TfA044790;TfA045300;TfB070488;TfB072870;TfB075136;TfB080739;TfB081839;TfB084265;TfB087829;TfB088608;TfB089227;TfB090476;TfB091214;TfB091617;TfB095377;TfB097464;TfB100220;TfB103309
GO:0048653	anther development	0.691517	TfA005342;TfA006022;TfA012053;TfA019903;TfA020841;TfA025077;TfA031588;TfA032888;TfA046823;TfB067090;TfB071301;TfB075582;TfB077077;TfB082632;TfB085199;TfB087293
GO:0006265	DNA topological change	0.691517	TfA016016;TfB085360;TfB090612
GO:0006620	posttranslational protein targeting to membrane	0.691517	TfA010905;TfA010941;TfB073002
GO:0009107	lipoate biosynthetic process	0.691517	TfA016952;TfB098938;TfB103633
GO:0009584	detection of visible light	0.691517	TfA052857;TfB089392;TfB099113
GO:0009685	gibberellin metabolic process	0.691517	TfA001117;TfB094154;TfB096750
GO:0009937	regulation of gibberellic acid mediated signaling pathway	0.691517	TfA004486;TfB094565;TfB096471
GO:0010345	suberin biosynthetic process	0.691517	TfA019695;TfB087036;TfB087535
GO:0010951	negative regulation of endopeptidase activity	0.691517	TfA027315;TfA028066;TfB081965
GO:0016050	vesicle organization	0.691517	TfA002878;TfA009066;TfB076359
GO:0016102	diterpenoid biosynthetic process	0.691517	TfA001117;TfB094154;TfB096750
GO:0019852	L-ascorbic acid metabolic process	0.691517	TfA002653;TfB072955;TfB087482
GO:0019853	L-ascorbic acid biosynthetic process	0.691517	TfA002653;TfB072955;TfB087482
GO:0031204	posttranslational protein targeting to membrane, translocation	0.691517	TfA010905;TfA010941;TfB073002
GO:0032786	positive regulation of DNA-templated transcription, elongation	0.691517	TfB095272;TfB095887;TfB098940
GO:0033385	geranylgeranyl diphosphate metabolic process	0.691517	TfB071346;TfB093212;TfB095262
GO:0043631	RNA polyadenylation	0.691517	TfA061221;TfB070068;TfB072229
GO:0044210	'de novo' CTP biosynthetic process	0.691517	TfB077600;TfB088850;TfB093977
GO:0044273	sulfur compound catabolic process	0.691517	TfA027641;TfA035445;TfA043840
GO:0048564	photosystem I assembly	0.691517	TfA009322;TfB084901;TfB088130
GO:0051193	regulation of cofactor metabolic process	0.691517	TfA039743;TfB078584;TfB089393
GO:0052548	regulation of endopeptidase activity	0.691517	TfA027315;TfA028066;TfB081965
GO:0009409	response to cold	0.691517	TfA001156;TfA001555;TfA004486;TfA005191;TfA005231;TfA005359;TfA005475;TfA016812;TfA022046;TfA022210;TfA025742;TfA026970;TfA027564;TfA031969;TfA034410;TfA035448;TfA036279;TfA036290;TfA036299;TfA037546;TfA038059;TfA041258;TfA042941;TfA043673;TfA043694;TfA044720;TfA047777;TfA049773;TfA055774;TfA058436;TfB067725;TfB069152;TfB069867;TfB071741;TfB072067;TfB073249;TfB074074;TfB074203;TfB074659;TfB076871…
GO:1901576	organic substance biosynthetic process	0.691517	TfA000099;TfA000119;TfA000151;TfA000187;TfA000242;TfA000261;TfA000336;TfA000343;TfA000347;TfA000367;TfA000378;TfA000407;TfA000412;TfA000530;TfA000620;TfA000644;TfA000659;TfA000881;TfA001008;TfA001085;TfA001113;TfA001117;TfA001156;TfA001244;TfA001374;TfA001409;TfA001465;TfA001789;TfA001872;TfA002054;TfA002124;TfA002129;TfA002151;TfA002189;TfA002208;TfA002372;TfA002564;TfA002646;TfA002648;TfA002653…
GO:0006813	potassium ion transport	0.691517	TfA000388;TfA008911;TfA011766;TfA020427;TfA020428;TfA023581;TfA026042;TfA035538;TfA040784;TfA048695;TfB066288;TfB078514;TfB079081;TfB079864;TfB082912;TfB083819;TfB084472;TfB086947;TfB089020;TfB094368;TfB097682;TfB098918;TfB103584
GO:0009611	response to wounding	0.691517	TfA005382;TfA007427;TfA012501;TfA020477;TfA020747;TfA025679;TfA026761;TfA029072;TfA031969;TfA045941;TfA057906;TfA058513;TfB068782;TfB068799;TfB071140;TfB072121;TfB081298;TfB084363;TfB084982;TfB086586;TfB093795;TfB098747;TfB103605
GO:0031408	oxylipin biosynthetic process	0.691517	TfA005191;TfA014055;TfA021351;TfA055839;TfA057906;TfB068100;TfB070690;TfB081318;TfB083676;TfB086245;TfB089538
GO:0043087	regulation of GTPase activity	0.691517	TfA002660;TfA006427;TfA030001;TfA030012;TfA040030;TfA043575;TfB073562;TfB076390;TfB084560;TfB089003;TfB089518
GO:0051093	negative regulation of developmental process	0.691517	TfA001520;TfA001574;TfA002054;TfA025742;TfA040663;TfB078599;TfB078898;TfB080995;TfB095213;TfB097514;TfB100742
GO:0007389	pattern specification process	0.691517	TfA000347;TfA001555;TfA002004;TfA002863;TfA003075;TfA004258;TfA006453;TfA007918;TfA015751;TfA019359;TfA019378;TfA019394;TfA019876;TfA019903;TfA019913;TfA022046;TfA024909;TfA025377;TfA025742;TfA027274;TfA030001;TfA030012;TfA032888;TfA033334;TfA034410;TfA035448;TfA037342;TfA038028;TfA041012;TfA041258;TfA043575;TfB066374;TfB067256;TfB067725;TfB067784;TfB070100;TfB071477;TfB073562;TfB073943;TfB075118…
GO:0010073	meristem maintenance	0.691517	TfA001008;TfA004258;TfA005342;TfA005421;TfA006453;TfA010901;TfA012053;TfA013476;TfA015329;TfA019378;TfA020841;TfA022046;TfA024909;TfA025377;TfA031588;TfA032888;TfA033334;TfA035448;TfA038028;TfA047283;TfA060188;TfA060405;TfB067784;TfB071294;TfB071301;TfB073562;TfB075118;TfB077077;TfB078443;TfB078556;TfB079153;TfB080177;TfB081141;TfB081143;TfB081380;TfB082632;TfB083359;TfB085446;TfB086288;TfB086333…
GO:0000160	phosphorelay signal transduction system	0.691517	TfA001409;TfA003454;TfA004308;TfA004486;TfA015091;TfA015631;TfA019235;TfA028295;TfA029859;TfA032692;TfA052857;TfB068554;TfB073844;TfB077481;TfB078725;TfB079255;TfB084982;TfB086586;TfB087049;TfB089392;TfB094565;TfB096471;TfB097673;TfB099113
GO:0009698	phenylpropanoid metabolic process	0.691517	TfA000347;TfA001008;TfA005382;TfA005921;TfA005953;TfA012053;TfA019695;TfA022529;TfA022547;TfA028212;TfA029672;TfA037590;TfA058513;TfA059532;TfB068782;TfB068799;TfB069943;TfB071140;TfB071294;TfB072022;TfB072121;TfB072387;TfB074297;TfB074594;TfB074647;TfB075601;TfB076996;TfB081780;TfB081809;TfB082782;TfB083359;TfB086107;TfB087036;TfB087535;TfB087654;TfB093184;TfB095200;TfB097592;TfB099435;TfB102597
GO:0048523	negative regulation of cellular process	0.691517	TfA004152;TfA004178;TfA004197;TfA004486;TfA008047;TfA011226;TfA011288;TfA011509;TfA014283;TfA014684;TfA015751;TfA017508;TfA019047;TfA019235;TfA020477;TfA020740;TfA022046;TfA022724;TfA022843;TfA025154;TfA027315;TfA028066;TfA028245;TfA028545;TfA029859;TfA030271;TfA035384;TfA035448;TfA036077;TfA036496;TfA036690;TfA037819;TfA039743;TfA041258;TfA042889;TfA049014;TfA053537;TfA059253;TfB065969;TfB066120…
GO:0000045	autophagosome assembly	0.691517	TfB077921
GO:0000054	ribosomal subunit export from nucleus	0.691517	TfA023104
GO:0000055	ribosomal large subunit export from nucleus	0.691517	TfA023104
GO:0000082	G1/S transition of mitotic cell cycle	0.691517	TfA039231
GO:0000122	negative regulation of transcription from RNA polymerase II promoter	0.691517	TfA049014
GO:0000184	nuclear-transcribed mRNA catabolic process, nonsense-mediated decay	0.691517	TfA029072
GO:0000706	meiotic DNA double-strand break processing	0.691517	TfB077977
GO:0000729	DNA double-strand break processing	0.691517	TfB077977
GO:0000957	mitochondrial RNA catabolic process	0.691517	TfB084744
GO:0001709	cell fate determination	0.691517	TfB093555
GO:0002698	negative regulation of immune effector process	0.691517	TfA046931
GO:0006044	N-acetylglucosamine metabolic process	0.691517	TfB092429
GO:0006218	uridine catabolic process	0.691517	TfA045138
GO:0006279	premeiotic DNA replication	0.691517	TfB091278
GO:0006285	base-excision repair, AP site formation	0.691517	TfB100790
GO:0006359	regulation of transcription from RNA polymerase III promoter	0.691517	TfB074747
GO:0006421	asparaginyl-tRNA aminoacylation	0.691517	TfB087829
GO:0006437	tyrosyl-tRNA aminoacylation	0.691517	TfA045300
GO:0006482	protein demethylation	0.691517	TfB075741
GO:0006516	glycoprotein catabolic process	0.691517	TfB090260
GO:0006522	alanine metabolic process	0.691517	TfA027652
GO:0006538	glutamate catabolic process	0.691517	TfA007063
GO:0006540	glutamate decarboxylation to succinate	0.691517	TfA007063
GO:0006574	valine catabolic process	0.691517	TfA006591
GO:0006690	icosanoid metabolic process	0.691517	TfA008788
GO:0006691	leukotriene metabolic process	0.691517	TfA008788
GO:0006740	NADPH regeneration	0.691517	TfA041353
GO:0006780	uroporphyrinogen III biosynthetic process	0.691517	TfA038167
GO:0006849	plasma membrane pyruvate transport	0.691517	TfB072123
GO:0006883	cellular sodium ion homeostasis	0.691517	TfA039835
GO:0007041	lysosomal transport	0.691517	TfA015246
GO:0007338	single fertilization	0.691517	TfA024122
GO:0008105	asymmetric protein localization	0.691517	TfA002462
GO:0008214	protein dealkylation	0.691517	TfB075741
GO:0008333	endosome to lysosome transport	0.691517	TfA015246
GO:0009078	pyruvate family amino acid metabolic process	0.691517	TfA027652
GO:0009235	cobalamin metabolic process	0.691517	TfA038982
GO:0009236	cobalamin biosynthetic process	0.691517	TfA038982
GO:0009245	lipid A biosynthetic process	0.691517	TfB084779
GO:0009399	nitrogen fixation	0.691517	TfB093325
GO:0009439	cyanate metabolic process	0.691517	TfA003759
GO:0009440	cyanate catabolic process	0.691517	TfA003759
GO:0009448	gamma-aminobutyric acid metabolic process	0.691517	TfA007063
GO:0009450	gamma-aminobutyric acid catabolic process	0.691517	TfA007063
GO:0009660	amyloplast organization	0.691517	TfA041012
GO:0009663	plasmodesma organization	0.691517	TfA036077
GO:0009780	photosynthetic NADP+ reduction	0.691517	TfA041353
GO:0009830	cell wall modification involved in abscission	0.691517	TfB067014
GO:0009903	chloroplast avoidance movement	0.691517	TfB078725
GO:0009904	chloroplast accumulation movement	0.691517	TfB078725
GO:0009945	radial axis specification	0.691517	TfA019903
GO:0009992	cellular water homeostasis	0.691517	TfA017226
GO:0010047	fruit dehiscence	0.691517	TfB090047
GO:0010185	regulation of cellular defense response	0.691517	TfB074524
GO:0010270	photosystem II oxygen evolving complex assembly	0.691517	TfB077307
GO:0010469	regulation of receptor activity	0.691517	TfB079081
GO:0010555	response to mannitol	0.691517	TfB078077
GO:0010581	regulation of starch biosynthetic process	0.691517	TfB078584
GO:0010599	production of lsiRNA involved in RNA interference	0.691517	TfB084545
GO:0010623	developmental programmed cell death	0.691517	TfA060405
GO:0010962	regulation of glucan biosynthetic process	0.691517	TfB078584
GO:0015684	ferrous iron transport	0.691517	TfB088159
GO:0015697	quaternary ammonium group transport	0.691517	TfB086845
GO:0015768	maltose transport	0.691517	TfB092511
GO:0015793	glycerol transport	0.691517	TfA017226
GO:0015838	amino-acid betaine transport	0.691517	TfB086845
GO:0015879	carnitine transport	0.691517	TfB086845
GO:0016055	Wnt signaling pathway	0.691517	TfB078611
GO:0016110	tetraterpenoid catabolic process	0.691517	TfB067014
GO:0016118	carotenoid catabolic process	0.691517	TfB067014
GO:0016124	xanthophyll catabolic process	0.691517	TfB067014
GO:0016236	macroautophagy	0.691517	TfB077921
GO:0016255	attachment of GPI anchor to protein	0.691517	TfA000659
GO:0016480	negative regulation of transcription from RNA polymerase III promoter	0.691517	TfB074747
GO:0016578	histone deubiquitination	0.691517	TfA049710
GO:0017062	respiratory chain complex III assembly	0.691517	TfA008581
GO:0018023	peptidyl-lysine trimethylation	0.691517	TfB076923
GO:0018160	peptidyl-pyrromethane cofactor linkage	0.691517	TfA044720
GO:0018344	protein geranylgeranylation	0.691517	TfA030271
GO:0018345	protein palmitoylation	0.691517	TfA000644
GO:0019370	leukotriene biosynthetic process	0.691517	TfA008788
GO:0019441	tryptophan catabolic process to kynurenine	0.691517	TfB078031
GO:0019499	cyanide metabolic process	0.691517	TfB074498
GO:0019877	diaminopimelate biosynthetic process	0.691517	TfA057393
GO:0030007	cellular potassium ion homeostasis	0.691517	TfB094864
GO:0030327	prenylated protein catabolic process	0.691517	TfA043840
GO:0030328	prenylcysteine catabolic process	0.691517	TfA043840
GO:0030329	prenylcysteine metabolic process	0.691517	TfA043840
GO:0030581	symbiont intracellular protein transport in host	0.691517	TfA011288
GO:0032069	regulation of nuclease activity	0.691517	TfA028245
GO:0032074	negative regulation of nuclease activity	0.691517	TfA028245
GO:0032543	mitochondrial translation	0.691517	TfB079638
GO:0032781	positive regulation of ATPase activity	0.691517	TfB066497
GO:0032881	regulation of polysaccharide metabolic process	0.691517	TfB078584
GO:0032885	regulation of polysaccharide biosynthetic process	0.691517	TfB078584
GO:0032928	regulation of superoxide anion generation	0.691517	TfA043035
GO:0032954	regulation of cytokinetic process	0.691517	TfA021289
GO:0032955	regulation of barrier septum assembly	0.691517	TfA021289
GO:0032981	mitochondrial respiratory chain complex I assembly	0.691517	TfA030778
GO:0033354	chlorophyll cycle	0.691517	TfB072725
GO:0033477	S-methylmethionine metabolic process	0.691517	TfA038986
GO:0033528	S-methylmethionine cycle	0.691517	TfA038986
GO:0033542	fatty acid beta-oxidation, unsaturated, even number	0.691517	TfB095348
GO:0033750	ribosome localization	0.691517	TfA023104
GO:0033753	establishment of ribosome localization	0.691517	TfA023104
GO:0034086	maintenance of sister chromatid cohesion	0.691517	TfB077977
GO:0034090	maintenance of meiotic sister chromatid cohesion	0.691517	TfB077977
GO:0034309	primary alcohol biosynthetic process	0.691517	TfB074647
GO:0034310	primary alcohol catabolic process	0.691517	TfB074647
GO:0034311	diol metabolic process	0.691517	TfB074647
GO:0034312	diol biosynthetic process	0.691517	TfB074647
GO:0034330	cell junction organization	0.691517	TfA036077
GO:0034551	mitochondrial respiratory chain complex III assembly	0.691517	TfA008581
GO:0035510	DNA dealkylation	0.691517	TfB092793
GO:0035864	response to potassium ion	0.691517	TfB082912
GO:0040019	positive regulation of embryonic development	0.691517	TfA015751
GO:0042304	regulation of fatty acid biosynthetic process	0.691517	TfB089442
GO:0042554	superoxide anion generation	0.691517	TfA043035
GO:0043153	entrainment of circadian clock by photoperiod	0.691517	TfB096011
GO:0043157	response to cation stress	0.691517	TfA009322
GO:0043182	vacuolar sequestering of sodium ion	0.691517	TfA039835
GO:0043270	positive regulation of ion transport	0.691517	TfA004494
GO:0043462	regulation of ATPase activity	0.691517	TfB066497
GO:0043686	co-translational protein modification	0.691517	TfA013723
GO:0044277	cell wall disassembly	0.691517	TfB067014
GO:0045168	cell-cell signaling involved in cell fate commitment	0.691517	TfB076994
GO:0045176	apical protein localization	0.691517	TfA002462
GO:0045216	cell-cell junction organization	0.691517	TfA036077
GO:0046108	uridine metabolic process	0.691517	TfA045138
GO:0046133	pyrimidine ribonucleoside catabolic process	0.691517	TfA045138
GO:0046135	pyrimidine nucleoside catabolic process	0.691517	TfA045138
GO:0046273	lignan catabolic process	0.691517	TfB074647
GO:0046456	icosanoid biosynthetic process	0.691517	TfA008788
GO:0046493	lipid A metabolic process	0.691517	TfB084779
GO:0046502	uroporphyrinogen III metabolic process	0.691517	TfA038167
GO:0048448	stamen morphogenesis	0.691517	TfB075582
GO:0048455	stamen formation	0.691517	TfB075582
GO:0048629	trichome patterning	0.691517	TfB076994
GO:0048654	anther morphogenesis	0.691517	TfB075582
GO:0048655	anther wall tapetum morphogenesis	0.691517	TfB075582
GO:0048656	anther wall tapetum formation	0.691517	TfB075582
GO:0048657	anther wall tapetum cell differentiation	0.691517	TfB075582
GO:0048730	epidermis morphogenesis	0.691517	TfA028846
GO:0048759	xylem vessel member cell differentiation	0.691517	TfB093586
GO:0048863	stem cell differentiation	0.691517	TfB093555
GO:0048865	stem cell fate commitment	0.691517	TfB093555
GO:0048867	stem cell fate determination	0.691517	TfB093555
GO:0050687	negative regulation of defense response to virus	0.691517	TfA046931
GO:0050992	dimethylallyl diphosphate biosynthetic process	0.691517	TfA022683
GO:0050993	dimethylallyl diphosphate metabolic process	0.691517	TfA022683
GO:0051125	regulation of actin nucleation	0.691517	TfA002863
GO:0051127	positive regulation of actin nucleation	0.691517	TfA002863
GO:0051195	negative regulation of cofactor metabolic process	0.691517	TfA039743
GO:0051245	negative regulation of cellular defense response	0.691517	TfB074524
GO:0051708	intracellular protein transport in other organism involved in symbiotic interaction	0.691517	TfA011288
GO:0051924	regulation of calcium ion transport	0.691517	TfA004494
GO:0051928	positive regulation of calcium ion transport	0.691517	TfA004494
GO:0051972	regulation of telomerase activity	0.691517	TfB066267
GO:0051974	negative regulation of telomerase activity	0.691517	TfB066267
GO:0055078	sodium ion homeostasis	0.691517	TfA039835
GO:0060688	regulation of morphogenesis of a branching structure	0.691517	TfB091281
GO:0060700	regulation of ribonuclease activity	0.691517	TfA028245
GO:0060701	negative regulation of ribonuclease activity	0.691517	TfA028245
GO:0060776	simple leaf morphogenesis	0.691517	TfB076923
GO:0070178	D-serine metabolic process	0.691517	TfA046106
GO:0070189	kynurenine metabolic process	0.691517	TfB078031
GO:0070681	glutaminyl-tRNAGln biosynthesis via transamidation	0.691517	TfB079638
GO:0071156	regulation of cell cycle arrest	0.691517	TfA036077
GO:0071158	positive regulation of cell cycle arrest	0.691517	TfA036077
GO:0071428	rRNA-containing ribonucleoprotein complex export from nucleus	0.691517	TfA023104
GO:0080005	photosystem stoichiometry adjustment	0.691517	TfA021513
GO:0080009	mRNA methylation	0.691517	TfA047777
GO:0080034	host response to induction by symbiont of tumor, nodule or growth in host	0.691517	TfA011288
GO:0080064	4,4-dimethyl-9beta,19-cyclopropylsterol oxidation	0.691517	TfB088845
GO:0080111	DNA demethylation	0.691517	TfB092793
GO:0080140	regulation of jasmonic acid metabolic process	0.691517	TfB089442
GO:0080141	regulation of jasmonic acid biosynthetic process	0.691517	TfB089442
GO:0080175	phragmoplast microtubule organization	0.691517	TfB082138
GO:0080182	histone H3-K4 trimethylation	0.691517	TfB076923
GO:0080186	developmental vegetative growth	0.691517	TfA047427
GO:0090069	regulation of ribosome biogenesis	0.691517	TfA015751
GO:0090070	positive regulation of ribosome biogenesis	0.691517	TfA015751
GO:0090322	regulation of superoxide metabolic process	0.691517	TfA043035
GO:0097031	mitochondrial respiratory chain complex I biogenesis	0.691517	TfA030778
GO:0097033	mitochondrial respiratory chain complex III biogenesis	0.691517	TfA008581
GO:0097056	selenocysteinyl-tRNA(Sec) biosynthetic process	0.691517	TfA044790
GO:0097359	UDP-glucosylation	0.691517	TfA051751
GO:1900992	(-)-secologanin metabolic process	0.691517	TfA005539
GO:1900994	(-)-secologanin biosynthetic process	0.691517	TfA005539
GO:1901016	regulation of potassium ion transmembrane transporter activity	0.691517	TfB079081
GO:1901269	lipooligosaccharide metabolic process	0.691517	TfB084779
GO:1901271	lipooligosaccharide biosynthetic process	0.691517	TfB084779
GO:1901379	regulation of potassium ion transmembrane transport	0.691517	TfB079081
GO:1901402	negative regulation of tetrapyrrole metabolic process	0.691517	TfA039743
GO:1901464	negative regulation of tetrapyrrole biosynthetic process	0.691517	TfA039743
GO:1901475	pyruvate transmembrane transport	0.691517	TfB072123
GO:1901502	ether catabolic process	0.691517	TfB074647
GO:1901503	ether biosynthetic process	0.691517	TfB074647
GO:1901568	fatty acid derivative metabolic process	0.691517	TfA008788
GO:1901570	fatty acid derivative biosynthetic process	0.691517	TfA008788
GO:1901684	arsenate ion transmembrane transport	0.691517	TfB079057
GO:1901891	regulation of cell septum assembly	0.691517	TfA021289
GO:1901917	regulation of exoribonuclease activity	0.691517	TfA028245
GO:1901918	negative regulation of exoribonuclease activity	0.691517	TfA028245
GO:1901938	(-)-exo-alpha-bergamotene metabolic process	0.691517	TfA013827
GO:1901940	(-)-exo-alpha-bergamotene biosynthetic process	0.691517	TfA013827
GO:1901979	regulation of inward rectifier potassium channel activity	0.691517	TfB079081
GO:1902124	(+)-pinoresinol metabolic process	0.691517	TfB074647
GO:1902125	(+)-pinoresinol catabolic process	0.691517	TfB074647
GO:1902127	(-)-lariciresinol metabolic process	0.691517	TfB074647
GO:1902129	(-)-lariciresinol biosynthetic process	0.691517	TfB074647
GO:1902130	(+)-lariciresinol metabolic process	0.691517	TfB074647
GO:1902131	(+)-lariciresinol catabolic process	0.691517	TfB074647
GO:1902132	(+)-lariciresinol biosynthetic process	0.691517	TfB074647
GO:1902136	(-)-secoisolariciresinol metabolic process	0.691517	TfB074647
GO:1902138	(-)-secoisolariciresinol biosynthetic process	0.691517	TfB074647
GO:1902325	negative regulation of chlorophyll biosynthetic process	0.691517	TfA039743
GO:1902412	regulation of mitotic cytokinesis	0.691517	TfA021289
GO:1902583	multi-organism intracellular transport	0.691517	TfA011288
GO:1903436	regulation of mitotic cytokinetic process	0.691517	TfA021289
GO:1903874	ferrous iron transmembrane transport	0.691517	TfB088159
GO:1904062	regulation of cation transmembrane transport	0.691517	TfB079081
GO:2000021	regulation of ion homeostasis	0.691517	TfA020427
GO:2000032	regulation of secondary shoot formation	0.691517	TfB091281
GO:2000067	regulation of root morphogenesis	0.691517	TfB078077
GO:2000072	regulation of defense response to fungus, incompatible interaction	0.691517	TfA040194
GO:2000232	regulation of rRNA processing	0.691517	TfA015751
GO:2000234	positive regulation of rRNA processing	0.691517	TfA015751
GO:2000278	regulation of DNA biosynthetic process	0.691517	TfB066267
GO:2000279	negative regulation of DNA biosynthetic process	0.691517	TfB066267
GO:2000379	positive regulation of reactive oxygen species metabolic process	0.691517	TfA051284
GO:2000904	regulation of starch metabolic process	0.691517	TfB078584
GO:2001257	regulation of cation channel activity	0.691517	TfB079081
GO:0009880	embryonic pattern specification	0.691517	TfA015751;TfA019903;TfA025742;TfA030001;TfA030012;TfA041012;TfB084560
GO:0010150	leaf senescence	0.691517	TfB069045;TfB078903;TfB085460;TfB090047;TfB097337;TfB097545;TfB100724
GO:0010208	pollen wall assembly	0.691517	TfA017194;TfA024122;TfB070315;TfB072580;TfB075582;TfB078131;TfB098880
GO:0022904	respiratory electron transport chain	0.691517	TfA009644;TfA021437;TfA034504;TfA038498;TfA054538;TfB074711;TfB074797
GO:0030048	actin filament-based movement	0.691517	TfA017508;TfA021414;TfA022071;TfA039498;TfB072678;TfB079704;TfB090719
GO:0085029	extracellular matrix assembly	0.691517	TfA017194;TfA024122;TfB070315;TfB072580;TfB075582;TfB078131;TfB098880
GO:0009629	response to gravity	0.691517	TfA003075;TfA009322;TfA015246;TfA019378;TfA021437;TfA034410;TfA038343;TfA041012;TfA052583;TfB070100;TfB073364;TfB074074;TfB078077;TfB088336;TfB089392;TfB090538;TfB096606;TfB102728
GO:0003006	developmental process involved in reproduction	0.691842	TfA000420;TfA000422;TfA000690;TfA001113;TfA001117;TfA001156;TfA001520;TfA001555;TfA001574;TfA002054;TfA002208;TfA002302;TfA002462;TfA002863;TfA004068;TfA004486;TfA004494;TfA005342;TfA005359;TfA005421;TfA005475;TfA005806;TfA006022;TfA006453;TfA007022;TfA007918;TfA008508;TfA009046;TfA009115;TfA010412;TfA010901;TfA012053;TfA013925;TfA015751;TfA016077;TfA016087;TfA016757;TfA016812;TfA017476;TfA019378…
GO:0010014	meristem initiation	0.699298	TfA002863;TfA015751;TfA019378;TfA022046;TfA025377;TfA025742;TfA030001;TfA030012;TfA035448;TfA038028;TfA043575;TfB067784;TfB073562;TfB075118;TfB078556;TfB080177;TfB081141;TfB081143;TfB081380;TfB084560;TfB086288;TfB086333;TfB093586;TfB094205;TfB095463;TfB102541
GO:0071554	cell wall organization or biogenesis	0.703522	TfA000336;TfA000343;TfA000347;TfA000367;TfA000412;TfA000620;TfA000723;TfA001008;TfA001555;TfA001793;TfA002863;TfA003070;TfA003075;TfA004151;TfA004258;TfA004317;TfA004361;TfA004379;TfA005537;TfA009206;TfA010318;TfA010644;TfA011226;TfA011309;TfA012053;TfA012984;TfA014604;TfA015321;TfA015568;TfA015751;TfA016438;TfA017562;TfA019027;TfA019359;TfA019378;TfA019394;TfA019564;TfA020427;TfA020804;TfA020841…
GO:0009791	post-embryonic development	0.70622	TfA000420;TfA000422;TfA000644;TfA000690;TfA001113;TfA001117;TfA001156;TfA001429;TfA001520;TfA001555;TfA001574;TfA002302;TfA002462;TfA002863;TfA003075;TfA004068;TfA004486;TfA004494;TfA005196;TfA005342;TfA005359;TfA005421;TfA005475;TfA005513;TfA005806;TfA006022;TfA006453;TfA006610;TfA006622;TfA006627;TfA007670;TfA007918;TfA008508;TfA009046;TfA009115;TfA010327;TfA010412;TfA010901;TfA011602;TfA012053…
GO:0009741	response to brassinosteroid	0.706651	TfA006913;TfA010288;TfA013213;TfA020460;TfA029803;TfA033685;TfA039063;TfB067854;TfB075582;TfB083175;TfB093261;TfB093967;TfB097565
GO:0009555	pollen development	0.709253	TfA002054;TfA002648;TfA017194;TfA020067;TfA022046;TfA024122;TfA027073;TfA028361;TfA033192;TfA033441;TfA036077;TfA036879;TfA055824;TfA056001;TfB067090;TfB067386;TfB069504;TfB069832;TfB070276;TfB070315;TfB071165;TfB072580;TfB075582;TfB078131;TfB088291;TfB089108;TfB089442;TfB090897;TfB093555;TfB094701;TfB096756;TfB097514;TfB098880;TfB100540;TfB100724;TfB101150
GO:0048513	animal organ development	0.71176	TfA000412;TfA000420;TfA000422;TfA000644;TfA001555;TfA002462;TfA002863;TfA002897;TfA003075;TfA004068;TfA004151;TfA004486;TfA006627;TfA006913;TfA007670;TfA008508;TfA013443;TfA015751;TfA015976;TfA019047;TfA019378;TfA019876;TfA019913;TfA023017;TfA023506;TfA025377;TfA028245;TfA028361;TfA030001;TfA030012;TfA030637;TfA034410;TfA035448;TfA036826;TfA037433;TfA039063;TfA040870;TfA041258;TfA043575;TfA043691…
GO:0032269	negative regulation of cellular protein metabolic process	0.711975	TfA022046;TfA025154;TfA027315;TfA028066;TfA028545;TfA036690;TfA041258;TfA053537;TfA059253;TfB067784;TfB069566;TfB072226;TfB077624;TfB080698;TfB080867;TfB081141;TfB081143;TfB081947;TfB081965;TfB083404;TfB084049;TfB084545;TfB086288;TfB087066;TfB089392;TfB091692;TfB093417;TfB095102
GO:0051248	negative regulation of protein metabolic process	0.711975	TfA022046;TfA025154;TfA027315;TfA028066;TfA028545;TfA036690;TfA041258;TfA053537;TfA059253;TfB067784;TfB069566;TfB072226;TfB077624;TfB080698;TfB080867;TfB081141;TfB081143;TfB081947;TfB081965;TfB083404;TfB084049;TfB084545;TfB086288;TfB087066;TfB089392;TfB091692;TfB093417;TfB095102
GO:0009225	nucleotide-sugar metabolic process	0.712326	TfA002328;TfA002372;TfA009100;TfA034084;TfA051751;TfB070618;TfB082545;TfB087482
GO:0009968	negative regulation of signal transduction	0.712326	TfA014283;TfA019235;TfA022724;TfA030271;TfA053537;TfB071741;TfB083404;TfB093471
GO:0010648	negative regulation of cell communication	0.712326	TfA014283;TfA019235;TfA022724;TfA030271;TfA053537;TfB071741;TfB083404;TfB093471
GO:0023057	negative regulation of signaling	0.712326	TfA014283;TfA019235;TfA022724;TfA030271;TfA053537;TfB071741;TfB083404;TfB093471
GO:0098754	detoxification	0.712326	TfA003231;TfB067264;TfB069721;TfB078584;TfB090251;TfB090253;TfB093470;TfB094821
GO:0006869	lipid transport	0.716381	TfA000600;TfA000605;TfA001117;TfA004494;TfA014723;TfA017591;TfA020234;TfA020509;TfA025679;TfA027423;TfA032692;TfA043294;TfA049936;TfA055774;TfA058215;TfB068328;TfB069651;TfB077072;TfB086987;TfB087569;TfB090435
GO:0010310	regulation of hydrogen peroxide metabolic process	0.716381	TfA001409;TfA005191;TfA006670;TfA010128;TfA015631;TfA022210;TfA029389;TfA049773;TfB068100;TfB071741;TfB084437;TfB090743;TfB092580;TfB097790
GO:0010628	positive regulation of gene expression	0.718438	TfA004735;TfA005191;TfA006368;TfA008709;TfA009115;TfA009440;TfA015751;TfA023017;TfA023244;TfA023506;TfA028245;TfA028545;TfA029859;TfA030637;TfA031174;TfA031473;TfA036690;TfA038986;TfA039448;TfA040874;TfA041258;TfA044720;TfA047363;TfA049710;TfA051998;TfA052905;TfA053292;TfA053741;TfA058389;TfB066346;TfB066820;TfB066837;TfB068100;TfB068507;TfB070796;TfB073406;TfB075738;TfB076334;TfB077624;TfB077977…
GO:0000398	mRNA splicing, via spliceosome	0.718545	TfA012867;TfA013119;TfA017677;TfA022046;TfA023807;TfA028545;TfA030852;TfA035448;TfA037279;TfA041258;TfA042941;TfA049784;TfA050129;TfA050822;TfB069216;TfB071068;TfB071151;TfB071854;TfB074178;TfB079656;TfB080296;TfB080698;TfB080955;TfB081962;TfB082695;TfB083795;TfB084438;TfB090103;TfB090788;TfB093383
GO:0009863	salicylic acid mediated signaling pathway	0.718545	TfA001409;TfA004486;TfA005191;TfA006670;TfA010128;TfA015631;TfA022210;TfA026761;TfA029072;TfA029389;TfA032692;TfA037819;TfA049773;TfB068100;TfB071741;TfB077930;TfB080923;TfB082555;TfB084437;TfB085460;TfB086938;TfB088635;TfB088863;TfB090743;TfB092373;TfB092580;TfB094565;TfB096471;TfB097790;TfB102178
GO:0071446	cellular response to salicylic acid stimulus	0.718545	TfA001409;TfA004486;TfA005191;TfA006670;TfA010128;TfA015631;TfA022210;TfA026761;TfA029072;TfA029389;TfA032692;TfA037819;TfA049773;TfB068100;TfB071741;TfB077930;TfB080923;TfB082555;TfB084437;TfB085460;TfB086938;TfB088635;TfB088863;TfB090743;TfB092373;TfB092580;TfB094565;TfB096471;TfB097790;TfB102178
GO:0090351	seedling development	0.718545	TfA000644;TfA001117;TfA001156;TfA001429;TfA001555;TfA004486;TfA015091;TfA022046;TfA025742;TfA035448;TfA041258;TfB067415;TfB067725;TfB073700;TfB073844;TfB074074;TfB074203;TfB075582;TfB077126;TfB078627;TfB078898;TfB079255;TfB080650;TfB082050;TfB089442;TfB094043;TfB094565;TfB095213;TfB096471;TfB097673
GO:0001678	cellular glucose homeostasis	0.718545	TfA041053;TfB077577;TfB089356;TfB091190
GO:0005983	starch catabolic process	0.718545	TfA000119;TfB074896;TfB089292;TfB093998
GO:0015809	arginine transport	0.718545	TfA015130;TfA036496;TfB076339;TfB103229
GO:0015819	lysine transport	0.718545	TfA015130;TfA036496;TfB076339;TfB103229
GO:0046174	polyol catabolic process	0.718545	TfA022636;TfB078661;TfB084934;TfB087461
GO:0048598	embryonic morphogenesis	0.718545	TfA012862;TfA019378;TfA035448;TfB083401
GO:0055046	microgametogenesis	0.718545	TfA022046;TfB070276;TfB071165;TfB094701
GO:0060919	auxin influx	0.718545	TfA003075;TfB070100;TfB082399;TfB096606
GO:2000280	regulation of root development	0.718545	TfB071741;TfB078077;TfB085446;TfB101333
GO:0051336	regulation of hydrolase activity	0.718545	TfA001303;TfA002285;TfA002660;TfA006427;TfA027315;TfA028066;TfA028245;TfA030001;TfA030012;TfA040030;TfA043575;TfB066497;TfB073562;TfB076390;TfB081965;TfB084560;TfB089003;TfB089518;TfB090584;TfB091692;TfB093626;TfB100794
GO:0007020	microtubule nucleation	0.7207	TfA004258;TfA027687;TfA031588;TfA033334;TfA036396;TfA046962;TfA057215;TfB066112;TfB066120;TfB073562;TfB074345;TfB078443;TfB080858;TfB087293;TfB090294
GO:0019374	galactolipid metabolic process	0.7207	TfA008047;TfA026042;TfA038059;TfA045941;TfB066288;TfB069866;TfB075116;TfB077555;TfB083237;TfB083938;TfB086842;TfB088761;TfB092211;TfB097740;TfB102233
GO:0019375	galactolipid biosynthetic process	0.7207	TfA008047;TfA026042;TfA038059;TfA045941;TfB066288;TfB069866;TfB075116;TfB077555;TfB083237;TfB083938;TfB086842;TfB088761;TfB092211;TfB097740;TfB102233
GO:0046785	microtubule polymerization	0.7207	TfA004258;TfA027687;TfA031588;TfA033334;TfA036396;TfA046962;TfA057215;TfB066112;TfB066120;TfB073562;TfB074345;TfB078443;TfB080858;TfB087293;TfB090294
GO:0009891	positive regulation of biosynthetic process	0.723461	TfA004735;TfA005191;TfA006368;TfA008709;TfA009115;TfA009440;TfA015751;TfA023017;TfA023244;TfA023506;TfA028245;TfA028545;TfA029859;TfA030637;TfA031174;TfA031473;TfA036690;TfA038986;TfA039448;TfA040874;TfA041258;TfA044720;TfA047363;TfA049710;TfA051998;TfA052905;TfA053292;TfA053741;TfA058389;TfB066316;TfB066346;TfB066820;TfB066837;TfB068100;TfB068507;TfB068782;TfB068799;TfB070796;TfB073406;TfB075738…
GO:0006338	chromatin remodeling	0.723461	TfA009090;TfA009171;TfA010901;TfA023149;TfA028361;TfB075239;TfB075252;TfB083783;TfB094615
GO:0046519	sphingoid metabolic process	0.723461	TfA000659;TfA004221;TfA007022;TfA026058;TfA042503;TfA042531;TfA046649;TfB071838;TfB088845
GO:0000904	cell morphogenesis involved in differentiation	0.723688	TfA000420;TfA000422;TfA001555;TfA002208;TfA002863;TfA002897;TfA003075;TfA007022;TfA015751;TfA017476;TfA019035;TfA022046;TfA022958;TfA024122;TfA028846;TfA030001;TfA030012;TfA034248;TfA036879;TfA037433;TfA038327;TfA039231;TfA039498;TfA041258;TfA043575;TfA053391;TfB067725;TfB069830;TfB070100;TfB070315;TfB072149;TfB072603;TfB072678;TfB073562;TfB074967;TfB076080;TfB079081;TfB079840;TfB080995;TfB084560…
GO:0033554	cellular response to stress	0.723956	TfA000412;TfA001211;TfA001409;TfA001520;TfA001574;TfA002124;TfA002151;TfA003231;TfA004151;TfA004152;TfA004178;TfA004197;TfA004486;TfA005191;TfA005412;TfA008047;TfA010128;TfA010901;TfA011288;TfA011602;TfA011849;TfA013115;TfA015329;TfA015631;TfA015993;TfA016157;TfA016729;TfA019047;TfA019684;TfA019702;TfA019999;TfA020477;TfA020548;TfA020740;TfA022210;TfA022260;TfA022843;TfA023581;TfA023965;TfA024561…
GO:0046283	anthocyanin-containing compound metabolic process	0.728194	TfA001520;TfA001574;TfA015091;TfA019160;TfA028626;TfA035207;TfA045014;TfA048057;TfB073844;TfB079255;TfB090754;TfB094531;TfB096531;TfB097673;TfB100742;TfB103023
GO:0010026	trichome differentiation	0.728194	TfA001555;TfA002863;TfA002897;TfA003075;TfA015751;TfA019035;TfA022046;TfA028361;TfA028846;TfA030001;TfA030012;TfA034248;TfA038327;TfA039231;TfA041258;TfA043575;TfA053391;TfB067725;TfB069830;TfB070100;TfB072149;TfB072603;TfB073562;TfB076994;TfB080995;TfB084560;TfB090754;TfB094202;TfB095504;TfB096606;TfB097783;TfB098169;TfB098921
GO:0031050	dsRNA fragmentation	0.728194	TfA022046;TfA028545;TfA036690;TfA040879;TfA041258;TfB067784;TfB071078;TfB074418;TfB077336;TfB077624;TfB080698;TfB080865;TfB080867;TfB081141;TfB081143;TfB081947;TfB084049;TfB084545;TfB086288;TfB087066;TfB089755;TfB093417;TfB099203;TfB100748
GO:0043331	response to dsRNA	0.728194	TfA022046;TfA028545;TfA036690;TfA040879;TfA041258;TfB067784;TfB071078;TfB074418;TfB077336;TfB077624;TfB080698;TfB080865;TfB080867;TfB081141;TfB081143;TfB081947;TfB084049;TfB084545;TfB086288;TfB087066;TfB089755;TfB093417;TfB099203;TfB100748
GO:0070918	production of small RNA involved in gene silencing by RNA	0.728194	TfA022046;TfA028545;TfA036690;TfA040879;TfA041258;TfB067784;TfB071078;TfB074418;TfB077336;TfB077624;TfB080698;TfB080865;TfB080867;TfB081141;TfB081143;TfB081947;TfB084049;TfB084545;TfB086288;TfB087066;TfB089755;TfB093417;TfB099203;TfB100748
GO:0071359	cellular response to dsRNA	0.728194	TfA022046;TfA028545;TfA036690;TfA040879;TfA041258;TfB067784;TfB071078;TfB074418;TfB077336;TfB077624;TfB080698;TfB080865;TfB080867;TfB081141;TfB081143;TfB081947;TfB084049;TfB084545;TfB086288;TfB087066;TfB089755;TfB093417;TfB099203;TfB100748
GO:0050793	regulation of developmental process	0.734102	TfA000420;TfA000422;TfA001008;TfA001156;TfA001520;TfA001555;TfA001574;TfA002054;TfA002124;TfA002151;TfA002462;TfA002863;TfA004258;TfA005342;TfA005359;TfA005421;TfA005475;TfA006453;TfA009115;TfA010901;TfA012053;TfA013213;TfA013292;TfA013476;TfA014311;TfA015091;TfA015329;TfA015751;TfA016757;TfA017476;TfA020660;TfA020841;TfA022046;TfA022958;TfA023965;TfA024066;TfA024909;TfA025377;TfA025742;TfA028361…
GO:0006928	movement of cell or subcellular component	0.734102	TfA017508;TfA017857;TfA017897;TfA021414;TfA022071;TfA037152;TfA039498;TfB066049;TfB072678;TfB079704;TfB081674;TfB082457;TfB089779;TfB089902;TfB090719;TfB093486;TfB093932
GO:0009616	virus induced gene silencing	0.734102	TfA011602;TfA020548;TfA022046;TfA022521;TfA038986;TfB067784;TfB077336;TfB081141;TfB081143;TfB086288
GO:0030148	sphingolipid biosynthetic process	0.734102	TfA000659;TfA004221;TfA007022;TfA026058;TfA042503;TfA042531;TfA046649;TfB071838;TfB088845;TfB092737
GO:0034599	cellular response to oxidative stress	0.734102	TfA003231;TfA038059;TfB067264;TfB069045;TfB069721;TfB078584;TfB090251;TfB090253;TfB093470;TfB094821
GO:0051241	negative regulation of multicellular organismal process	0.734102	TfA001520;TfA001574;TfA002054;TfA025742;TfA040663;TfB078599;TfB078898;TfB095213;TfB097514;TfB100742
GO:0052018	modulation by symbiont of RNA levels in host	0.734102	TfA011602;TfA020548;TfA022046;TfA022521;TfA038986;TfB067784;TfB077336;TfB081141;TfB081143;TfB086288
GO:0052249	modulation of RNA levels in other organism involved in symbiotic interaction	0.734102	TfA011602;TfA020548;TfA022046;TfA022521;TfA038986;TfB067784;TfB077336;TfB081141;TfB081143;TfB086288
GO:0098586	cellular response to virus	0.734102	TfA011602;TfA020548;TfA022046;TfA022521;TfA038986;TfB067784;TfB077336;TfB081141;TfB081143;TfB086288
GO:0010604	positive regulation of macromolecule metabolic process	0.734719	TfA001620;TfA002054;TfA004735;TfA005191;TfA006368;TfA008709;TfA009115;TfA009440;TfA013292;TfA014311;TfA015751;TfA018194;TfA018744;TfA019315;TfA019876;TfA019914;TfA019917;TfA023017;TfA023244;TfA023506;TfA027687;TfA028245;TfA028545;TfA028867;TfA029859;TfA030637;TfA031174;TfA031473;TfA031636;TfA036690;TfA038986;TfA039448;TfA040874;TfA041258;TfA044720;TfA047363;TfA049710;TfA051998;TfA052905;TfA053292…
GO:0010557	positive regulation of macromolecule biosynthetic process	0.7382	TfA004735;TfA005191;TfA006368;TfA008709;TfA009115;TfA009440;TfA015751;TfA023017;TfA023244;TfA023506;TfA028245;TfA028545;TfA029859;TfA030637;TfA031174;TfA031473;TfA036690;TfA038986;TfA039448;TfA040874;TfA041258;TfA044720;TfA047363;TfA049710;TfA051998;TfA052905;TfA053292;TfA053741;TfA058389;TfB066346;TfB066820;TfB066837;TfB068100;TfB068507;TfB070796;TfB073406;TfB075738;TfB076334;TfB077624;TfB077977…
GO:0031328	positive regulation of cellular biosynthetic process	0.7382	TfA004735;TfA005191;TfA006368;TfA008709;TfA009115;TfA009440;TfA015751;TfA023017;TfA023244;TfA023506;TfA028245;TfA028545;TfA029859;TfA030637;TfA031174;TfA031473;TfA036690;TfA038986;TfA039448;TfA040874;TfA041258;TfA044720;TfA047363;TfA049710;TfA051998;TfA052905;TfA053292;TfA053741;TfA058389;TfB066346;TfB066820;TfB066837;TfB068100;TfB068507;TfB070796;TfB073406;TfB075738;TfB076334;TfB077624;TfB077977…
GO:0017148	negative regulation of translation	0.7382	TfA022046;TfA025154;TfA028545;TfA036690;TfA041258;TfB067784;TfB077624;TfB080698;TfB080867;TfB081141;TfB081143;TfB081947;TfB084049;TfB084545;TfB086288;TfB087066;TfB089392;TfB093417
GO:0034249	negative regulation of cellular amide metabolic process	0.7382	TfA022046;TfA025154;TfA028545;TfA036690;TfA041258;TfB067784;TfB077624;TfB080698;TfB080867;TfB081141;TfB081143;TfB081947;TfB084049;TfB084545;TfB086288;TfB087066;TfB089392;TfB093417
GO:0042886	amide transport	0.7382	TfA009885;TfA016347;TfA019535;TfA021654;TfA024300;TfA040871;TfB068211;TfB070073;TfB071793;TfB071810;TfB074854;TfB074992;TfB079057;TfB082738;TfB083504;TfB086964;TfB086968;TfB093966
GO:0008219	cell death	0.7382	TfA001409;TfA004152;TfA004178;TfA004197;TfA004486;TfA005191;TfA009560;TfA010128;TfA011288;TfA015631;TfA020477;TfA020740;TfA022210;TfA022843;TfA023581;TfA026761;TfA028099;TfA029086;TfA029389;TfA031413;TfA032692;TfA036496;TfA036805;TfA037819;TfA042889;TfA049773;TfA060405;TfB065969;TfB066245;TfB066316;TfB068100;TfB068782;TfB068799;TfB071140;TfB071674;TfB071741;TfB072873;TfB073752;TfB075582;TfB076339…
GO:0016265	death	0.7382	TfA001409;TfA004152;TfA004178;TfA004197;TfA004486;TfA005191;TfA009560;TfA010128;TfA011288;TfA015631;TfA020477;TfA020740;TfA022210;TfA022843;TfA023581;TfA026761;TfA028099;TfA029086;TfA029389;TfA031413;TfA032692;TfA036496;TfA036805;TfA037819;TfA042889;TfA049773;TfA060405;TfB065969;TfB066245;TfB066316;TfB068100;TfB068782;TfB068799;TfB071140;TfB071674;TfB071741;TfB072873;TfB073752;TfB075582;TfB076339…
GO:0006465	signal peptide processing	0.7382	TfA015225;TfA023489;TfB069956;TfB071838;TfB072286
GO:0009226	nucleotide-sugar biosynthetic process	0.7382	TfA002372;TfA009100;TfA034084;TfB082545;TfB087482
GO:0009785	blue light signaling pathway	0.7382	TfA010901;TfA029859;TfB078725;TfB087031;TfB096011
GO:0010215	cellulose microfibril organization	0.7382	TfA019359;TfA019394;TfA064735;TfB067256;TfB076946
GO:0030522	intracellular receptor signaling pathway	0.7382	TfA010901;TfA029859;TfB078725;TfB087031;TfB096011
GO:0030865	cortical cytoskeleton organization	0.7382	TfA011226;TfA033062;TfB083009;TfB097783;TfB101972
GO:0042762	regulation of sulfur metabolic process	0.7382	TfA014684;TfB080923;TfB081141;TfB081143;TfB086288
GO:0046470	phosphatidylcholine metabolic process	0.7382	TfA011303;TfA017415;TfA052454;TfB072274;TfB100880
GO:0070726	cell wall assembly	0.7382	TfA019359;TfA019394;TfA064735;TfB067256;TfB076946
GO:0071483	cellular response to blue light	0.7382	TfA010901;TfA029859;TfB078725;TfB087031;TfB096011
GO:0071668	plant-type cell wall assembly	0.7382	TfA019359;TfA019394;TfA064735;TfB067256;TfB076946
GO:0009163	nucleoside biosynthetic process	0.74034	TfA001244;TfA003240;TfA003263;TfA003335;TfA005337;TfA006837;TfA013262;TfA013289;TfA013333;TfA014674;TfA019353;TfA021113;TfA022624;TfA026082;TfA034629;TfA041730;TfB066380;TfB070198;TfB075059;TfB075868;TfB077400;TfB077600;TfB081310;TfB083417;TfB085843;TfB086109;TfB088288;TfB088693;TfB088850;TfB089393;TfB090664;TfB091417;TfB093779;TfB093977;TfB096334;TfB097494;TfB098184;TfB102820
GO:0042455	ribonucleoside biosynthetic process	0.74034	TfA001244;TfA003240;TfA003263;TfA003335;TfA005337;TfA006837;TfA013262;TfA013289;TfA013333;TfA014674;TfA019353;TfA021113;TfA022624;TfA026082;TfA034629;TfA041730;TfB066380;TfB070198;TfB075059;TfB075868;TfB077400;TfB077600;TfB081310;TfB083417;TfB085843;TfB086109;TfB088288;TfB088693;TfB088850;TfB089393;TfB090664;TfB091417;TfB093779;TfB093977;TfB096334;TfB097494;TfB098184;TfB102820
GO:0016558	protein import into peroxisome matrix	0.74271	TfA004494;TfA009594;TfA012862;TfA017591;TfA019047;TfA023004;TfA030057;TfA032692;TfB069651;TfB070358;TfB078731;TfB082242;TfB086209;TfB087646;TfB089861;TfB090435;TfB094331;TfB096011;TfB102352
GO:0006457	protein folding	0.747561	TfA000094;TfA003616;TfA005631;TfA006066;TfA008466;TfA009081;TfA011757;TfA011849;TfA014309;TfA014451;TfA015160;TfA015329;TfA015360;TfA015993;TfA016929;TfA017619;TfA017859;TfA017878;TfA018439;TfA019684;TfA019999;TfA025996;TfA027194;TfA028733;TfA030719;TfA031164;TfA032315;TfA033062;TfA037426;TfA041776;TfA043352;TfA044423;TfA046668;TfA047823;TfA049014;TfB066497;TfB068442;TfB070138;TfB070689;TfB070992…
GO:0009798	axis specification	0.750197	TfA019378;TfA019903;TfA019913;TfA025377;TfA030001;TfA030012;TfA041012;TfA043575;TfB073943;TfB075118;TfB076556;TfB081380;TfB084560;TfB086333;TfB094205;TfB095463;TfB096164;TfB100808;TfB101259;TfB102541
GO:0006568	tryptophan metabolic process	0.75046	TfA014684;TfA019944;TfA024909;TfA031575;TfA043691;TfA058752;TfB075359;TfB075368;TfB078031;TfB087223;TfB091737;TfB100138
GO:0006586	indolalkylamine metabolic process	0.75046	TfA014684;TfA019944;TfA024909;TfA031575;TfA043691;TfA058752;TfB075359;TfB075368;TfB078031;TfB087223;TfB091737;TfB100138
GO:0000375	RNA splicing, via transesterification reactions	0.75046	TfA012867;TfA013119;TfA017677;TfA022046;TfA023807;TfA028545;TfA030852;TfA035448;TfA037279;TfA041258;TfA042941;TfA049784;TfA050129;TfA050822;TfB069216;TfB071068;TfB071151;TfB071854;TfB074178;TfB079656;TfB080296;TfB080698;TfB080955;TfB081962;TfB082695;TfB083795;TfB084438;TfB090103;TfB090788;TfB093383
GO:0000377	RNA splicing, via transesterification reactions with bulged adenosine as nucleophile	0.75046	TfA012867;TfA013119;TfA017677;TfA022046;TfA023807;TfA028545;TfA030852;TfA035448;TfA037279;TfA041258;TfA042941;TfA049784;TfA050129;TfA050822;TfB069216;TfB071068;TfB071151;TfB071854;TfB074178;TfB079656;TfB080296;TfB080698;TfB080955;TfB081962;TfB082695;TfB083795;TfB084438;TfB090103;TfB090788;TfB093383
GO:0001510	RNA methylation	0.755511	TfA004317;TfA004361;TfA004379;TfA005196;TfA005479;TfA013552;TfA017213;TfA020385;TfA020631;TfA022572;TfA023355;TfA031762;TfA036690;TfA040194;TfA040600;TfA047777;TfA048120;TfA055775;TfB071068;TfB074680;TfB075145;TfB076686;TfB079793;TfB082695;TfB083113;TfB084650;TfB091325;TfB093182;TfB095114;TfB100367;TfB100697
GO:1901701	cellular response to oxygen-containing compound	0.757186	TfA001117;TfA001156;TfA001409;TfA001555;TfA003231;TfA003772;TfA004068;TfA004486;TfA005191;TfA006670;TfA006913;TfA008047;TfA010128;TfA010288;TfA013213;TfA014283;TfA015631;TfA015993;TfA020460;TfA022046;TfA022210;TfA022724;TfA025742;TfA026042;TfA026761;TfA028095;TfA029072;TfA029389;TfA029393;TfA030271;TfA032692;TfA034743;TfA035448;TfA037819;TfA038059;TfA039063;TfA041258;TfA041601;TfA042889;TfA043840…
GO:0001933	negative regulation of protein phosphorylation	0.757186	TfA053537;TfA059253;TfB069566;TfB072226;TfB083404;TfB095102
GO:0006469	negative regulation of protein kinase activity	0.757186	TfA053537;TfA059253;TfB069566;TfB072226;TfB083404;TfB095102
GO:0006569	tryptophan catabolic process	0.757186	TfA019944;TfA031575;TfA043691;TfA058752;TfB078031;TfB091737
GO:0033673	negative regulation of kinase activity	0.757186	TfA053537;TfA059253;TfB069566;TfB072226;TfB083404;TfB095102
GO:0042326	negative regulation of phosphorylation	0.757186	TfA053537;TfA059253;TfB069566;TfB072226;TfB083404;TfB095102
GO:0042436	indole-containing compound catabolic process	0.757186	TfA019944;TfA031575;TfA043691;TfA058752;TfB078031;TfB091737
GO:0046218	indolalkylamine catabolic process	0.757186	TfA019944;TfA031575;TfA043691;TfA058752;TfB078031;TfB091737
GO:0071901	negative regulation of protein serine/threonine kinase activity	0.757186	TfA053537;TfA059253;TfB069566;TfB072226;TfB083404;TfB095102
GO:0071705	nitrogen compound transport	0.757436	TfA001429;TfA001685;TfA003075;TfA004148;TfA004152;TfA004178;TfA004197;TfA005479;TfA005834;TfA008579;TfA009594;TfA009644;TfA009885;TfA010366;TfA010756;TfA011121;TfA011288;TfA014283;TfA015130;TfA016347;TfA016950;TfA016993;TfA017001;TfA017037;TfA017143;TfA019535;TfA019631;TfA020740;TfA021398;TfA021654;TfA021723;TfA021732;TfA023807;TfA024300;TfA026765;TfA028255;TfA029803;TfA030001;TfA030012;TfA036496…
GO:0048585	negative regulation of response to stimulus	0.760566	TfA001520;TfA001574;TfA004486;TfA005191;TfA010128;TfA014283;TfA019235;TfA022210;TfA022724;TfA025742;TfA029389;TfA030271;TfA037819;TfA040663;TfA046931;TfA049773;TfA053537;TfB068100;TfB071741;TfB074524;TfB077930;TfB080923;TfB083404;TfB088635;TfB090743;TfB092340;TfB092580;TfB093471;TfB094565;TfB096471;TfB097790;TfB098239;TfB100742
GO:0006612	protein targeting to membrane	0.760758	TfA000625;TfA004152;TfA004178;TfA004197;TfA004486;TfA005191;TfA010128;TfA010905;TfA010941;TfA011288;TfA020477;TfA020740;TfA020810;TfA022210;TfA022843;TfA025154;TfA026761;TfA029389;TfA036496;TfA037819;TfA049773;TfB065969;TfB066316;TfB068100;TfB068782;TfB068799;TfB070947;TfB071140;TfB071741;TfB073002;TfB079812;TfB080923;TfB081947;TfB084881;TfB085726;TfB087066;TfB087569;TfB089522;TfB090743;TfB092580…
GO:0044275	cellular carbohydrate catabolic process	0.763497	TfA000119;TfA022636;TfA024408;TfA033444;TfA033640;TfB071613;TfB074189;TfB074290;TfB074896;TfB076668;TfB078661;TfB084934;TfB089292;TfB093998
GO:1901699	cellular response to nitrogen compound	0.763497	TfA022046;TfA028545;TfA036690;TfA040879;TfA041258;TfB067784;TfB071078;TfB074418;TfB077336;TfB077624;TfB080698;TfB080865;TfB080867;TfB081141;TfB081143;TfB081947;TfB084049;TfB084545;TfB086288;TfB087066;TfB089755;TfB093417;TfB099203;TfB100748
GO:0010927	cellular component assembly involved in morphogenesis	0.763497	TfA017194;TfA024122;TfB070315;TfB072580;TfB075582;TfB078131;TfB098880
GO:0042793	transcription from plastid promoter	0.763497	TfA008709;TfA023244;TfA028245;TfA029859;TfA030637;TfA036690;TfB066346;TfB066820;TfB066837;TfB070796;TfB077624;TfB084716;TfB084881;TfB090235;TfB090743;TfB097790;TfB101936
GO:1900140	regulation of seedling development	0.763497	TfA015091;TfB073844;TfB075582;TfB078898;TfB079255;TfB080650;TfB095213;TfB097673
GO:0000098	sulfur amino acid catabolic process	0.763497	TfA035445;TfA043840
GO:0002683	negative regulation of immune system process	0.763497	TfA037819;TfA046931
GO:0002943	tRNA dihydrouridine synthesis	0.763497	TfA017119;TfB068256
GO:0006122	mitochondrial electron transport, ubiquinol to cytochrome c	0.763497	TfA034504;TfA054538
GO:0006378	mRNA polyadenylation	0.763497	TfA061221;TfB072229
GO:0006828	manganese ion transport	0.763497	TfA051284;TfB080330
GO:0006900	membrane budding	0.763497	TfA002878;TfB076359
GO:0006901	vesicle coating	0.763497	TfA002878;TfB076359
GO:0006935	chemotaxis	0.763497	TfA017476;TfA029172
GO:0009052	pentose-phosphate shunt, non-oxidative branch	0.763497	TfA030598;TfB098118
GO:0009820	alkaloid metabolic process	0.763497	TfA042939;TfB089063
GO:0009913	epidermal cell differentiation	0.763497	TfB085360;TfB097783
GO:0010067	procambium histogenesis	0.763497	TfA025377;TfB076685
GO:0010183	pollen tube guidance	0.763497	TfA017476;TfA029172
GO:0010205	photoinhibition	0.763497	TfB070690;TfB085122
GO:0010506	regulation of autophagy	0.763497	TfA015751;TfA029124
GO:0015682	ferric iron transport	0.763497	TfA001577;TfB096606
GO:0015808	L-alanine transport	0.763497	TfA015130;TfB103229
GO:0015812	gamma-aminobutyric acid transport	0.763497	TfA015130;TfB103229
GO:0016094	polyprenol biosynthetic process	0.763497	TfA029869;TfB097662
GO:0016553	base conversion or substitution editing	0.763497	TfA025877;TfA027783
GO:0018196	peptidyl-asparagine modification	0.763497	TfB080585;TfB084650
GO:0018279	protein N-linked glycosylation via asparagine	0.763497	TfB080585;TfB084650
GO:0018342	protein prenylation	0.763497	TfA000644;TfA030271
GO:0019217	regulation of fatty acid metabolic process	0.763497	TfB068100;TfB089442
GO:0019348	dolichol metabolic process	0.763497	TfA029869;TfB097662
GO:0019408	dolichol biosynthetic process	0.763497	TfA029869;TfB097662
GO:0030388	fructose 1,6-bisphosphate metabolic process	0.763497	TfA000119;TfB089292
GO:0030433	ER-associated ubiquitin-dependent protein catabolic process	0.763497	TfA019684;TfA052127
GO:0030835	negative regulation of actin filament depolymerization	0.763497	TfA017508;TfB080836
GO:0030837	negative regulation of actin filament polymerization	0.763497	TfA017508;TfB080836
GO:0030855	epithelial cell differentiation	0.763497	TfB085360;TfB097783
GO:0031112	positive regulation of microtubule polymerization or depolymerization	0.763497	TfA000420;TfA000422
GO:0031117	positive regulation of microtubule depolymerization	0.763497	TfA000420;TfA000422
GO:0031333	negative regulation of protein complex assembly	0.763497	TfA017508;TfB080836
GO:0032272	negative regulation of protein polymerization	0.763497	TfA017508;TfB080836
GO:0032328	alanine transport	0.763497	TfA015130;TfB103229
GO:0033386	geranylgeranyl diphosphate biosynthetic process	0.763497	TfB093212;TfB095262
GO:0035264	multicellular organism growth	0.763497	TfA000420;TfA000422
GO:0036503	ERAD pathway	0.763497	TfA019684;TfA052127
GO:0040014	regulation of multicellular organism growth	0.763497	TfA000420;TfA000422
GO:0042330	taxis	0.763497	TfA017476;TfA029172
GO:0042981	regulation of apoptotic process	0.763497	TfA009560;TfB071674
GO:0043092	L-amino acid import	0.763497	TfA036496;TfB076339
GO:0043155	negative regulation of photosynthesis, light reaction	0.763497	TfB070690;TfB085122
GO:0043550	regulation of lipid kinase activity	0.763497	TfA027967;TfB097772
GO:0043605	cellular amide catabolic process	0.763497	TfB066483;TfB094314
GO:0045337	farnesyl diphosphate biosynthetic process	0.763497	TfB093212;TfB095262
GO:0048268	clathrin coat assembly	0.763497	TfA002878;TfB076359
GO:0050918	positive chemotaxis	0.763497	TfA017476;TfA029172
GO:0051693	actin filament capping	0.763497	TfA017508;TfB080836
GO:0055129	L-proline biosynthetic process	0.763497	TfA038476;TfB083904
GO:0070981	L-asparagine biosynthetic process	0.763497	TfB076278;TfB101158
GO:0070982	L-asparagine metabolic process	0.763497	TfB076278;TfB101158
GO:0072512	trivalent inorganic cation transport	0.763497	TfA001577;TfB096606
GO:0072523	purine-containing compound catabolic process	0.763497	TfA045138;TfB079504
GO:0080051	cutin transport	0.763497	TfA002004;TfA025679
GO:0097354	prenylation	0.763497	TfA000644;TfA030271
GO:1900864	mitochondrial RNA modification	0.763497	TfA025877;TfA027783
GO:1901881	positive regulation of protein depolymerization	0.763497	TfA000420;TfA000422
GO:0010228	vegetative to reproductive phase transition of meristem	0.76427	TfA000690;TfA001156;TfA001520;TfA001555;TfA001574;TfA002302;TfA004494;TfA005359;TfA005475;TfA005806;TfA009115;TfA010412;TfA013925;TfA015751;TfA020019;TfA020911;TfA021507;TfA022046;TfA023688;TfA023807;TfA025742;TfA028966;TfA030001;TfA030012;TfA032692;TfA034972;TfA035448;TfA037202;TfA041258;TfA045300;TfA047040;TfA050927;TfA057846;TfB067725;TfB067784;TfB068773;TfB069045;TfB070030;TfB070488;TfB072870…
GO:0072527	pyrimidine-containing compound metabolic process	0.76427	TfA004317;TfA004361;TfA004379;TfA005196;TfA005479;TfA007918;TfA014674;TfA015584;TfA016556;TfA017677;TfA020385;TfA023004;TfA034629;TfA039074;TfA045138;TfA048875;TfA063308;TfB066170;TfB067005;TfB072986;TfB074203;TfB077600;TfB078937;TfB079190;TfB084791;TfB085013;TfB085843;TfB086109;TfB086652;TfB087480;TfB088693;TfB088850;TfB090866;TfB093968;TfB093977;TfB097494;TfB098184;TfB098245;TfB099406;TfB101150…
GO:0010090	trichome morphogenesis	0.76427	TfA001555;TfA002863;TfA002897;TfA003075;TfA015751;TfA019035;TfA022046;TfA028846;TfA030001;TfA030012;TfA034248;TfA039231;TfA041258;TfA043575;TfA053391;TfB067725;TfB069830;TfB070100;TfB072149;TfB072603;TfB073562;TfB080995;TfB084560;TfB094202;TfB095504;TfB096606;TfB097783;TfB098169;TfB098921
GO:0016226	iron-sulfur cluster assembly	0.76427	TfA001113;TfA020085;TfA020748;TfA020767;TfA029367;TfA029869;TfA035225;TfA036690;TfA040251;TfA045300;TfA047040;TfA048762;TfA050927;TfA057846;TfB068507;TfB068939;TfB070488;TfB072870;TfB075414;TfB081844;TfB084716;TfB085228;TfB086025;TfB086072;TfB088148;TfB088608;TfB088954;TfB094303;TfB095377
GO:0031163	metallo-sulfur cluster assembly	0.76427	TfA001113;TfA020085;TfA020748;TfA020767;TfA029367;TfA029869;TfA035225;TfA036690;TfA040251;TfA045300;TfA047040;TfA048762;TfA050927;TfA057846;TfB068507;TfB068939;TfB070488;TfB072870;TfB075414;TfB081844;TfB084716;TfB085228;TfB086025;TfB086072;TfB088148;TfB088608;TfB088954;TfB094303;TfB095377
GO:0006101	citrate metabolic process	0.766804	TfA004308;TfA012555;TfA012581;TfA013666;TfA018257;TfA026916;TfA026972;TfA027652;TfA048401;TfB068100;TfB068776;TfB073458;TfB077578;TfB081575;TfB090526;TfB090597;TfB090927;TfB095301
GO:0048519	negative regulation of biological process	0.769382	TfA001520;TfA001574;TfA002054;TfA004152;TfA004178;TfA004197;TfA004486;TfA005191;TfA006276;TfA006323;TfA008047;TfA009778;TfA010128;TfA011226;TfA011288;TfA011509;TfA014283;TfA014684;TfA015751;TfA017508;TfA019047;TfA019235;TfA019378;TfA019876;TfA020477;TfA020740;TfA022046;TfA022210;TfA022724;TfA022843;TfA025154;TfA025377;TfA025742;TfA026762;TfA027315;TfA028066;TfA028245;TfA028545;TfA029072;TfA029389…
GO:0009081	branched-chain amino acid metabolic process	0.769382	TfA006591;TfA010994;TfA020532;TfB069953;TfB077085;TfB087676;TfB095374;TfB101150;TfB103527
GO:0001558	regulation of cell growth	0.769382	TfA000420;TfA000422;TfA002054;TfA002124;TfA002151;TfA013213;TfA013292;TfA015751;TfA017476;TfA022958;TfA023965;TfA024066;TfA033685;TfA043217;TfB066050;TfB079081;TfB081975;TfB094043;TfB097514
GO:0006625	protein targeting to peroxisome	0.769382	TfA004494;TfA009594;TfA012862;TfA017591;TfA019047;TfA023004;TfA030057;TfA032692;TfB069651;TfB070358;TfB078731;TfB082242;TfB086209;TfB087646;TfB089861;TfB090435;TfB094331;TfB096011;TfB102352
GO:0043574	peroxisomal transport	0.769382	TfA004494;TfA009594;TfA012862;TfA017591;TfA019047;TfA023004;TfA030057;TfA032692;TfB069651;TfB070358;TfB078731;TfB082242;TfB086209;TfB087646;TfB089861;TfB090435;TfB094331;TfB096011;TfB102352
GO:0072662	protein localization to peroxisome	0.769382	TfA004494;TfA009594;TfA012862;TfA017591;TfA019047;TfA023004;TfA030057;TfA032692;TfB069651;TfB070358;TfB078731;TfB082242;TfB086209;TfB087646;TfB089861;TfB090435;TfB094331;TfB096011;TfB102352
GO:0072663	establishment of protein localization to peroxisome	0.769382	TfA004494;TfA009594;TfA012862;TfA017591;TfA019047;TfA023004;TfA030057;TfA032692;TfB069651;TfB070358;TfB078731;TfB082242;TfB086209;TfB087646;TfB089861;TfB090435;TfB094331;TfB096011;TfB102352
GO:0090501	RNA phosphodiester bond hydrolysis	0.769382	TfA011756;TfA016207;TfA019047;TfA027961;TfA035779;TfA048057;TfA048120;TfA055775;TfA056287;TfB066039;TfB071078;TfB078429;TfB084744;TfB088850;TfB093977;TfB096356;TfB096531;TfB100367;TfB103023
GO:0051173	positive regulation of nitrogen compound metabolic process	0.769382	TfA004735;TfA005191;TfA006368;TfA008709;TfA009115;TfA009440;TfA015751;TfA023017;TfA023244;TfA023506;TfA024909;TfA028245;TfA028545;TfA029859;TfA030637;TfA031174;TfA031473;TfA036690;TfA038986;TfA039448;TfA040874;TfA041258;TfA044720;TfA047363;TfA049710;TfA051998;TfA052905;TfA053292;TfA053741;TfA058389;TfB066346;TfB066820;TfB066837;TfB068100;TfB068507;TfB070796;TfB073406;TfB075738;TfB076334;TfB077624…
GO:0018958	phenol-containing compound metabolic process	0.774412	TfA005191;TfA010128;TfA013288;TfA022210;TfA027564;TfA029389;TfA036805;TfA044720;TfA049773;TfB066973;TfB074647;TfB077930;TfB082242;TfB086080;TfB088635;TfB090743;TfB092580;TfB094309;TfB094331;TfB097790
GO:0051701	interaction with host	0.774412	TfA000131;TfA011288;TfA011602;TfA016993;TfA017001;TfA017037;TfA017143;TfA020548;TfA022046;TfA022521;TfA028733;TfA038986;TfB067784;TfB072894;TfB077336;TfB081141;TfB081143;TfB083036;TfB086288;TfB086604
GO:0008380	RNA splicing	0.775326	TfA004430;TfA008578;TfA012417;TfA012867;TfA013119;TfA017677;TfA019626;TfA020841;TfA022046;TfA022761;TfA023807;TfA025996;TfA028545;TfA028955;TfA030778;TfA030852;TfA031295;TfA032489;TfA034183;TfA035448;TfA037279;TfA038986;TfA039436;TfA041258;TfA042941;TfA049784;TfA050129;TfA050822;TfA062929;TfB067784;TfB068137;TfB069216;TfB071068;TfB071151;TfB071854;TfB074178;TfB075741;TfB076189;TfB078878;TfB079656…
GO:0009595	detection of biotic stimulus	0.77825	TfA005191;TfA010128;TfA022210;TfA029389;TfA049773;TfB070167;TfB089997;TfB090743;TfB092580;TfB097790
GO:0006605	protein targeting	0.77825	TfA000230;TfA000490;TfA000625;TfA001115;TfA002230;TfA003372;TfA004152;TfA004178;TfA004197;TfA004486;TfA004494;TfA005191;TfA005196;TfA005479;TfA009594;TfA010114;TfA010128;TfA010318;TfA010756;TfA010905;TfA010941;TfA011196;TfA011288;TfA012862;TfA014001;TfA015246;TfA016345;TfA017591;TfA017677;TfA019047;TfA020477;TfA020740;TfA020810;TfA022210;TfA022843;TfA023004;TfA023878;TfA025154;TfA026761;TfA029389…
GO:0031365	N-terminal protein amino acid modification	0.77825	TfA004148;TfA007151;TfA011288;TfA015329;TfA016812;TfA018660;TfA021398;TfA031704;TfA032692;TfA044790;TfA046954;TfB065969;TfB070636;TfB075437;TfB077720;TfB077744;TfB083919;TfB085088;TfB091451;TfB097662;TfB101296
GO:0071229	cellular response to acid chemical	0.780366	TfA001117;TfA001409;TfA003772;TfA004068;TfA004486;TfA005191;TfA006670;TfA008047;TfA010128;TfA014283;TfA015631;TfA015993;TfA022210;TfA022724;TfA026042;TfA026761;TfA028095;TfA029072;TfA029389;TfA029393;TfA030271;TfA032692;TfA037819;TfA038059;TfA042889;TfA043840;TfA045941;TfA048306;TfA049773;TfB066288;TfB066326;TfB068100;TfB068275;TfB071446;TfB071741;TfB073232;TfB076577;TfB077354;TfB077930;TfB078935…
GO:0042743	hydrogen peroxide metabolic process	0.784239	TfA001409;TfA005191;TfA006453;TfA006627;TfA006670;TfA007670;TfA008709;TfA010128;TfA010901;TfA015631;TfA022210;TfA023738;TfA028966;TfA029389;TfA035445;TfA043035;TfA043496;TfA043840;TfA046873;TfA049773;TfB067243;TfB068100;TfB071055;TfB071129;TfB071301;TfB071741;TfB072144;TfB076598;TfB077354;TfB078407;TfB078584;TfB079123;TfB080461;TfB081274;TfB081318;TfB083034;TfB084437;TfB084881;TfB086333;TfB088843…
GO:0016482	cytoplasmic transport	0.784239	TfA000230;TfA000625;TfA001115;TfA002230;TfA002891;TfA003372;TfA004152;TfA004178;TfA004197;TfA004494;TfA005196;TfA005479;TfA006704;TfA006913;TfA007570;TfA007996;TfA008085;TfA009594;TfA010114;TfA010318;TfA010808;TfA010905;TfA010941;TfA011196;TfA011288;TfA012156;TfA012862;TfA014001;TfA015246;TfA016345;TfA017591;TfA017677;TfA018552;TfA019047;TfA020740;TfA021398;TfA022255;TfA022809;TfA023004;TfA023104…
GO:0006875	cellular metal ion homeostasis	0.784239	TfA003385;TfA010901;TfA024122;TfA039835;TfB068782;TfB068799;TfB073480;TfB077216;TfB086206;TfB093555;TfB094864
GO:0015996	chlorophyll catabolic process	0.784239	TfA002144;TfA006150;TfA022403;TfA047578;TfA052181;TfA054236;TfB082242;TfB083711;TfB087049;TfB094309;TfB094331
GO:0031407	oxylipin metabolic process	0.784239	TfA005191;TfA014055;TfA021351;TfA055839;TfA057906;TfB068100;TfB070690;TfB081318;TfB083676;TfB086245;TfB089538
GO:0046149	pigment catabolic process	0.784239	TfA002144;TfA006150;TfA022403;TfA047578;TfA052181;TfA054236;TfB082242;TfB083711;TfB087049;TfB094309;TfB094331
GO:0009699	phenylpropanoid biosynthetic process	0.784857	TfA000347;TfA005382;TfA005921;TfA005953;TfA019695;TfA022529;TfA022547;TfA028212;TfA058513;TfB068782;TfB068799;TfB071140;TfB072022;TfB072121;TfB074594;TfB074647;TfB075601;TfB076996;TfB081780;TfB081809;TfB087036;TfB087535;TfB097592
GO:0046700	heterocycle catabolic process	0.787947	TfA002144;TfA006150;TfA013006;TfA019047;TfA019944;TfA022403;TfA022724;TfA023004;TfA029072;TfA031575;TfA041258;TfA043691;TfA045138;TfA047578;TfA052181;TfA054236;TfA058752;TfA063308;TfB066483;TfB068211;TfB074647;TfB077977;TfB078031;TfB078234;TfB078898;TfB079504;TfB081633;TfB082242;TfB082912;TfB083711;TfB084744;TfB087049;TfB088571;TfB090538;TfB091737;TfB092436;TfB094309;TfB094314;TfB094331
GO:0009309	amine biosynthetic process	0.787947	TfA004050;TfA020115;TfA022521;TfA026082;TfB067386;TfB075359;TfB075368;TfB075868;TfB087223;TfB088083;TfB096963;TfB100138
GO:0042401	cellular biogenic amine biosynthetic process	0.787947	TfA004050;TfA020115;TfA022521;TfA026082;TfB067386;TfB075359;TfB075368;TfB075868;TfB087223;TfB088083;TfB096963;TfB100138
GO:0002679	respiratory burst involved in defense response	0.787947	TfA043691;TfB084179;TfB086206
GO:0009088	threonine biosynthetic process	0.787947	TfA008008;TfB071686;TfB102390
GO:0043484	regulation of RNA splicing	0.787947	TfA050822;TfB071151;TfB087588
GO:0044766	multi-organism transport	0.787947	TfA011288;TfB083036;TfB086604
GO:0045730	respiratory burst	0.787947	TfA043691;TfB084179;TfB086206
GO:0051648	vesicle localization	0.787947	TfA030001;TfA030012;TfB084560
GO:0051650	establishment of vesicle localization	0.787947	TfA030001;TfA030012;TfB084560
GO:0089711	L-glutamate transmembrane transport	0.787947	TfA015130;TfA036496;TfB103229
GO:1902579	multi-organism localization	0.787947	TfA011288;TfB083036;TfB086604
GO:0008283	cell proliferation	0.787947	TfA000412;TfA000420;TfA000422;TfA002230;TfA005196;TfA008788;TfA012067;TfA012156;TfA028361;TfA038028;TfA038986;TfA065090;TfB066120;TfB069204;TfB071348;TfB077606;TfB080177;TfB085360;TfB086524;TfB088810;TfB090047;TfB091278;TfB096164;TfB098989;TfB101259
GO:0009887	organ morphogenesis	0.790923	TfA000412;TfA001555;TfA002863;TfA002897;TfA004151;TfA004486;TfA006913;TfA008508;TfA013443;TfA015751;TfA015976;TfA019047;TfA019378;TfA019876;TfA023017;TfA023506;TfA025377;TfA028245;TfA028361;TfA030001;TfA030012;TfA030637;TfA034410;TfA035448;TfA037433;TfA039063;TfA041258;TfA043575;TfA044720;TfA046962;TfA047363;TfA051998;TfA052905;TfA053741;TfA058389;TfB066120;TfB067014;TfB067415;TfB067725;TfB067784…
GO:0043090	amino acid import	0.7919	TfA004152;TfA004178;TfA004197;TfA011288;TfA020740;TfA021398;TfA036496;TfB065969;TfB068888;TfB076339;TfB079812;TfB094864;TfB100724
GO:1900673	olefin metabolic process	0.7919	TfA012501;TfA013827;TfA014684;TfA020747;TfA027652;TfA035445;TfA040112;TfB079840;TfB081141;TfB081143;TfB085460;TfB086288;TfB086938
GO:1900674	olefin biosynthetic process	0.7919	TfA012501;TfA013827;TfA014684;TfA020747;TfA027652;TfA035445;TfA040112;TfB079840;TfB081141;TfB081143;TfB085460;TfB086288;TfB086938
GO:0071900	regulation of protein serine/threonine kinase activity	0.797624	TfA013292;TfA014311;TfA018194;TfA018744;TfA019315;TfA019876;TfA019914;TfA019917;TfA027687;TfA028867;TfA031636;TfA042720;TfA053537;TfA059253;TfB066960;TfB069486;TfB069566;TfB070781;TfB072226;TfB077994;TfB079271;TfB080039;TfB081297;TfB083404;TfB086523;TfB095102;TfB097100;TfB098833
GO:0044786	cell cycle DNA replication	0.797727	TfA002054;TfA002124;TfA002151;TfA023965;TfA024066;TfA039231;TfA043217;TfA059253;TfB066050;TfB081975;TfB085446;TfB087006;TfB091278;TfB097514
GO:0031325	positive regulation of cellular metabolic process	0.798783	TfA004735;TfA005191;TfA006368;TfA008709;TfA009115;TfA009440;TfA013292;TfA014311;TfA015751;TfA018194;TfA018744;TfA019315;TfA019876;TfA019914;TfA019917;TfA023017;TfA023244;TfA023506;TfA024909;TfA027687;TfA028245;TfA028545;TfA028867;TfA029124;TfA029859;TfA030637;TfA031174;TfA031473;TfA031636;TfA036690;TfA038986;TfA039448;TfA040874;TfA041258;TfA044720;TfA047363;TfA049710;TfA051284;TfA051998;TfA052905…
GO:0035196	production of miRNAs involved in gene silencing by miRNA	0.801941	TfA022046;TfA028545;TfA036690;TfA041258;TfB067784;TfB077624;TfB080698;TfB080867;TfB081141;TfB081143;TfB081947;TfB084049;TfB086288;TfB087066;TfB093417
GO:0009057	macromolecule catabolic process	0.801941	TfA000003;TfA000119;TfA000958;TfA001620;TfA001681;TfA001722;TfA002054;TfA002124;TfA002151;TfA002230;TfA002830;TfA002942;TfA003051;TfA004258;TfA004308;TfA005191;TfA005537;TfA007027;TfA007570;TfA007841;TfA008047;TfA008709;TfA009802;TfA012053;TfA012442;TfA012862;TfA013006;TfA013214;TfA015160;TfA015246;TfA015259;TfA015317;TfA015568;TfA016576;TfA017929;TfA017943;TfA019047;TfA019359;TfA019394;TfA019684…
GO:0000162	tryptophan biosynthetic process	0.801941	TfB075359;TfB075368;TfB087223;TfB100138
GO:0006570	tyrosine metabolic process	0.801941	TfB069421;TfB082242;TfB094309;TfB094331
GO:0009095	aromatic amino acid family biosynthetic process, prephenate pathway	0.801941	TfA032940;TfA042843;TfB069421;TfB075737
GO:0009960	endosperm development	0.801941	TfA007918;TfB075221;TfB077993;TfB088352
GO:0010229	inflorescence development	0.801941	TfA002462;TfA019378;TfB066502;TfB093967
GO:0010325	raffinose family oligosaccharide biosynthetic process	0.801941	TfA004486;TfB074659;TfB094565;TfB096471
GO:0046219	indolalkylamine biosynthetic process	0.801941	TfB075359;TfB075368;TfB087223;TfB100138
GO:0048829	root cap development	0.801941	TfA003075;TfA043691;TfB070100;TfB082399
GO:0090332	stomatal closure	0.801941	TfA000420;TfA000422;TfA000636;TfB077118
GO:1902475	L-alpha-amino acid transmembrane transport	0.801941	TfA015130;TfA036496;TfB076339;TfB103229
GO:0035195	gene silencing by miRNA	0.802848	TfA022046;TfA028545;TfA036690;TfA041258;TfB067784;TfB077624;TfB080698;TfB080867;TfB081141;TfB081143;TfB081947;TfB084049;TfB084545;TfB086288;TfB087066;TfB093417
GO:1901361	organic cyclic compound catabolic process	0.804166	TfA002144;TfA005921;TfA005953;TfA006150;TfA013006;TfA019047;TfA019944;TfA022403;TfA022724;TfA023004;TfA029072;TfA031575;TfA041258;TfA043691;TfA045138;TfA047578;TfA052181;TfA054236;TfA058752;TfA063308;TfB066483;TfB068211;TfB069943;TfB074647;TfB075601;TfB077977;TfB078031;TfB078234;TfB078898;TfB079504;TfB081633;TfB082242;TfB082782;TfB082912;TfB083711;TfB084744;TfB086107;TfB087049;TfB087654;TfB088571…
GO:0006487	protein N-linked glycosylation	0.807026	TfA003638;TfA004308;TfA007774;TfA009802;TfA010644;TfA012156;TfA020711;TfA024560;TfA026089;TfA052127;TfB080585;TfB080666;TfB081986;TfB082555;TfB084650;TfB088863;TfB096407
GO:0009862	systemic acquired resistance, salicylic acid mediated signaling pathway	0.810024	TfA004486;TfA005191;TfA006670;TfA010128;TfA022210;TfA029389;TfA049773;TfB068100;TfB071741;TfB080923;TfB084437;TfB085460;TfB086938;TfB090743;TfB092580;TfB094565;TfB096471;TfB097790
GO:0006743	ubiquinone metabolic process	0.810024	TfA012360;TfA044720;TfA057393;TfB083364;TfB087480
GO:0006744	ubiquinone biosynthetic process	0.810024	TfA012360;TfA044720;TfA057393;TfB083364;TfB087480
GO:0006771	riboflavin metabolic process	0.810024	TfA010223;TfB083237;TfB092211;TfB094497;TfB096224
GO:0007051	spindle organization	0.810024	TfA029031;TfA058558;TfB082138;TfB085360;TfB092987
GO:0009231	riboflavin biosynthetic process	0.810024	TfA010223;TfB083237;TfB092211;TfB094497;TfB096224
GO:0015936	coenzyme A metabolic process	0.810024	TfA001244;TfB068416;TfB077400;TfB081310;TfB089393
GO:0042593	glucose homeostasis	0.810024	TfA041053;TfB077577;TfB080650;TfB089356;TfB091190
GO:0042727	flavin-containing compound biosynthetic process	0.810024	TfA010223;TfB083237;TfB092211;TfB094497;TfB096224
GO:0051225	spindle assembly	0.810024	TfA029031;TfA058558;TfB082138;TfB085360;TfB092987
GO:0006498	N-terminal protein lipidation	0.810024	TfA004148;TfA007151;TfA011288;TfA015329;TfA018660;TfA021398;TfA031704;TfA032692;TfA044790;TfA046954;TfB065969;TfB070636;TfB075437;TfB077720;TfB077744;TfB083919;TfB085088;TfB091451;TfB101296
GO:0006499	N-terminal protein myristoylation	0.810024	TfA004148;TfA007151;TfA011288;TfA015329;TfA018660;TfA021398;TfA031704;TfA032692;TfA044790;TfA046954;TfB065969;TfB070636;TfB075437;TfB077720;TfB077744;TfB083919;TfB085088;TfB091451;TfB101296
GO:0018377	protein myristoylation	0.810024	TfA004148;TfA007151;TfA011288;TfA015329;TfA018660;TfA021398;TfA031704;TfA032692;TfA044790;TfA046954;TfB065969;TfB070636;TfB075437;TfB077720;TfB077744;TfB083919;TfB085088;TfB091451;TfB101296
GO:0044270	cellular nitrogen compound catabolic process	0.815379	TfA002144;TfA003759;TfA006150;TfA013006;TfA019047;TfA019944;TfA022403;TfA022724;TfA023004;TfA029072;TfA031575;TfA041258;TfA043691;TfA045138;TfA047578;TfA052181;TfA054236;TfA058752;TfA063308;TfB066483;TfB068211;TfB077977;TfB078031;TfB078234;TfB078898;TfB079504;TfB081633;TfB082242;TfB082912;TfB083711;TfB084744;TfB087049;TfB088571;TfB090538;TfB091737;TfB092436;TfB094309;TfB094314;TfB094331
GO:0072528	pyrimidine-containing compound biosynthetic process	0.815379	TfA004317;TfA004361;TfA004379;TfA005196;TfA005479;TfA007918;TfA014674;TfA015584;TfA016556;TfA017677;TfA020385;TfA034629;TfA039074;TfA048875;TfB066170;TfB067005;TfB072986;TfB074203;TfB077600;TfB078937;TfB079190;TfB084791;TfB085013;TfB085843;TfB086109;TfB086652;TfB087480;TfB088693;TfB088850;TfB090866;TfB093968;TfB093977;TfB097494;TfB098184;TfB098245;TfB099406;TfB101150;TfB102341;TfB102820
GO:0002376	immune system process	0.81638	TfA001409;TfA004152;TfA004178;TfA004197;TfA004486;TfA005191;TfA005532;TfA006670;TfA009922;TfA009947;TfA010128;TfA011288;TfA011602;TfA013288;TfA014309;TfA015631;TfA016729;TfA019315;TfA019793;TfA020477;TfA020548;TfA020740;TfA022046;TfA022210;TfA022521;TfA022843;TfA023581;TfA025425;TfA026761;TfA027564;TfA028654;TfA028733;TfA029389;TfA029869;TfA031413;TfA036496;TfA036690;TfA036805;TfA037819;TfA038986…
GO:0031399	regulation of protein modification process	0.817089	TfA000179;TfA001303;TfA002285;TfA008709;TfA013292;TfA014311;TfA018194;TfA018744;TfA019315;TfA019876;TfA019914;TfA019917;TfA022210;TfA026040;TfA027687;TfA028245;TfA028867;TfA029389;TfA029859;TfA030637;TfA031636;TfA034549;TfA042720;TfA042973;TfA045082;TfA051804;TfA053537;TfA059253;TfB066820;TfB066837;TfB066960;TfB068100;TfB069486;TfB069566;TfB070690;TfB070781;TfB070796;TfB071346;TfB071741;TfB072226…
GO:0009269	response to desiccation	0.817089	TfA023001;TfA036279;TfA036290;TfA036299;TfB072067;TfB079239
GO:0010563	negative regulation of phosphorus metabolic process	0.817089	TfA053537;TfA059253;TfB069566;TfB072226;TfB083404;TfB095102
GO:0015716	organic phosphonate transport	0.817089	TfA005834;TfA025679;TfB086671;TfB090396;TfB091790;TfB101372
GO:0045936	negative regulation of phosphate metabolic process	0.817089	TfA053537;TfA059253;TfB069566;TfB072226;TfB083404;TfB095102
GO:0009736	cytokinin-activated signaling pathway	0.822509	TfA015091;TfA032969;TfB073844;TfB079255;TfB096796;TfB097673;TfB100646
GO:0033865	nucleoside bisphosphate metabolic process	0.822509	TfA001244;TfB068416;TfB077400;TfB079503;TfB081310;TfB086783;TfB089393
GO:0033875	ribonucleoside bisphosphate metabolic process	0.822509	TfA001244;TfB068416;TfB077400;TfB079503;TfB081310;TfB086783;TfB089393
GO:0034032	purine nucleoside bisphosphate metabolic process	0.822509	TfA001244;TfB068416;TfB077400;TfB079503;TfB081310;TfB086783;TfB089393
GO:0046653	tetrahydrofolate metabolic process	0.822509	TfA003037;TfA032556;TfA036805;TfB066431;TfB069591;TfB070615;TfB076026
[truncated: 1,304 more rows]
