# Supplementary material for: A BLADE-ON-PETIOLE orthologue regulates corolla differentiation in the proximal region in Torenia fournieri
Source: Nat Commun. 2023 Aug 8;14:4763. doi: 10.1038/s41467-023-40399-3 (PMC10409793; doi:10.1038/s41467-023-40399-3)
Supplement: Supplementary file 5 — Supplementary Dataset 3 [file 41467_2023_40399_MOESM5_ESM.xls]

## Sheet: Sheet1
*Annotation using NCBI's non-redundant protein database; **Annotation using Swiss-prot database
reference_id	wt_1	wt_2	wt_3	bop2_1	bop2_2	bop2_3	logfc	adj_pvalue	NR description *	SwissProt description **
Meristem and boundary regulation
TfB098546	43	55	63	126	121	159	1.16403	1.43549e-11	PREDICTED: homeobox protein knotted-1-like 6 [Vitis vinifera]	Homeobox protein knotted-1-like 6 OS=Arabidopsis thaliana
TfB076160	11	15	14	48	27	52	1.47577	4.37343e-05	PREDICTED: homeobox protein knotted-1-like 6 [Vitis vinifera]	Homeobox protein knotted-1-like 6 OS=Arabidopsis thaliana
TfB072761	6	9	16	43	31	39	1.69875	5.55276e-07	shoot meristemless ortholog [Polypleurum stylosum]	Homeobox protein SBH1 OS=Glycine max
TfB095441	1365	983	1722	273	330	333	-2.26617	4.76984e-49	PREDICTED: LOB domain-containing protein 37-like [Solanum lycopersicum]	LOB domain-containing protein 39 OS=Arabidopsis thaliana
TfB101533	391	390	538	210	187	215	-1.26989	2.52119e-38	PREDICTED: LOB domain-containing protein 38 [Vitis vinifera]	LOB domain-containing protein 38 OS=Arabidopsis thaliana
TfB066055	225	318	363	123	130	169	-1.2728	4.05518e-16	cyclin D2.1 protein [Nicotiana tabacum]	Cyclin-D2-1 OS=Arabidopsis thaliana
TfA014311	47	36	61	162	113	137	1.35705	8.85414e-12	PREDICTED: receptor protein kinase CLAVATA1-like [Vitis vinifera]	Receptor protein kinase CLAVATA1 OS=Arabidopsis thaliana
Epidermis differentiation
TfB081013	42	40	58	6	11	10	-2.52074	5.11905e-17	Myb-related transcription factor mixta-like 1 [Antirrhinum majus]	Transcription factor MYB28 OS=Arabidopsis thaliana
TfB105183	45	62	101	16	19	27	-1.88846	1.68842e-11	PREDICTED: protein TRANSPARENT TESTA 1-like [Solanum lycopersicum]	Protein TRANSPARENT TESTA 1 OS=Arabidopsis thaliana
TfB093223	72	64	109	32	23	50	-1.386	9.11532e-10	ROSEA2 [Antirrhinum majus]	Transcription factor MYB113 OS=Arabidopsis thaliana
TfA023013	47	87	104	190	137	224	1.04095	1.18129e-06	bHLH transcription factor [Torenia fournieri]	Transcription factor GLABRA 3 OS=Arabidopsis thaliana
TfB071653	649	570	875	251	350	389	-1.23744	1.0529e-21	PREDICTED: actin-depolymerizing factor 2-like isoform 1 [Vitis vinifera]	Actin-depolymerizing factor 1 OS=Petunia hybrida
TfB090063	66	69	73	35	27	31	-1.33322	3.34057e-08	PREDICTED: ethylene-responsive transcription factor SHINE 3-like [Glycine max]	Ethylene-responsive transcription factor SHINE 2 OS=Arabidopsis thaliana
Carotenoid biosynthesis
TfB100845	434	208	529	132	146	144	-1.60086	2.6101e-08	ethylene-responsive-element-binding factor 2 [Petunia x hybrida]	Ethylene-responsive transcription factor RAP2-2 OS=Arabidopsis thaliana
TfB085449	94	103	146	25	26	40	-2.07451	2.35592e-27	myb domain protein 105
TfB066759	22	51	35	10	7	7	-2.33905	1.95898e-07	myb domain protein 117
TfA024796	1174	942	1568	845	852	973	-0.6159	7.02666e-09	PHYTOENE SYNTHASE
TfB091982	1039	996	1418	824	690	853	-0.706356	3.74962e-18	PHYTOENE SYNTHASE
TfA040812	644	459	756	418	378	462	-0.725331	1.10405e-09	beta-hydroxylase 1
Cell wall modification
TfA020804	1932	1796	2560	743	702	822	-1.6328	9.40146e-87	pectinesterase 2.1 [Solanum lycopersicum]	Pectinesterase 2.1 OS=Solanum lycopersicum
TfB100768	81	110	113	1	4	0	-5.99075	4.16201e-58	PREDICTED: xylosyltransferase 2-like [Solanum lycopersicum]	-
TfB098309	82	105	112	4	4	1	-5.16598	1.46389e-52	PREDICTED: xylosyltransferase 2-like [Solanum lycopersicum]	-
TfA014604	80	53	80	37	22	49	-1.16102	2.64206e-06	PREDICTED: probable xyloglucan endotransglucosylase/hydrolase protein 28-like [Solanum lycopersicum]	Probable xyloglucan endotransglucosylase/hydrolase protein 27 OS=Arabidopsis thaliana
TfB104510	44	66	69	27	30	30	-1.2041	5.5938e-06	PREDICTED: probable xyloglucan endotransglucosylase/hydrolase protein 32-like [Solanum lycopersicum]	Probable xyloglucan endotransglucosylase/hydrolase protein 32 OS=Arabidopsis thaliana
TfB070425	68	88	111	260	163	240	1.14441	2.00016e-05	PREDICTED: pectinesterase/pectinesterase inhibitor PPE8B-like [Cicer arietinum]	Probable pectinesterase/pectinesterase inhibitor 35 OS=Arabidopsis thaliana
TfB074567	8	12	8	41	38	46	1.97515	2.39324e-09	cellulose synthase-like protein CslG [Nicotiana tabacum]	Cellulose synthase-like protein G3 OS=Arabidopsis thaliana
TfB100655	29	40	42	17	17	16	-1.3108	3.0733e-05	xyloglucan endotransglucosylase/hydrolase 12 [Actinidia eriantha]	Probable xyloglucan endotransglucosylase/hydrolase protein 32 OS=Arabidopsis thaliana
Auxin signaling
TfA026838	611	632	799	274	369	377	-1.16449	2.16059e-21	auxin responsive protein [Catharanthus roseus]	Auxin-responsive protein IAA7 OS=Arabidopsis thaliana
TfA040733	213	175	250	89	123	117	-1.1159	8.41937e-12	auxin binding protein [Nicotiana tabacum]	Auxin-binding protein T85 OS=Nicotiana tabacum
TfA052066	183	216	262	129	110	124	-1.02869	1.55589e-12	Auxin-responsive protein IAA6, putative [Ricinus communis]	Auxin-responsive protein IAA18 OS=Arabidopsis thaliana
TfB103772	39	25	39	73	87	88	1.10309	2.69007e-06	auxin-regulated protein [Striga asiatica]	Auxin-responsive protein IAA16 OS=Arabidopsis thaliana
TfB097781	19	16	18	43	51	53	1.29941	7.82135e-06	auxin-regulated protein [Striga asiatica]	Auxin-induced protein AUX28 OS=Glycine max
TfA012309	30	26	46	84	73	100	1.16701	5.72901e-09	auxin efflux facilitator PIN3b [Nicotiana tabacum]	Auxin efflux carrier component 3 OS=Arabidopsis thaliana
TfA052583	3	7	14	58	38	70	2.60959	1.4344e-13	PREDICTED: auxin efflux carrier component 2-like [Fragaria vesca subsp. vesca]	Auxin efflux carrier component 2 OS=Arabidopsis thaliana
TfA024909	190	280	344	676	534	788	1.12677	1.37224e-18	PREDICTED: auxin-induced protein 5NG4-like [Solanum lycopersicum]	Protein WALLS ARE THIN 1 OS=Arabidopsis thaliana
