# Supplementary material for: A BLADE-ON-PETIOLE orthologue regulates corolla differentiation in the proximal region in Torenia fournieri
Source: Nat Commun. 2023 Aug 8;14:4763. doi: 10.1038/s41467-023-40399-3 (PMC10409793; doi:10.1038/s41467-023-40399-3)
Supplement: Supplementary file 6 — Supplementary Dataset 4 [file 41467_2023_40399_MOESM6_ESM.xlsx]

## Sheet: down
* Gene name; ** the log fold change from the TPM (transcripts per million) value.
reference_id*	wt_1	wt_2	wt_3	alog3_1	alog3_2	alog3_3	logfc**	adj_pvalue	bop2_1	bop2_2	bop2_3	logfc**	adj_pvalue	annotation
TfA020804	1932	1796	2560	870	977	982	-1.28675	5.80934e-55	743	702	822	-1.6328	9.40146e-87	methylesterase PCR A
TfB097824	1724	1578	2242	941	1107	982	-1.00889	8.15611e-36	709	680	798	-1.50437	1.22656e-77	unknown protein
TfA044703	1128	1070	1535	538	666	609	-1.17611	2.97456e-34	470	486	522	-1.4927	2.68128e-54	dehydration-induced protein (ERD15)
TfB102245	86	84	114	3	8	7	-4.08753	4.81332e-44	0	8	1	-5.08215	9.63551e-52	Exostosin family protein
TfB099837	176	127	192	84	81	65	-1.24703	3.68346e-09	10	19	9	-3.85058	1.00697e-51	response to low sulfur 2
TfB095441	1365	983	1722	373	457	497	-1.74152	1.38808e-30	273	330	333	-2.26617	4.76984e-49	LOB domain-containing protein 39
TfB084437	417	446	592	251	252	248	-1.08928	1.73832e-28	175	182	239	-1.45478	2.87017e-48	Aluminium induced protein with YGL and LRDR motifs
TfB088603	1973	1772	2532	995	1244	1061	-1.06603	3.38236e-24	786	855	870	-1.47656	5.30908e-46	unknown protein
TfA061649	35	59	63	0	9	12	-3.01511	5.9793e-22	0	1	0	-6.98301	1.88531e-40	Bifunctional inhibitor/lipid-transfer protein/seed storage 2S albumin superfamily protein
TfB087908	2512	2188	3306	1283	1526	1326	-1.08714	3.39294e-21	935	1090	1111	-1.50253	2.58036e-40	Dormancy/auxin associated family protein
TfB103508	820	797	1065	319	418	414	-1.3589	2.68712e-37	357	351	431	-1.40349	4.16523e-40	Polynucleotidyl transferase, ribonuclease H-like superfamily protein
TfA005723	70	82	116	8	14	11	-3.13634	1.54911e-30	9	12	7	-3.39471	2.74416e-33	myb-like transcription factor family protein
TfB096344	75	47	110	23	28	19	-1.83769	5.84476e-09	1	5	1	-5.10895	1.73524e-32	response to low sulfur 2
TfB101158	190	185	245	42	48	54	-2.24128	2.92669e-39	54	61	70	-1.91028	4.30788e-31	glutamine-dependent asparagine synthase 1
TfB076278	129	133	171	27	34	38	-2.2623	1.08752e-33	32	39	45	-2.06481	3.6531e-30	glutamine-dependent asparagine synthase 1
TfB073242	245	258	364	125	143	148	-1.18966	1.18782e-17	94	113	121	-1.55934	5.07872e-29	bZIP transcription factor family protein
TfB100599	332	355	453	144	156	178	-1.3906	4.65298e-18	115	135	118	-1.78585	1.04885e-28	SNF1 kinase homolog 10
TfB096362	109	116	171	70	70	76	-1.00246	9.43256e-09	43	26	43	-1.98077	5.15643e-28	ubiquitin-protein ligase 4
TfA037150	165	195	243	95	115	112	-1.0406	6.44004e-15	81	64	100	-1.46788	9.51642e-28	Chaperone DnaJ-domain superfamily protein
TfA006670	52	64	84	13	9	15	-2.55333	6.02647e-19	5	8	7	-3.45789	1.43909e-27	Aluminium induced protein with YGL and LRDR motifs
TfB069923	222	258	329	134	141	143	-1.08747	6.30303e-16	126	97	114	-1.42534	3.5707e-26	Integral membrane HPP family protein
TfB087964	215	154	280	69	81	83	-1.60122	1.02023e-15	53	57	55	-2.12085	5.93704e-26	polygalacturonase inhibiting protein 1
TfB103666	195	235	297	101	127	92	-1.32076	3.27902e-18	90	74	107	-1.59127	1.00021e-25	maternal effect embryo arrest 14
TfA058215	56	61	76	8	9	15	-2.71457	8.02523e-22	11	7	12	-2.83939	5.90159e-24	lipid transfer protein 5
TfB096102	35	47	59	9	16	14	-1.97717	8.60021e-10	1	4	4	-4.07511	1.95834e-23	TCP family transcription factor
TfB077865	35	48	60	9	16	15	-1.96073	1.6864e-09	1	4	4	-4.09509	2.53003e-23	TCP family transcription factor
TfB072788	18	42	41	2	1	4	-3.91283	3.84995e-19	1	3	0	-4.69187	9.29494e-23	Serine protease inhibitor (SERPIN) family protein
TfA029604	285	250	354	168	163	157	-1.00259	3.30616e-13	145	131	122	-1.31642	4.10079e-22	copper transporter 5
TfB084934	413	499	616	137	167	205	-1.72006	2.28467e-37	232	215	264	-1.26949	4.90929e-22	myo-inositol oxygenase 2
TfB103049	653	738	906	304	322	414	-1.27966	2.87635e-15	280	286	327	-1.52893	1.21803e-21	trehalose phosphate synthase
TfA052172	160	169	217	107	106	80	-1.03636	4.14825e-12	77	72	79	-1.4234	2.16059e-21	phloem protein 2-A13
TfB093000	51	42	65	14	25	17	-1.62477	5.44277e-10	4	9	13	-2.75112	2.4217e-21	Argonaute family protein
TfA056478	132	182	218	68	86	69	-1.39007	5.117e-13	52	61	59	-1.78557	1.60265e-20	5&apos;-AMP-activated protein kinase beta-2 subunit protein
TfB103102	107	114	153	62	67	62	-1.10308	7.83965e-11	55	37	49	-1.5696	4.5793e-20	unknown protein
TfA034530	292	222	357	95	118	117	-1.53212	8.96591e-17	72	109	127	-1.66192	8.34444e-20	Eukaryotic aspartyl protease family protein
TfB085646	45	22	52	0	0	1	-6.54501	3.59222e-19	0	1	0	-6.56929	8.46861e-20	zinc transporter of Arabidopsis thaliana
TfB082696	41	23	53	1	6	8	-3.04886	2.49023e-10	0	1	0	-6.54071	1.00718e-19	NAC domain containing protein 25
TfA032374	32	43	59	9	3	6	-2.99564	9.82505e-15	1	6	3	-3.84569	2.63223e-19	SPFH/Band 7/PHB domain-containing membrane-associated protein family
TfB099891	101	79	110	51	42	31	-1.3672	6.43976e-09	18	25	30	-2.1575	4.49247e-19	basic helix-loop-helix (bHLH) DNA-binding superfamily protein
TfB071866	44	38	55	15	11	12	-1.97473	2.95854e-11	4	8	8	-2.91751	5.83759e-19	GDSL-like Lipase/Acylhydrolase superfamily protein
TfB095394	2820	2744	3773	330	605	838	-2.52481	1.11183e-07	111	276	161	-4.20828	8.60734e-19	dormancy-associated protein-like 1
TfB068275	152	95	148	41	59	59	-1.45498	3.45326e-09	30	29	42	-2.14284	2.97845e-18	regulatory components of ABA receptor 3
TfB087969	671	623	927	262	392	497	-1.07331	3.75079e-07	228	245	273	-1.72772	5.00148e-18	DNAJ-like 20
TfB081323	152	223	259	83	106	91	-1.31493	5.98803e-16	82	82	112	-1.36794	1.04655e-17	Aluminium induced protein with YGL and LRDR motifs
TfA029830	80	65	94	29	35	38	-1.36224	2.3901e-09	23	23	21	-1.99278	1.30606e-17	Dormancy/auxin associated family protein
TfB072578	357	433	550	133	142	183	-1.67949	3.05521e-27	178	209	221	-1.2974	1.76304e-17	aspartic proteinase A1
TfA026343	61	94	106	26	41	34	-1.50297	2.68647e-12	33	23	27	-1.81281	3.69767e-17	trehalose phosphatase/synthase 11
TfB081013	42	40	58	21	22	19	-1.30413	2.65475e-06	6	11	10	-2.52074	5.11905e-17	myb domain protein 16
TfB093968	181	165	230	86	127	98	-1.02758	7.45247e-10	71	86	99	-1.33485	2.57286e-16
TfB076994	47	45	61	24	24	21	-1.28048	1.16039e-06	10	12	15	-2.20294	7.73305e-16	Homeodomain-like superfamily protein
TfB095971	78	41	83	24	28	27	-1.48261	3.06983e-07	5	22	15	-2.41012	8.28672e-16	Tetratricopeptide repeat (TPR)-like superfamily protein
TfA028394	143	215	223	80	75	107	-1.28879	4.37347e-08	56	65	64	-1.8159	2.03605e-15	related to ABI3/VP1 2
TfA044947	193	123	248	75	96	112	-1.11328	8.6799e-07	64	60	68	-1.70044	4.72504e-15	Protein of unknown function, DUF584
TfB083378	144	228	232	101	130	98	-1.02405	2.17009e-06	68	73	81	-1.61361	5.55791e-15	cysteine-rich RLK (RECEPTOR-like protein kinase) 26
TfA049285	206	290	334	115	159	139	-1.14574	1.2019e-10	104	114	150	-1.34418	7.63659e-15	alpha-L-arabinofuranosidase 1
TfB076087	165	144	222	36	33	21	-2.68998	1.20407e-16	26	49	31	-2.45384	1.0514e-14	Protein of unknown function (DUF506)
TfB100438	64	40	57	20	25	26	-1.32031	2.07883e-06	5	16	19	-2.17411	1.26833e-14	Tetratricopeptide repeat (TPR)-like superfamily protein
TfB094876	64	40	58	20	26	26	-1.3086	2.42288e-06	5	16	20	-2.14766	1.96387e-14	Tetratricopeptide repeat (TPR)-like superfamily protein
TfB078841	39	59	59	25	18	13	-1.62713	1.10226e-06	7	9	13	-2.59906	5.20988e-14	aldehyde dehydrogenase 2B4
TfB068754	126	155	181	77	92	80	-1.03025	5.65358e-11	75	72	86	-1.15453	5.81384e-14	brassinosteroid-6-oxidase 1
TfB082623	75	67	90	38	45	31	-1.16087	1.60252e-08	30	29	31	-1.52861	7.61452e-14	RING membrane-anchor 1
TfB072121	382	50	337	31	56	63	-2.46595	5.87678e-05	10	10	13	-4.67246	9.00818e-14	phosphate 1
TfA057142	79	103	129	33	39	44	-1.55281	1.89977e-13	40	37	44	-1.52195	1.36769e-13	Protein kinase superfamily protein
TfB071360	107	88	168	47	50	71	-1.22938	7.17734e-11	51	45	69	-1.2919	1.40691e-12	Hydrolase-like protein family
TfA058878	23	1	21	0	0	0	-6.98299	4.00323e-11	0	0	0	-6.99899	6.31147e-12	nodulin MtN21 /EamA-like transporter family protein
TfA016635	104	75	127	56	49	52	-1.09319	1.23095e-07	40	42	52	-1.35198	1.2994e-11	basic leucine-zipper 44
TfA056230	57	45	58	0	11	16	-2.69511	5.06932e-05	1	4	0	-5.04513	1.68388e-11	homocysteine S-methyltransferase 3
TfB100698	19	28	32	4	11	9	-1.83829	6.64121e-06	4	2	6	-2.84798	3.81597e-11	oxidative stress 3
TfB072592	230	208	317	80	105	136	-1.35934	2.89683e-12	96	119	140	-1.24702	4.79046e-11	NB-ARC domain-containing disease resistance protein
TfB076618	29	7	29	3	4	5	-2.52231	6.00529e-06	0	2	1	-4.4186	6.11849e-11	Jojoba acyl CoA reductase-related male sterility protein
TfB066251	23	16	27	5	8	4	-2.06736	9.75726e-06	1	4	2	-3.32818	7.21078e-11	Plant regulator RWP-RK family protein
TfA019299	802	704	1080	254	340	419	-1.47768	4.12649e-17	350	442	544	-1.11417	1.92703e-10	Subtilase family protein
TfB099286	529	229	568	180	198	180	-1.3719	2.10306e-07	141	176	164	-1.59898	2.27261e-10	RING/U-box superfamily protein
TfA003772	32	14	34	1	3	5	-3.22615	1.69698e-10	6	2	3	-2.97769	4.01253e-10	zinc finger (AN1-like) family protein
TfB098952	28	19	21	6	4	7	-2.11363	4.21155e-07	2	4	7	-2.52177	7.8108e-10	Class I glutamine amidotransferase-like superfamily protein
TfB100727	81	84	71	34	34	39	-1.30404	4.68794e-06	30	27	28	-1.66069	1.09085e-09	unknown protein
TfB088013	172	110	194	80	85	83	-1.07319	3.14723e-07	72	80	77	-1.20899	1.9377e-09	lysine-ketoglutarate reductase/saccharopine dehydrogenase bifunctional enzyme
TfB079650	23	17	18	3	4	5	-2.37366	2.74598e-07	1	2	6	-2.80455	2.3623e-09	Class I glutamine amidotransferase-like superfamily protein
TfB088574	35	35	49	17	23	13	-1.29658	2.97143e-05	12	14	12	-1.79831	4.85642e-09	Glycolipid transfer protein (GLTP) family protein
TfA029014	499	84	494	33	49	67	-2.94928	6.67973e-07	26	51	37	-3.34127	5.1863e-09	ortholog of sugar beet HS1 PRO-1 2
TfB068612	13	10	30	3	4	4	-2.35528	4.58631e-06	3	1	3	-3.00946	7.47812e-09	actin binding protein family
TfA048695	19	1	13	0	0	0	-6.54405	2.75418e-08	0	0	0	-6.56	7.76006e-09	high affinity K+ transporter 5
TfB075219	90	3	82	5	5	4	-3.70988	9.38628e-05	0	0	3	-5.86408	8.45608e-09	YELLOW STRIPE like 3
TfA022732	48	34	52	15	25	20	-1.29338	9.26041e-05	14	17	11	-1.82413	1.29569e-08	unknown protein
TfA058144	75	2	72	0	0	1	-6.83679	2.63617e-09	0	3	0	-5.54798	1.37975e-08	plant U-box 23
TfB084472	124	6	141	2	1	4	-5.26702	6.07037e-08	0	8	0	-5.04243	3.21643e-08	high affinity K+ transporter 5
TfB092626	75	124	117	50	60	55	-1.08496	3.05087e-05	50	47	43	-1.34014	5.07042e-08	Chaperone DnaJ-domain superfamily protein
TfA006313	96	65	121	32	46	51	-1.25211	1.45347e-06	34	36	55	-1.33616	5.26839e-08	Cytochrome b561/ferric reductase transmembrane protein family
TfB068124	74	59	125	46	42	39	-1.13677	1.16039e-06	40	40	42	-1.22048	5.66288e-08	proline-rich family protein
TfA041416	10	40	21	5	3	7	-2.3783	1.81916e-05	2	3	5	-2.98259	6.12898e-08	Major facilitator superfamily protein
TfB092133	250	1226	911	5	34	56	-4.78554	1.52961e-05	0	41	0	-5.87483	7.51565e-08	P-loop containing nucleoside triphosphate hydrolases superfamily protein
TfA033433	370	52	379	57	54	72	-2.22199	4.61694e-06	40	52	67	-2.4639	8.35771e-08	Late embryogenesis abundant (LEA) hydroxyproline-rich glycoprotein family
TfB099878	472	61	407	57	59	53	-2.59086	2.26805e-07	52	62	61	-2.55592	8.79545e-08	Protein phosphatase 2C family protein
TfB089052	18	184	79	26	9	17	-2.61717	8.08479e-05	14	9	6	-3.46083	9.06059e-08	P-glycoprotein 9
TfB094299	276	22	242	16	19	16	-3.50571	3.44299e-07	12	20	23	-3.42499	1.62534e-07	ortholog of sugar beet HS1 PRO-1 2
TfB073607	47	9	33	0	4	1	-4.20206	2.34511e-06	0	2	1	-4.88203	1.83663e-07	myb domain protein 52
TfB103209	6	70	57	1	1	4	-4.50695	1.10036e-05	1	2	0	-5.42854	1.8931e-07	Pollen Ole e 1 allergen and extensin family protein
TfB098812	327	3	283	0	0	3	-7.58416	7.52755e-09	0	10	0	-5.9038	2.81332e-07	nodulin MtN21 /EamA-like transporter family protein
TfA046542	9	13	14	0	0	0	-6.67289	1.2582e-07	0	1	0	-4.86901	4.10503e-07	NAC-like, activated by AP3/PI
TfA024746	4177	261	3916	231	256	304	-3.49516	1.14271e-06	136	404	270	-3.45438	4.39346e-07	F-box family protein
TfB101334	358	13	265	0	1	2	-7.66807	5.56728e-09	0	12	0	-5.71538	4.51916e-07	nodulin MtN21 /EamA-like transporter family protein
TfB074118	84	0	80	0	0	0	-8.80188	3.53208e-07	0	1	0	-6.97811	5.65187e-07	Cellulase (glycosyl hydrolase family 5) protein
TfB074189	1	233	132	1	2	0	-6.93187	1.41853e-07	0	7	0	-5.73284	6.88142e-07	glycosyl hydrolase 9B15
TfB084982	2252	36	2027	10	23	53	-5.72141	3.6761e-07	8	98	14	-5.16437	9.44777e-07	unknown protein
TfA021731	587	106	583	103	122	84	-2.15689	8.51116e-07	88	126	123	-2.0429	1.02701e-06	nudix hydrolase homolog 17
TfA013160	1722	232	1492	286	308	239	-2.16829	1.48788e-05	238	264	266	-2.29752	1.13148e-06	unknown protein
TfB088843	84	67	94	33	44	43	-1.16773	2.43685e-06	40	39	46	-1.13776	1.14209e-06
TfB075404	181	8	157	4	7	3	-4.7031	6.39487e-09	3	17	11	-3.57087	1.32381e-06	Calcium-binding EF-hand family protein
TfA020821	265	114	262	99	101	107	-1.19119	4.94102e-05	109	79	98	-1.32066	1.39779e-06	Haloacid dehalogenase-like hydrolase (HAD) superfamily protein
TfA000881	389	29	334	15	27	28	-3.52707	1.63195e-06	22	36	20	-3.35884	1.60387e-06	GRAS family transcription factor
TfB089414	1171	50	1052	39	37	40	-4.38763	1.40576e-07	37	99	44	-3.72276	1.99987e-06	Basic helix-loop-helix (bHLH) DNA-binding family protein
TfA021194	33	0	35	1	1	0	-4.92758	7.06539e-06	0	2	0	-4.92896	2.01733e-06	SAUR-like auxin-responsive protein family
TfB072520	260	8	192	0	0	1	-8.48459	3.68831e-09	0	11	0	-5.37309	2.05891e-06	nodulin MtN21 /EamA-like transporter family protein
TfB086395	268	7	241	1	3	9	-5.35168	4.28287e-06	0	12	2	-5.20428	2.32258e-06	ferric reduction oxidase 2
TfA023881	2280	115	2135	98	113	167	-3.67109	2.06101e-06	87	205	163	-3.41463	2.91303e-06	ethylene responsive element binding factor 5
TfB095784	234	105	216	84	91	93	-1.18763	5.06932e-05	100	67	90	-1.27805	2.91654e-06	Haloacid dehalogenase-like hydrolase (HAD) superfamily protein
TfB087718	126	1	139	1	1	0	-6.88035	4.73943e-07	0	5	1	-5.42772	3.43607e-06	Integrase-type DNA-binding superfamily protein
TfB077297	201	1	195	0	0	2	-7.45304	4.12814e-08	0	10	0	-5.26452	3.754e-06	cytochrome P450, family 76, subfamily C, polypeptide 6
TfB100955	287	70	326	74	86	87	-1.56526	3.10194e-05	79	77	84	-1.62907	3.88486e-06	GRAS family transcription factor
TfB102178	158	9	140	0	0	6	-5.66793	4.96295e-06	0	8	0	-5.22924	4.09354e-06	calmodulin-like 41
TfA023650	1535	231	1427	352	328	266	-1.86817	9.13834e-05	240	296	314	-2.03962	4.36746e-06	UDP-D-glucuronate 4-epimerase 1
TfB081413	72	7	57	1	4	6	-3.69906	5.15691e-05	2	5	1	-4.13189	4.39966e-06	Calcium-binding EF-hand family protein
TfB086442	112	4	108	0	0	0	-9.25343	5.43342e-08	0	5	0	-5.42358	4.5348e-06	Major facilitator superfamily protein
TfB105073	135	2	109	0	2	5	-5.15695	2.90724e-05	0	6	0	-5.32134	4.66261e-06	ferric reduction oxidase 2
TfA039325	2316	70	2107	70	102	126	-4.00567	5.82835e-06	47	192	99	-3.80072	4.8411e-06	F-box family protein
TfB104167	404	34	324	22	37	45	-2.98309	1.92967e-05	21	46	38	-2.98195	5.83057e-06	unknown protein
TfB104168	1143	65	908	43	97	94	-3.29064	2.41092e-05	43	115	69	-3.3189	6.21485e-06	unknown protein
TfA019869	13	14	18	3	1	4	-2.5692	1.13776e-05	3	1	5	-2.44059	6.23019e-06	oxidative stress 3
TfA061220	320	6	305	0	5	8	-5.6418	1.33621e-06	2	14	6	-4.8831	6.454e-06	C-repeat-binding factor 4
TfA044126	0	24	7	0	0	1	-4.67206	2.21886e-05	0	0	1	-4.70508	6.59594e-06	unknown protein
TfB086586	285	6	244	0	2	3	-6.73293	9.63027e-08	1	16	2	-4.81781	9.95167e-06	unknown protein
TfB072756	9	5	8	0	0	0	-5.97051	3.41175e-05	0	0	0	-5.98638	1.03286e-05	high-affinity K+ transporter 1
TfB066718	11	5	16	0	1	0	-4.6569	1.19987e-05	0	2	0	-3.89629	1.35556e-05	Leucine-rich repeat (LRR) family protein
TfA002045	100	0	105	0	4	2	-5.09305	5.20826e-05	1	5	0	-5.03933	1.48607e-05	calmodulin-like 41
TfA001422	313	41	277	16	33	40	-2.92952	2.12117e-05	18	47	33	-2.7939	1.55506e-05	Late embryogenesis abundant (LEA) hydroxyproline-rich glycoprotein family
TfA022843	217	97	229	108	82	75	-1.16139	7.66211e-05	81	88	96	-1.1837	1.57702e-05	Protein phosphatase 2C family protein
TfA057678	135	12	118	7	12	12	-3.1901	4.94708e-05	7	16	8	-3.17891	1.80293e-05	ethylene responsive element binding factor 6
TfA017778	1	61	43	0	0	1	-6.3786	2.02946e-05	0	2	0	-5.59087	1.99095e-05	Eukaryotic aspartyl protease family protein
TfB071135	631	52	483	50	68	73	-2.72924	3.238e-05	48	83	77	-2.62235	2.17822e-05	unknown protein
TfB104530	638	36	525	28	60	58	-3.14674	6.51566e-05	25	73	48	-3.13844	2.19906e-05	unknown protein
TfA009151	42	40	46	19	20	19	-1.27769	9.97514e-06	21	21	23	-1.14317	2.35899e-05	isopentenyl diphosphate isomerase 1
TfB090907	20	4	21	0	0	0	-6.96575	4.31539e-07	0	1	2	-3.89084	2.38557e-05	VQ motif-containing protein
TfB099285	50	50	62	15	26	21	-1.51909	8.64962e-09	32	24	34	-1.01495	2.89322e-05	2-oxoglutarate-dependent dioxygenase family protein
TfB105081	20	2	15	0	0	0	-6.70311	9.82049e-05	0	0	0	-6.71908	2.97004e-05	calmodulin-like 41
TfB066637	25	22	30	10	9	6	-1.74473	1.11363e-05	9	11	9	-1.56049	3.35931e-05	Integrase-type DNA-binding superfamily protein
TfB102536	122	2	105	2	2	3	-5.05626	3.41577e-06	1	11	3	-3.96558	3.78969e-05	unknown protein
TfB087214	1572	172	1568	222	244	229	-2.35032	7.86232e-05	207	264	260	-2.29222	3.82708e-05	zinc finger (CCCH-type) family protein
TfB098055	473	49	433	59	68	61	-2.45072	6.635e-05	54	78	70	-2.35693	4.17967e-05	mitogen-activated protein kinase kinase kinase 16
TfB103023	28	4	35	1	3	2	-3.48757	5.7546e-05	3	2	3	-3.12438	7.8826e-05	ribonuclease 1
TfA005532	78	2	99	3	2	1	-4.87792	1.24493e-05	3	8	1	-3.87841	7.98009e-05	Calcium-binding EF-hand family protein
TfA022615	201	5	165	5	4	7	-4.60441	4.89332e-05	3	15	4	-4.11513	8.46659e-05	Glycinamide ribonucleotide (GAR) synthetase
TfA061710	23	35	32	7	13	7	-1.87196	1.15769e-05	9	8	18	-1.54115	8.47932e-05	Sulfite exporter TauE/SafE family protein
TfA025649	24	25	45	11	14	13	-1.42317	7.21333e-05	14	13	15	-1.30944	9.91706e-05	Protein of unknown function (DUF506)

## Sheet: up
Significantly up-regulated DEGs identified as those with adjusted p-value <0.0001 and LogFC >1; wt_1/2/3, alog3_1/2/3 and bop2_1/2/3 refer to three biological replicates of WT, tfalog3-40 and tfbop2-2 samples
* Gene name; ** the log fold change from the TPM (transcripts per million) value.
reference_id	wt_1	wt_2	wt_3	alog3_1	alog3_2	alog3_3	logconc	logfc	adj_pvalue	bop2_1	bop2_2	bop2_3	logconc	logfc	adj_pvalue	annotation
TfA007327	164	165	214	1219	1520	1590	5.71012	2.85723	1.37187e-112	1068	841	1241	5.71012	2.35971	1.22159e-77	salt tolerance homologue
TfB097170	325	220	375	4170	6084	6843	7.39967	4.08543	6.92844e-95	3092	2216	2967	7.39967	3.00508	4.02565e-56	light-harvesting chlorophyll-protein complex II subunit B1
TfB082505	429	487	645	4453	6067	7049	7.61771	3.36283	9.29256e-88	4288	3018	4175	7.61771	2.71317	2.90268e-60	photosystem II light harvesting complex gene 2.2
TfB066607	50	49	53	430	486	530	3.91312	3.10544	3.33476e-82	203	149	217	3.91312	1.72457	2.46634e-22	Regulator of chromosome condensation (RCC1) family protein
TfB085487	35	65	56	716	909	1108	4.94269	3.98494	7.88583e-82	610	496	704	4.94269	3.35051	6.0235e-59	dentin sialophosphoprotein-related
TfB102747	269	165	287	3150	4640	5246	7.01742	4.04245	6.78815e-80	2398	1709	2274	7.01742	2.97875	2.60336e-47	light-harvesting chlorophyll-protein complex II subunit B1
TfB102746	90	87	133	1073	1571	1910	5.56021	3.75217	5.21918e-78	845	648	891	5.56021	2.7809	4.08658e-45	light-harvesting chlorophyll-protein complex II subunit B1
TfB082731	221	228	296	1743	2541	2796	6.25168	3.11187	2.88149e-76	1424	1051	1492	6.25168	2.23906	2.01626e-41	light-harvesting chlorophyll B-binding protein 3
TfA033998	497	455	650	1938	2524	2563	6.49197	1.9981	2.01683e-59	1881	1426	1937	6.49197	1.54345	6.85829e-36	light-harvesting chlorophyll-protein complex I subunit A4
TfB098102	397	289	464	1536	1868	1770	6.1041	2.03372	2.1951e-58	1572	1185	1489	6.1041	1.7221	3.78337e-42	light-harvesting chlorophyll-protein complex II subunit B1
TfB097169	57	47	83	615	955	1185	4.85599	3.76012	7.63214e-57	550	414	497	4.85599	2.81586	2.8463e-33	chlorophyll A/B binding protein 1
TfA000317	985	963	1391	2812	2808	2775	7.18755	1.19858	5.7643e-56	3693	2941	4249	7.18755	1.53646	5.16045e-93	FAD-binding Berberine family protein
TfB090178	1349	1217	1577	6454	9529	9349	8.25218	2.46635	1.1509e-52	6977	4836	6088	8.25218	1.93925	7.43683e-34	chlorophyll A/B binding protein 1
TfB088404	135	125	169	540	694	688	4.5484	2.02508	4.09216e-50	433	315	456	4.5484	1.3156	1.31816e-20	light-harvesting chlorophyll B-binding protein 3
TfB103585	7	11	21	409	802	1221	4.46338	5.8534	8.94892e-45	329	184	364	4.46338	4.32097	1.20112e-26	dentin sialophosphoprotein-related
TfB098101	734	449	813	2910	3427	3631	7.06103	2.18871	1.51618e-44	3083	2337	3328	7.06103	1.96357	1.66189e-36	light-harvesting chlorophyll-protein complex II subunit B1
TfB073910	131	95	174	424	482	517	4.84798	1.70339	5.61309e-40	528	432	676	4.84798	1.86278	1.0758e-48	Phosphatidylinositol 3- and 4-kinase family protein with FAT domain
TfB096566	50	47	57	319	470	576	3.92395	3.00541	2.91173e-38	246	188	322	3.92395	2.10261	6.31529e-19	light-harvesting chlorophyll-protein complex II subunit B1
TfA027642	2	5	4	108	149	195	1.99472	5.18381	3.12421e-35	46	25	36	1.99472	3.07396	2.53201e-10	B-box type zinc finger family protein
TfA001075	62	52	85	219	245	220	3.19419	1.646	2.47543e-34	159	140	177	3.19419	1.0939	7.18596e-14	UDP-glucosyl transferase 71B8
TfA000293	104	94	140	413	390	297	5.20766	1.56512	1.91536e-33	1471	1211	1593	5.20766	3.49552	1.7547e-189	FAD-binding Berberine family protein
TfA011849	122	115	149	313	402	386	5.08058	1.37295	4.61142e-31	309	270	354	5.08058	1.10314	1.24955e-19	unknown protein
TfB095193	264	184	286	642	744	723	5.0708	1.38328	7.56269e-31	782	653	856	5.0708	1.4719	1.43328e-35	Concanavalin A-like lectin protein kinase family protein
TfB080980	21	41	49	672	1643	2462	5.84245	5.30879	1.60482e-30	1437	1025	1528	5.84245	5.00107	3.38366e-28	unknown protein
TfB082012	249	272	373	999	1404	1424	5.71645	1.96696	4.86705e-30	1336	781	1273	5.71645	1.75163	2.58529e-24
TfB100791	43	52	74	185	225	203	3.11536	1.72474	1.45698e-28	169	155	178	3.11536	1.41072	1.50033e-18	phytochrome interacting factor 3-like 6
TfA010996	160	272	274	1019	1628	2334	6.44116	2.68138	1.59754e-24	2405	1862	3092	6.44116	3.18947	4.45917e-34	pseudo-response regulator 7
TfB087391	0	0	4	76	69	37	1.09662	5.26092	1.011e-23	36	25	42	1.09662	4.41109	7.94055e-15
TfA015500	76	98	138	266	315	326	3.89945	1.41101	1.2797e-23	346	289	396	3.89945	1.56211	6.18464e-30	Protein kinase superfamily protein
TfA018860	99	98	116	349	517	494	4.24976	1.97175	1.94988e-22	496	285	429	4.24976	1.76955	1.4012e-18	light-harvesting chlorophyll-protein complex II subunit B1
TfB092659	149	129	180	344	370	328	4.17268	1.04767	5.46842e-22	387	353	440	4.17268	1.19853	3.6531e-30	NB-ARC domain-containing disease resistance protein
TfA011080	22	45	65	237	381	557	4.50538	3.04985	2.28188e-21	750	514	922	4.50538	3.88742	5.80967e-34	pseudo-response regulator 7
TfB084297	111	117	180	362	401	338	4.03293	1.30257	5.68751e-21	344	226	365	4.03293	1.03086	2.77038e-13	Ribonuclease H-like superfamily protein
TfB102797	0	0	0	29	57	80	0.663926	8.7355	2.17821e-20	14	13	18	0.663926	6.83658	1.88533e-08	NB-ARC domain-containing disease resistance protein
TfA005359	64	141	122	497	904	1183	6.33283	2.83632	3.38065e-20	3287	2628	3806	6.33283	4.70359	3.42301e-49	gigantea protein (GI)
TfB075957	2	1	1	47	124	159	1.57461	6.10836	5.06907e-20	36	19	32	1.57461	4.14709	1.99173e-08	NB-ARC domain-containing disease resistance protein
TfA058752	748	704	1021	1671	1854	2151	6.52685	1.06907	4.01325e-19	2106	1574	2389	6.52685	1.12355	1.20376e-21	UDP-glucosyl transferase 74B1
TfA048578	9	1	7	64	53	51	1.5867	3.14433	2.81141e-17	72	90	78	1.5867	3.64378	9.8128e-26	Calcium-binding EF-hand family protein
TfA003122	3	5	7	40	46	55	1.30028	3.07128	3.44116e-17	54	54	78	1.30028	3.43366	9.47931e-24	Disease resistance protein (CC-NBS-LRR class) family
TfB092289	9	2	4	47	52	43	1.11699	3.07257	3.32229e-16	40	51	50	1.11699	3.0399	2.21494e-16	senescence-associated gene 12
TfA006276	74	78	72	212	280	347	3.94228	1.74843	1.73762e-15	437	315	511	3.94228	2.29188	1.50117e-27	Plant invertase/pectin methylesterase inhibitor superfamily protein
TfA056084	15	16	28	74	92	72	2.31484	1.87409	3.96856e-15	92	102	114	2.31484	2.22001	1.03221e-23	F-box family protein
TfB076396	10	7	7	69	76	59	1.48002	2.91898	1.11293e-13	45	32	89	1.48002	2.5597	1.4375e-10	Leucine-rich repeat protein kinase family protein
TfA023471	580	444	652	1504	1347	977	6.07103	1.04529	7.83332e-13	1667	1385	1787	6.07103	1.35854	2.66586e-22	Chlorophyll A-B binding family protein
TfB083361	2	2	4	26	27	44	0.374977	3.4175	7.94211e-11	21	14	28	0.374977	2.75153	1.27808e-06	cysteine-rich RLK (RECEPTOR-like protein kinase) 26
TfB087386	7	14	20	107	93	46	1.66235	2.44544	8.38971e-11	53	41	62	1.66235	1.76106	6.25371e-06	Polynucleotidyl transferase, ribonuclease H-like superfamily protein
TfB103917	2	5	3	28	37	36	0.605324	3.15106	1.56535e-10	23	20	48	0.605324	2.9478	2.43547e-09	Leucine-rich repeat protein kinase family protein
TfB071174	0	0	2	13	26	41	0.210341	4.97914	1.56535e-10	20	19	26	0.210341	4.64215	3.62637e-09	CONSTANS-like 5
TfB084836	42	45	40	105	150	165	2.90241	1.56936	3.88185e-10	177	137	238	2.90241	1.91554	4.29179e-16	S-locus lectin protein kinase family protein
TfB083157	6	11	19	42	62	47	1.48876	1.92914	4.08025e-10	61	64	84	1.48876	2.36672	3.20117e-17	Disease resistance protein (CC-NBS-LRR class) family
TfB099664	61	56	75	161	157	130	2.94273	1.08234	7.02427e-10	164	115	173	2.94273	1.06271	3.59082e-10	homeobox gene 8
TfB071176	3	5	5	34	40	26	0.723452	2.77038	2.41992e-09	29	35	32	0.723452	2.69524	2.32905e-09	Mannose-binding lectin superfamily protein
TfB085128	41	46	62	116	128	108	2.83873	1.1034	4.59224e-09	197	167	185	2.83873	1.72093	1.40078e-25	FAD-binding Berberine family protein
TfA041706	4	5	3	38	31	22	0.330762	2.74337	7.28942e-09	15	20	24	0.330762	2.09345	6.27586e-05	nodulin MtN21 /EamA-like transporter family protein
TfB101620	41	46	61	114	128	107	2.82297	1.1002	1.30308e-08	196	164	181	2.82297	1.70941	2.78298e-24	FAD-binding Berberine family protein
TfA049633	23	25	40	73	87	77	2.23543	1.29478	1.89076e-08	134	99	126	2.23543	1.86527	1.4742e-20	FAD-binding Berberine family protein
TfB077469	17	14	12	45	59	50	1.52715	1.68732	5.0376e-08	47	42	61	1.52715	1.61664	6.48634e-08	Leucine-rich repeat transmembrane protein kinase family protein
TfB083988	18	22	34	69	66	61	1.89165	1.26954	1.49951e-07	65	67	84	1.89165	1.37922	9.59417e-10	Protein of unknown function (DUF3049)
TfB082504	0	1	0	18	9	11	-0.223608	4.686	3.4348e-07	19	17	27	-0.223608	5.37758	1.22912e-11	heat shock transcription factor A6B
TfB100869	79	76	73	198	199	157	3.36286	1.11914	3.45392e-07	300	182	270	3.36286	1.52938	1.93576e-14	Nucleotide-diphospho-sugar transferases superfamily protein
TfA049188	52	26	52	99	109	132	2.48837	1.25249	4.5069e-07	106	115	128	2.48837	1.26222	1.10811e-07	cycling DOF factor 3
TfB101698	3	9	11	27	49	31	0.966821	2.0676	5.38808e-07	38	46	53	0.966821	2.39895	2.78346e-10	Disease resistance protein (CC-NBS-LRR class) family
TfB084224	12	14	19	49	40	49	2.15105	1.47605	5.69869e-07	159	129	174	2.15105	3.18448	1.4271e-51	cytochrome P450, family 93, subfamily D, polypeptide 1
TfB104187	35	29	66	90	103	99	2.56625	1.04388	7.48115e-07	135	139	165	2.56625	1.60335	2.82802e-18	Major facilitator superfamily protein
TfB099179	7	13	16	43	34	40	1.73671	1.55806	1.14751e-06	105	93	125	1.73671	2.98794	1.53023e-36	cytochrome P450, family 93, subfamily D, polypeptide 1
TfB103772	39	25	39	89	96	73	2.07976	1.18138	1.43292e-06	73	87	88	2.07976	1.10309	2.69007e-06	indoleacetic acid-induced protein 16
TfB098662	30	31	56	78	98	104	2.61888	1.13426	2.02792e-06	150	114	200	2.61888	1.81769	1.7133e-18	cysteine-rich RLK (RECEPTOR-like protein kinase) 8
TfB093843	5	10	6	22	34	39	0.633627	2.01707	3.2409e-06	28	28	34	0.633627	1.9086	4.71589e-06	Protein phosphatase 2C family protein
TfA010128	6	6	11	23	32	48	0.780157	2.02371	4.26599e-06	38	27	36	0.780157	1.96096	3.03409e-06	2-oxoglutarate (2OG) and Fe(II)-dependent oxygenase superfamily protein
TfB104084	33	42	44	80	103	102	2.40249	1.11639	5.37278e-06	140	97	123	2.40249	1.42541	1.10428e-10	Leucine Rich Repeat protein family
TfB078613	18	19	16	50	50	43	3.02206	1.28609	8.55007e-06	93	84	101	3.02206	2.21508	4.00476e-23	P-loop containing nucleoside triphosphate hydrolases superfamily protein
TfB078288	16	9	12	33	50	53	1.18779	1.72462	9.62097e-06	46	41	45	1.18779	1.65654	7.12337e-06	Concanavalin A-like lectin protein kinase family protein
TfB072613	18	13	19	60	38	49	1.62809	1.41389	1.01884e-05	62	67	92	1.62809	1.96479	6.99188e-13	NB-ARC domain-containing disease resistance protein
TfB104309	12	15	17	38	46	44	1.15624	1.39717	1.05256e-05	38	42	56	1.15624	1.45228	6.35047e-07	cysteine-rich RLK (RECEPTOR-like protein kinase) 8
TfB101374	0	0	1	4	10	15	2.41819	4.30379	1.08818e-05	268	220	266	2.41819	8.963	2.01187e-111	CAP160 protein
TfB094899	36	35	59	85	91	120	2.68419	1.06222	1.13287e-05	165	130	220	2.68419	1.81403	2.084e-18	disease resistance protein (TIR-NBS-LRR class)
TfB100793	126	80	150	214	230	333	3.81694	1.00314	2.04146e-05	287	333	357	3.81694	1.30521	1.23956e-09	Bifunctional inhibitor/lipid-transfer protein/seed storage 2S albumin superfamily protein
TfB070121	11	12	14	27	48	44	1.13905	1.53838	2.15917e-05	55	41	52	1.13905	1.82406	2.35991e-08	Plant invertase/pectin methylesterase inhibitor superfamily protein
TfB101868	19	19	26	48	61	50	1.77099	1.1726	2.26308e-05	69	68	103	1.77099	1.7306	1.21474e-13	phosphate transporter 4;2
TfB071545	37	22	41	90	69	85	2.1913	1.15267	2.84287e-05	86	113	118	2.1913	1.50416	7.46788e-10	NB-ARC domain-containing disease resistance protein
TfB081164	34	29	29	86	72	61	2.08326	1.10041	3.48497e-05	74	54	90	2.08326	1.05763	2.61596e-05	Homeobox-leucine zipper family protein / lipid-binding START domain-containing protein
TfB097781	19	16	18	44	58	42	1.30476	1.29383	4.01494e-05	43	51	53	1.30476	1.29941	7.82135e-06	indoleacetic acid-induced protein 16
TfA039448	18	33	36	77	87	49	2.36008	1.14876	6.26871e-05	87	68	92	2.36008	1.33597	2.64345e-07	nuclear factor Y, subunit C2
TfB066481	23	23	28	56	58	60	2.30967	1.09248	8.73578e-05	170	114	192	2.30967	2.50294	9.17834e-33	Double Clp-N motif-containing P-loop nucleoside triphosphate hydrolases superfamily protein
TfA049691	12	7	7	23	37	30	0.676276	1.63308	8.93111e-05	29	24	36	0.676276	1.58444	7.40396e-05	SOUL heme-binding family protein
