# Supplementary material for: A BLADE-ON-PETIOLE orthologue regulates corolla differentiation in the proximal region in Torenia fournieri
Source: Nat Commun. 2023 Aug 8;14:4763. doi: 10.1038/s41467-023-40399-3 (PMC10409793; doi:10.1038/s41467-023-40399-3)
Supplement: Supplementary file 7 — Supplementary Dataset 5 [file 41467_2023_40399_MOESM7_ESM.xlsx]

## Sheet: Sheet1
Primer names	Sequences (5'-3')	Purposes
TfBOP1-is-F1	GCGATCATCATCATCAACAACA	RNA in-situ hybridization
TfBOP1-is-R1	ACTAATCTGCTGACCTCTATGC	RNA in-situ hybridization
TfBOP2-is-F1	TATACGCCGCCGCAAATC	RNA in-situ hybridization
TfBOP2-is-R1	TCCTACTACTGTTCACCACAAG	RNA in-situ hybridization
TfBOP1-qF1	GTAATCAAGGTGATGATCGTAACAG	qRT-PCR
TfBOP1-qR1	TGCGAGTGATGGTGATACATTG	qRT-PCR
TfBOP2-qF1	GTACCATCATCATCAGCACGAT	qRT-PCR
TfBOP2-qR1	GAACAGCATTAGAAAGGAAAGAGAG	qRT-PCR
TfACT3-qF1	AGCGTGAAATCGTTCGAGACA	qRT-PCR
TfACT3-qR1	CTTAGCTGTTTCGAGCTCTTGCT	qRT-PCR
TfBOP2-3b-F1	GTCAACTACCCGGCGGGCCCCTC	CRISPR plasmid construction
TfBOP2-3b-R1	AAACGAGGGGCCCGCCGGGTAGT	CRISPR plasmid construction
TfBOP2-61-F2	ATTGGGCCCGAGAGCACGCAGAT	CRISPR plasmid construction
TfBOP2-61-R2	AAACATCTGCGTGCTCTCGGGCC	CRISPR plasmid construction
TfBOP2-3d-F3	GTCATCGAAGACCAAAAGATACGT	CRISPR plasmid construction
TfBOP2-3d-R3	AAACACGTATCTTTTGGTCTTCGA	CRISPR plasmid construction
TfBOP2-629-F4	ATTGGAACAGTGGGAGCGATCCG	CRISPR plasmid construction
TfBOP2-629-R4	AAACCGGATCGCTCCCACTGTTC	CRISPR plasmid construction
TfBOP1-SalI-F1	CAAGTCGACATGAACCCAGAAGAATCCTTACG	Full length cloning
TfBOP1-BamHI-R1	CAAGGATCCTATACTGATCATGCGAGTGATGG	Full length cloning
TfBOP2-SalI-F1	CAAGTCGACATGACCCCCGAAGAGTCGCT	Full length cloning
TfBOP2-BamHI-R1	CAAGGATCCTATACTGATCGTGCTGATGATGATGG	Full length cloning
TfALOG3-SalI-F1	CAAGTCGACATGGACCCATCATTGTTCCC	Full length cloning
TfALOG3-BamHI-R1	CAAGGATCCTCCCTTCACTTGGAGACGTAT	Full length cloning
bop1-3-LP	TGCACAATCTTTCGACTTCATC	Arabidopsis genotyping
bop1-3-RP	TGACATCGGAGAAAGCTTGAC	Arabidopsis genotyping
bop2-1-LP	AAAGAGAGAACCTGGGTGAGC	Arabidopsis genotyping
bop2-1-RP	ATTTGGCCCACCTTTGTATTC	Arabidopsis genotyping
LBb1.3	ATTTTGCCGATTTCGGAAC	Arabidopsis genotyping
TfBOP2-Y2H-1F	G GAATTC ATGACCCCCGAAGAGTCG	To clone truncated TfBOP2
TfBOP2-Y2H-540R	AA GGATCC ACATGTCGTCCATAGCTGG	To clone truncated TfBOP2
TfBOP2-Y2H-541F	G GAATTC TCCCACCTCGTCGCAAAA	To clone truncated TfBOP2
TfBOP2-Y2H-1392R	AA GGATCC ATACTGATCGTGCTGATGATGA	To clone truncated TfBOP2
TfBOP2-Y2H-765R	AA GGATCC TTCGACGTCCGAGGAGTC	To clone truncated TfBOP2
TfBOP2-Y2H-766F	G GAATTC CTCGTAAAGCTCATGGTCAT	To clone truncated TfBOP2
TfBOP1-Y2H-1F	GGAATTC CATATG ATGAACCCAGAAGAATCCTTA	To clone truncated TfBOP1
TfBOP1-Y2H-540R	AA GGATCC ACATGTTGTCCACAGCTG	To clone truncated TfBOP1
TfBOP1-Y2H-541F	GGAATTC CATATG TCCCACCTCGTCGCAAAATC	To clone truncated TfBOP1
TfBOP1-Y2H-1434R	AA GGATCC ATACTGATCATGCGAGTGATGG	To clone truncated TfBOP1
TfBOP1-Y2H-780R	AA GGATCC TTCGACGTCCGAGGAATC	To clone truncated TfBOP1
TfBOP1-Y2H-781F	GGAATTC CATATG CTGGTAAAACTCATGGTTATG	To clone truncated TfBOP1
