# Supplementary material for: A BLADE-ON-PETIOLE orthologue regulates corolla differentiation in the proximal region in Torenia fournieri
Source: Nat Commun. 2023 Aug 8;14:4763. doi: 10.1038/s41467-023-40399-3 (PMC10409793; doi:10.1038/s41467-023-40399-3)
Supplement: Supplementary file 8 — Supplementary Dataset 6 [file 41467_2023_40399_MOESM8_ESM.xlsx]

## Sheet: Sheet1
Sample name	Reads*	Mapped reads**	Ratio***
WT_1	11205784	9795985	0.874
WT_2	11162900	9595780	0.86
WT_3	15460103	13469365	0.871
alog3_1	13773324	12055575	0.875
alog3_2	14190100	12455771	0.878
alog3_3	13131342	11570360	0.881
bop2_1	13495138	11948772	0.885
bop2_2	12187115	10807692	0.887
bop2_3	15975840	14100144	0.883
*	Number of sequence reads before data analyses
**	Number of mapped reads (≥50 bp) that aligned to Torenia database
***	Ratio = Mapped reads / Reads
