# Supplementary material for: A BLADE-ON-PETIOLE orthologue regulates corolla differentiation in the proximal region in Torenia fournieri
Source: Nat Commun. 2023 Aug 8;14:4763. doi: 10.1038/s41467-023-40399-3 (PMC10409793; doi:10.1038/s41467-023-40399-3)
Supplement: Supplementary file 10 — Source Data [file 41467_2023_40399_MOESM10_ESM.xlsx]

## Sheet: Fig. 1
Fig. 1b
Relative expression level, 1/2/3 represent three biological replicates
		CT value					CT value					CT value					CT value					CT value
R1	TfBOP1	25.9	technical rep 1		L1	TfBOP1	28.34	technical rep 1		S1	TfBOP1	25.59	technical rep 1		I1	TfBOP1	25.25	technical rep 1		F1	TfBOP1	23.85	technical rep 1
R1	TfBOP1	25.68	technical rep 2		L1	TfBOP1	28.28	technical rep 2		S1	TfBOP1	25.4	technical rep 2		I1	TfBOP1	25.32	technical rep 2		F1	TfBOP1	23.89	technical rep 2
R1	TfBOP1	25.76	technical rep 3		L1	TfBOP1	28.53	technical rep 3		S1	TfBOP1	25.36	technical rep 3		I1	TfBOP1	25.33	technical rep 3		F1	TfBOP1	24.08	technical rep 3
R1	TfBOP2	31.12	technical rep 1		L1	TfBOP2	32.08	technical rep 1		S1	TfBOP2	26.88	technical rep 1		I1	TfBOP2	25.72	technical rep 1		F1	TfBOP2	23.15	technical rep 1
R1	TfBOP2	31	technical rep 2		L1	TfBOP2	31.39	technical rep 2		S1	TfBOP2	26.79	technical rep 2		I1	TfBOP2	25.55	technical rep 2		F1	TfBOP2	23.06	technical rep 2
R1	TfBOP2	30.38	technical rep 3		L1	TfBOP2	32.19	technical rep 3		S1	TfBOP2	26.84	technical rep 3		I1	TfBOP2	25.5	technical rep 3		F1	TfBOP2	23.26	technical rep 3
R1	TfACT3	22.91	technical rep 1		L1	TfACT3	23.19	technical rep 1		S1	TfACT3	21.22	technical rep 1		I1	TfACT3	22.38	technical rep 1		F1	TfACT3	20.4	technical rep 1
R1	TfACT3	23.02	technical rep 2		L1	TfACT3	22.95	technical rep 2		S1	TfACT3	21.88	technical rep 2		I1	TfACT3	22.67	technical rep 2		F1	TfACT3	20.34	technical rep 2
R1	TfACT3	23.24	technical rep 3		L1	TfACT3	23.14	technical rep 3		S1	TfACT3	21.86	technical rep 3		I1	TfACT3	22.35	technical rep 3		F1	TfACT3	20.9	technical rep 3
R2	TfBOP1	26.58	technical rep 1		L2	TfBOP1	28.79	technical rep 1		S2	TfBOP1	25.49	technical rep 1		I2	TfBOP1	24.99	technical rep 1		F2	TfBOP1	23.31	technical rep 1
R2	TfBOP1	26.79	technical rep 2		L2	TfBOP1	28.55	technical rep 2		S2	TfBOP1	25.57	technical rep 2		I2	TfBOP1	24.86	technical rep 2		F2	TfBOP1	23.47	technical rep 2
R2	TfBOP1	26.46	technical rep 3		L2	TfBOP1	29.3	technical rep 3		S2	TfBOP1	25.67	technical rep 3		I2	TfBOP1	25.06	technical rep 3		F2	TfBOP1	23.56	technical rep 3
R2	TfBOP2	30.56	technical rep 1		L2	TfBOP2	34.13	technical rep 1		S2	TfBOP2	25.92	technical rep 1		I2	TfBOP2	24.95	technical rep 1		F2	TfBOP2	23.02	technical rep 1
R2	TfBOP2	30.64	technical rep 2		L2	TfBOP2	31.35	technical rep 2		S2	TfBOP2	25.8	technical rep 2		I2	TfBOP2	24.81	technical rep 2		F2	TfBOP2	22.85	technical rep 2
R2	TfBOP2	29.99	technical rep 3		L2	TfBOP2	34.86	technical rep 3		S2	TfBOP2	25.73	technical rep 3		I2	TfBOP2	24.85	technical rep 3		F2	TfBOP2	23.06	technical rep 3
R2	TfACT3	22.51	technical rep 1		L2	TfACT3	23.04	technical rep 1		S2	TfACT3	20.98	technical rep 1		I2	TfACT3	21.34	technical rep 1		F2	TfACT3	20	technical rep 1
R2	TfACT3	22.89	technical rep 2		L2	TfACT3	23.32	technical rep 2		S2	TfACT3	21.43	technical rep 2		I2	TfACT3	21.5	technical rep 2		F2	TfACT3	20.1	technical rep 2
R2	TfACT3	22.96	technical rep 3		L2	TfACT3	23.39	technical rep 3		S2	TfACT3	21.32	technical rep 3		I2	TfACT3	21.34	technical rep 3		F2	TfACT3	20.34	technical rep 3
R3	TfBOP1	25.3	technical rep 1		L3	TfBOP1	28.12	technical rep 1		S3	TfBOP1	25.41	technical rep 1		I3	TfBOP1	24.07	technical rep 1		F3	TfBOP1	23.5	technical rep 1
R3	TfBOP1	25.16	technical rep 2		L3	TfBOP1	28.37	technical rep 2		S3	TfBOP1	25.19	technical rep 2		I3	TfBOP1	24.24	technical rep 2		F3	TfBOP1	23.74	technical rep 2
R3	TfBOP1	24.99	technical rep 3		L3	TfBOP1	28.36	technical rep 3		S3	TfBOP1	25.38	technical rep 3		I3	TfBOP1	24.27	technical rep 3		F3	TfBOP1	23.65	technical rep 3
R3	TfBOP2	31.88	technical rep 1		L3	TfBOP2	30.37	technical rep 1		S3	TfBOP2	26.29	technical rep 1		I3	TfBOP2	23.62	technical rep 1		F3	TfBOP2	23.02	technical rep 1
R3	TfBOP2	30.59	technical rep 2		L3	TfBOP2	34.64	technical rep 2		S3	TfBOP2	26.33	technical rep 2		I3	TfBOP2	23.47	technical rep 2		F3	TfBOP2	23.05	technical rep 2
R3	TfBOP2	30.64	technical rep 3		L3	TfBOP2	33.17	technical rep 3		S3	TfBOP2	26.28	technical rep 3		I3	TfBOP2	23.24	technical rep 3		F3	TfBOP2	23.1	technical rep 3
R3	TfACT3	21.69	technical rep 1		L3	TfACT3	22.45	technical rep 1		S3	TfACT3	20.9	technical rep 1		I3	TfACT3	20.42	technical rep 1		F3	TfACT3	20.22	technical rep 1
R3	TfACT3	21.65	technical rep 2		L3	TfACT3	22.94	technical rep 2		S3	TfACT3	20.55	technical rep 2		I3	TfACT3	20.72	technical rep 2		F3	TfACT3	20.51	technical rep 2
R3	TfACT3	22.21	technical rep 3		L3	TfACT3	22.93	technical rep 3		S3	TfACT3	21.18	technical rep 3		I3	TfACT3	20.42	technical rep 3		F3	TfACT3	20.48	technical rep 3

## Sheet: Fig. 3
Fig. 3i
	WT											tfbop2-2											tfbop2-5
S6-Tube	0.379613	0.380936	0.409046	0.447268	0.373009	0.4453	0.42336	0.349954	0.343342	0.514521		0.261509	0.177831	0.267857	0.243111	0.184523	0.340656	0.307464	0.320074	0.302924	0.211184		0.17945	0.208333	0.17921	0.203454	0.226415	0.161304	0.372881	0.306349	0.323529	0.166657
S6-Lobe	0.620387	0.619064	0.590954	0.552732	0.626991	0.5547	0.57664	0.650046	0.656658	0.485479		0.738491	0.822169	0.732143	0.756889	0.815477	0.659344	0.692536	0.679926	0.697076	0.788816		0.82055	0.791667	0.82079	0.796546	0.773585	0.838696	0.627119	0.693651	0.676471	0.833343
S8-Tube	0.532038	0.525629	0.506979	0.532265	0.577564	0.506692	0.501029	0.520245	0.456701	0.617424		0.334837	0.400226	0.333333	0.286926	0.307692	0.312765	0.305756	0.35503	0.316263	0.365376		0.27015	0.27765	0.232686	0.151416	0.262955	0.277308	0.423077	0.459259	0.271617	0.326923
S8-Lobe	0.467962	0.474371	0.493021	0.467735	0.422436	0.493308	0.498971	0.479755	0.543299	0.382576		0.665163	0.599774	0.666667	0.713074	0.692308	0.687235	0.694244	0.64497	0.683737	0.634624		0.72985	0.72235	0.767314	0.848584	0.737045	0.722692	0.576923	0.540741	0.728383	0.673077
Tukey's multiple comparisons test	Mean Diff.	95.00% CI of diff.	Significant?	Summary	Adjusted P Value
S6-Lobe
WT vs. tfbop2-2	-0.1449	-0.2101 to -0.07970	Yes	****	<0.0001
WT vs. tfbop2-5	-0.1739	-0.2391 to -0.1087	Yes	****	<0.0001
tfbop2-2 vs. tfbop2-5	-0.02896	-0.09417 to 0.03626	No	ns	0.544
S8-Tube
WT vs. tfbop2-2	0.1958	0.1306 to 0.2611	Yes	****	<0.0001
WT vs. tfbop2-5	0.2324	0.1671 to 0.2976	Yes	****	<0.0001
tfbop2-2 vs. tfbop2-5	0.03652	-0.02870 to 0.1017	No	ns	0.3814
S8-Lobe
WT vs. tfbop2-2	-0.1958	-0.2611 to -0.1306	Yes	****	<0.0001
WT vs. tfbop2-5	-0.2324	-0.2976 to -0.1671	Yes	****	<0.0001
tfbop2-2 vs. tfbop2-5	-0.03652	-0.1017 to 0.02870	No	ns	0.3814

## Sheet: Fig. 5
Fig. 5e
	Col-0 (μm)
R1	16.3793	15.5172	14.2857	16.6256	15.1478	16.5025	14.7783	20.3202	14.532	20.8128	18.1034	14.7783	17.1182	16.8719	15.8867	15.8867	20.8128	21.0591	21.6749	18.8424
R2	35.3448	33.2512	40.2709	40.0246	54.1872	62.6847	42.1182	29.6798	31.6502	28.4483	48.8916	31.7734	34.8522	33.6207	50.3695	58.3744	44.5813	40.7636	32.0197	27.8325
R3	110.591	103.571	98.6453	75.7389	111.33	111.084	113.054	113.67	96.0591	83.7438	121.921	120.443	118.35	93.8424	141.379	100.862	100	108.128	123.645	95.5665
	bop1 bop2 (μm)
R1	20.4433	16.5025	19.4581	14.4089	15.1478	20.6897	19.4581	20.3202	16.3793	15.3941	18.1034	15.0246	16.5025	18.3498	20.5665	17.734	23.1527	20.3202	18.8424	18.8424
R2	19.7044	25	21.6749	22.4138	19.7044	24.5074	19.8276	23.6453	22.9064	19.2118	21.6749	22.1675	29.6798	32.0197	26.1084	20.5665	27.2168	15.8867	26.4778	24.8769
R3	136.946	128.941	100.37	119.581	112.931	148.892	89.0394	134.975	99.3842	111.453	98.6453	112.931	107.635	122.66	95.6897	107.635	110.961	111.823	97.0443	77.463
Tukey's multiple comparisons test	Mean Diff.	95.00% CI of diff.	Significant?	Summary	Adjusted P Value
R1:Col-0 vs. R1:bop1 bop2	-0.9852	-10.55 to 8.576	No	ns	0.9997
R2:Col-0 vs. R2:bop1 bop2	16.77	7.212 to 26.34	Yes	****	<0.0001
R3:Col-0 vs. R3:bop1 bop2	-4.169	-13.73 to 5.393	No	ns	0.8039

## Sheet: Fig. 6
Fig 6c												Fig. 6f
	WT (mm)
Lobe	11	10	10	9.5	9.5	9	8	10	8	7			WT (μm)
Tube	19	17	17.5	17.5	18	15	14	17	15	14		Tube-1	33.3781	35.1639	26.9454	27.9958	27.8908	29.6765	26.5756	31.6723	27.8109	31.9328	33.1933	28.5714	26.4706	27.916	31.4076	28.5714	32.3529	27.3109	32.0126	27.3109
	tfalog3 (mm)											Tube-2	133.613	145.378	146.219	158.403	108.823	122.689	150.42	110.504	119.328	117.647	129.832	146.219	108.403	112.605	128.151	150.84	107.563	134.034	139.076	123.95
Lobe	9	8.5	9	10	9.5	8	8.5	7	8	7		Tube-3	92.8571	105.042	108.403	128.992	97.0588	117.647	131.933	114.706	131.513	128.571	140.336	104.202	139.916	116.387	134.454	122.689	142.017	126.05	111.765	106.302
Tube	12.5	11	13	13.5	11	10	10.5	10.5	12	9.5		Tube-4	191.597	186.975	199.58	179.832	205.882	173.95	194.538	238.655	180.672	168.067	157.983	191.177	239.916	178.992	196.219	169.328	201.681	203.781	236.555	190.336
	tfbop2 (mm)												tfbop2 (μm)
Lobe	12.5	12	12	15	13.5	10.5	12	9	9.5	9		Tube-1	29.4118	31.3277	29.7521	33.9034	29.1218	30.0168	31.8823	28.6513	31.3277	31.7227	33.9286	29.2563	29.1765	29.8319	32.8529	36.895	28.416	29.1765	30.2521	28.2311
Tube	13	12	12.5	16	16.5	11	13.5	10.5	11	12		Tube-2	76.8908	64.2857	75.6303	78.5714	72.2689	81.9328	81.0924	78.9916	73.5294	58.4034	55.8824	71.4286	75.6303	67.2269	56.7227	60.9244	69.3277	68.0672	67.2269	85.7143
	tfalog3 tfbop2 (mm)											Tube-3	109.664	110.924	132.773	103.361	101.681	103.781	113.445	103.781	89.916	105.042	99.1597	92.8571	115.126	127.311	105.042	105.462	103.781	109.244	111.344	127.311
Lobe	11	11.5	12.5	11.5	13	10.5	9.5	11	9	10.5		Tube-4	125.63	118.067	149.16	114.286	125.21	112.185	118.487	101.681	107.983	138.235	124.79	120.588	145.378	125.21	116.807	137.815	131.513	105.882	88.6555	99.1597
Tube	7.5	9	10	10	10	8	7.5	10	8	9			tfalog3 (μm)
												Tube-1	31.5924	27.0756	28.9118	29.0714	29.8319	29.4916	28.2311	26.8908	27.7311	31.2521	30.6723	28.1513	29.2563	26.9958	28.3361	29.4118	30.2521	29.9118	27.3908	31.1723
Tukey's multiple comparisons test	Mean Diff.	95.00% CI of diff.	Significant?	Summary	Adjusted P Value							Tube-2	112.185	94.958	94.5378	96.6387	118.067	111.344	109.664	126.891	108.823	159.244	153.361	124.79	136.975	126.891	118.487	144.538	120.588	127.731	142.017	140.756
												Tube-3	132.773	141.597	135.294	136.555	123.95	120.588	136.975	133.193	110.924	112.185	121.429	128.571	114.706	108.403	99.1597	128.151	127.311	136.135	153.361	127.731
Lobe												Tube-4	106.302	110.924	134.034	149.16	144.958	118.067	121.008	134.034	132.353	121.429	115.546	115.126	100.84	110.084	108.823	123.529	144.958	145.378	105.042	96.6387
WT vs. tfalog3	0.75	-1.018 to 2.518	No	ns	0.6813								tfalog3 tfbop2 (μm)
WT vs. tfbop2	-2.3	-4.068 to -0.5316	Yes	**	0.0056							Tube-1	30.2521	31.0924	29.8319	28.1513	31.5126	28.9916	32.3529	26.9958	31.5126	28.9916	32.4328	32.0126	24.3697	31.5126	25.7353	30.6723	26.1555	26.0504	26.9958	31.9328
WT vs. tfalog3 tfbop2	-1.8	-3.568 to -0.03162	Yes	*	0.0445							Tube-2	76.4706	84.4538	60.084	71.4286	71.8487	77.7311	69.7479	70.1681	65.5462	67.6471	69.3277	52.1008	56.3025	67.2269	55.042	67.2269	57.1429	57.563	58.8235	66.8067
tfalog3 vs. tfbop2	-3.05	-4.818 to -1.282	Yes	***	0.0001							Tube-3	96.6387	101.26	91.1765	118.067	102.521	113.445	96.2185	125.21	120.588	96.6387	94.5378	93.2773	143.277	86.5546	92.437	95.3782	98.7395	84.4538	142.857	136.135
tfalog3 vs. tfalog3 tfbop2	-2.55	-4.318 to -0.7816	Yes	**	0.0017							Tube-4	150	97.8992	90.7563	96.6387	131.933	94.5378	104.622	102.101	111.344	144.118	130.252	144.958	106.302	113.865	94.958	92.437	110.084	111.765	105.882	114.286
tfbop2 vs. tfalog3 tfbop2	0.5	-1.268 to 2.268	No	ns	0.8791
												Tukey's multiple comparisons test	Mean Diff.	95.00% CI of diff.	Significant?	Summary	Adjusted P Value
Tube
WT vs. tfalog3	5.05	3.282 to 6.818	Yes	****	<0.0001							Tube-1
WT vs. tfbop2	3.6	1.832 to 5.368	Yes	****	<0.0001							WT vs. tfbop2	-1.049	-11.91 to 9.808	No	ns	0.9945
WT vs. tfalog3 tfbop2	7.5	5.732 to 9.268	Yes	****	<0.0001							WT vs. tfalog3	0.6265	-10.23 to 11.48	No	ns	0.9988
tfalog3 vs. tfbop2	-1.45	-3.218 to 0.3184	No	ns	0.1454							WT vs. tfbop2tfalog3	0.3303	-10.53 to 11.19	No	ns	0.9998
tfalog3 vs. tfalog3 tfbop2	2.45	0.6816 to 4.218	Yes	**	0.0028							tfbop2 vs. tfalog3	1.675	-9.181 to 12.53	No	ns	0.9785
tfbop2 vs. tfalog3 tfbop2	3.9	2.132 to 5.668	Yes	****	<0.0001							tfbop2 vs. tfbop2tfalog3	1.379	-9.477 to 12.24	No	ns	0.9878
												tfalog3 vs. tfbop2tfalog3	-0.2962	-11.15 to 10.56	No	ns	0.9999
												Tube-2
												WT vs. tfbop2	58.7	47.84 to 69.55	Yes	****	<0.0001
												WT vs. tfalog3	6.261	-4.596 to 17.12	No	ns	0.445
												WT vs. tfbop2tfalog3	63.55	52.69 to 74.41	Yes	****	<0.0001
												tfbop2 vs. tfalog3	-52.44	-63.29 to -41.58	Yes	****	<0.0001
												tfbop2 vs. tfbop2tfalog3	4.853	-6.003 to 15.71	No	ns	0.6558
												tfalog3 vs. tfbop2tfalog3	57.29	46.43 to 68.15	Yes	****	<0.0001
												Tube-3
												WT vs. tfbop2	11.49	0.6352 to 22.35	Yes	*	0.0333
												WT vs. tfalog3	-6.408	-17.26 to 4.449	No	ns	0.424
												WT vs. tfbop2tfalog3	13.57	2.715 to 24.43	Yes	**	0.0075
												tfbop2 vs. tfalog3	-17.9	-28.76 to -7.043	Yes	***	0.0002
												tfbop2 vs. tfbop2tfalog3	2.08	-8.777 to 12.94	No	ns	0.9602
												tfalog3 vs. tfbop2tfalog3	19.98	9.123 to 30.84	Yes	****	<0.0001
												Tube-4
												WT vs. tfbop2	73.95	63.09 to 84.81	Yes	****	<0.0001
												WT vs. tfalog3	72.37	61.52 to 83.23	Yes	****	<0.0001
												WT vs. tfbop2tfalog3	81.85	70.99 to 92.71	Yes	****	<0.0001
												tfbop2 vs. tfalog3	-1.576	-12.43 to 9.281	No	ns	0.982
												tfbop2 vs. tfbop2tfalog3	7.899	-2.957 to 18.76	No	ns	0.239
												tfalog3 vs. tfbop2tfalog3	9.475	-1.382 to 20.33	No	ns	0.1112
